# Supplementary material for: KIR+ CD8+ T Lymphocytes in Cancer Immunosurveillance and Patient Survival: Gene Expression Profiling
Source: Cancers (Basel). 2020 Oct 15;12(10):2991. doi: 10.3390/cancers12102991 (PMC7650600; doi:10.3390/cancers12102991)
Supplement: Supplementary file 1 [file cancers-12-02991-s001.zip]

Archive with 5 entries (4 files):
- cancers-923400 supplementary final/
- cancers-923400 supplementary final/Suplemmentary File1_microarray analysis.xlsx
- cancers-923400 supplementary final/Suplemmentary File2_funtional enrichment analysis KIR2DL1S1.xlsx
- cancers-923400 supplementary final/Suplemmentary File3_functional enrichment analysis KIR2DL2L3S2.xlsx
- cancers-923400 supplementary final/Supplementary figs 1 and 2 2020-agosto-22.pdf
