# Supplementary material for: KIR+ CD8+ T Lymphocytes in Cancer Immunosurveillance and Patient Survival: Gene Expression Profiling
Source: Cancers (Basel). 2020 Oct 15;12(10):2991. doi: 10.3390/cancers12102991 (PMC7650600; doi:10.3390/cancers12102991)
Supplement: Supplementary file 1 [file cancers-12-02991-s001.zip › cancers-923400 supplementary final/Suplemmentary File1_microarray analysis.xlsx]

## Sheet: KIR2DL1S1_Up
	Probe Name		Probe Type	Value X	Value Y	Quality X	Quality Y	Linear Ratio	Spot Pos (Row, Col)	NCBI Accession	NCBI NID	Gene Symbol	Entrez Gene ID	SEQUENCE	OGS	Locus Link	Unigene	PIN	ENSEMBL	Molecular Function	Biological Process	Cellular Component	CYTOBAND	Mouse Homology	Rat Homology	Description
91	GE510478	GE510478	DISCOVERY	0.8881	2.1806	G	G	19.6074	214, 50	NM_015868.3	5803051	KIR2DL3		TTCCACCTCCCCTCAGACTAGCTTTCAGCC	KIR3DL2	3812	Hs.546263	510478		receptor activity (GO:0004872)	cellular defense response (GO:0006968)	integral to plasma membrane (GO:0005887)	19q13.4			Homo sapiens killer cell immunoglobulin like receptor, two Ig domains and long cytoplasmic tail 3	-	GO:0005488(binding)	-
141	GE79916	GE79916	DISCOVERY	0.7264	1.9924	G	G	18.4502	333, 29	NM_000558.3	14456711	HBA1		CTGTCCTTCCCCACCACCAAGACCTACTTC	HBA1	3039	Hs.449630	79916					16p13.3			hemoglobin subunit alpha 1	-	-	-
231	GE565703	GE565703	DISCOVERY	0.4568	1.7012	G	G	17.5583	293, 104	MH938280.1	7657278	KIR2DL5		TCACTTCCCCTTCTCAGAGGCCCAAGACAC	KIR2DS5	3810	Hs.375019	565703		receptor activity (GO:0004872), HLA-C specific inhibitory MHC class I receptor activity (GO:0030110)	immune response (GO:0006955)	integral to plasma membrane (GO:0005887)	19q13.4			Homo sapiens killer cell immunoglobulin-like receptor 2DL5 (KIR2DL5) gene, KIR2DL5*B002_516T allele, complete cds	-	GO:0005515(protein binding); GO:0046872(metal ion binding)	GO:0005634(nucleus); GO:0005730(nucleolus)
229	GE569157	GE569157	DISCOVERY	0.4073	1.5563	G	G	14.0922	312, 21	MH938280.1	6912473	KIR2DS5		GCTTCGGCTCTTTCCATGACTCTCCCTACG	KIR2DS5	3810	Hs.375019	569157		receptor activity (GO:0004872), HLA-C specific inhibitory MHC class I receptor activity (GO:0030110)	immune response (GO:0006955)	integral to plasma membrane (GO:0005887)	19q13.4			killer cell immunoglobulin-like receptor, two domains, short cytoplasmic tail, 3 (KIR2DS3)	-	-	-
90	GE54154	GE54154	DISCOVERY	1.2571	2.3407	G	G	12.1228	100, 38	NM_003332.2	38157998	TYROBP	7305	CCTCATTCCAACTCCTACCGCGATACAGAC	TYROBP	7305	Hs.515369	54154		receptor signaling protein activity (GO:0005057)	cellular defense response (GO:0006968), intracellular signaling cascade (GO:0007242)	integral to plasma membrane (GO:0005887)	19q13.1			TYRO protein tyrosine kinase binding protein (TYROBP), transcript variant 1	-	-	-
140	GE81151	GE81151	DISCOVERY	0.7668	1.842	G	G	11.8912	103, 105	S57212.1	298697	MEF2C	4208	AGATTGTGTGCTGTTCCACCTCCCAACTTC	MEF2C	4208	Hs.444409	81151	ENSG00000081189	transcription factor activity (GO:0003700), RNA polymerase II transcription factor activity (GO:0003702), transcription coactivator activity (GO:0003713)	transcription (GO:0006350), regulation of transcription, DNA-dependent (GO:0006355), transcription from RNA polymerase II promoter (GO:0006366), nervous system development (GO:0007399), muscle development (GO:0007517)	nucleus (GO:0005634)	5q14	LL.17260		hMEF2C=myocyte enhancer-binding factor 2 [human, skeletal muscles, mRNA, 2161 nt]	GO:0006396(RNA processing); GO:0008219(cell death); GO:0008344(adult locomotory behavior); GO:0008542(visual learning); GO:0042326(negative regulation of phosphorylation); GO:0043569(negative regulation of insulin-like growth factor receptor signaling pathway); GO:0045944(positive regulation of transcription from RNA polymerase II promoter); GO:0051168(nuclear export); GO:0060079(regulation of ex…	GO:0003723(RNA binding); GO:0005515(protein binding); GO:0008022(protein C-terminus binding); GO:0008266(poly(U) RNA binding); GO:0016564(transcription repressor activity); GO:0034046(poly(G) RNA binding); GO:0042802(identical protein binding); GO:0043621(protein self-association)	GO:0005634(nucleus); GO:0005654(nucleoplasm); GO:0005737(cytoplasm); GO:0016363(nuclear matrix); GO:0042272(nuclear RNA export factor complex); GO:0042405(nuclear inclusion body); GO:0043231(intracellular membrane-bounded organelle)
339	GE540175	GE540175	DISCOVERY	0.258	1.3151	G	G	11.4059	246, 44	AW170044.1	6401569			TGAATGATTCTCACCTGGCAGATCTATGGA			Hs.547852	540175								xj36b08x1 Soares_NFL_T_GBC_S1 cDNA clone IMAGE:2659287 3'	-	-	-
228	GE85876	GE85876	DISCOVERY	0.3876	1.4131	G	G	10.6048	138, 18	INCYTE UNIQUE				AACTATGACTTTGGCTACCACCTGCTCTTG				85876								INCYTE UNIQUE	-	-	-
227	GE821949	GE821949	DISCOVERY	0.4641	1.4707	G	G	10.1532	190, 32	BG622191.1	13673562			AAAACCTAGATGCCACCAACCTGCTGCGAA				821949								602646830F1 NIH_MGC_79 cDNA clone IMAGE:4768638 5', mRNA sequence	-	-	-
89	GE699635	GE699635	DISCOVERY	0.9723	1.9767	G	G	10.102	279, 62	AL833462.1	21734104	PMP22	5376	GTGTAAGCCTTCATCCCGTCTGGTGGTTGG	PMP22	5376	Hs.372031	699635			synaptic transmission (GO:0007268), peripheral nervous system development (GO:0007422), sensory perception of sound (GO:0007605), mechanosensory behavior (GO:0007638), negative regulation of cell proliferation (GO:0008285)	membrane fraction (GO:0005624), integral to plasma membrane (GO:0005887), membrane (GO:0016020)	17p12-p11.2			mRNA; cDNA DKFZp686P21116 (from clone DKFZp686P21116)	-	-	-
338	GE513273	GE513273	DISCOVERY	0.3553	1.3186	G	G	9.1897	87, 87	NM_002255.3	31982877	KIR2DL4		TCTACTTGAGGCTGCGATCACACTGAGGAA	KIR2DL4	3805	Hs.166085	513273		transmembrane receptor activity (GO:0004888)	cellular defense response (GO:0006968), signal transduction (GO:0007165)	integral to plasma membrane (GO:0005887)	19q13.4			killer cell immunoglobulin-like receptor, two domains, long cytoplasmic tail, 4 (KIR2DL4)	GO:0032312(regulation of ARF GTPase activity)	GO:0008060(ARF GTPase activator activity); GO:0008270(zinc ion binding); GO:0046872(metal ion binding)	-
88	GE851931	GE851931	DISCOVERY	1.0163	1.9764	G	G	9.1234	259, 83	BM668618.1	18978515			TTTCCTGTTGCTGGCATCCACTTTCCCATC			Hs.154060	851931								UI-E-CK1-afm-d-11-0-UIs2 UI-E-CK1 cDNA clone UI-E-CK1-afm-d-11-0-UI 3'	GO:0006351(transcription, DNA-dependent); GO:0006366(transcription from RNA polymerase II promoter); GO:0006917(induction of apoptosis); GO:0006955(immune response); GO:0008285(negative regulation of cell proliferation); GO:0010552(positive regulation of gene-specific transcription from RNA polymerase II promoter); GO:0030578(PML body organization); GO:0045648(positive regulation of erythrocyte d…	GO:0003677(DNA binding); GO:0003700(sequence-specific DNA binding transcription factor activity); GO:0003702(RNA polymerase II transcription factor activity); GO:0005515(protein binding); GO:0008134(transcription factor binding); GO:0043565(sequence-specific DNA binding)	GO:0005634(nucleus)
226	GE756396	GE756396	DISCOVERY	0.5566	1.5122	G	G	9.0295	54, 70	BF109331.1	10939021	ADAMTSL1	92949	AAATCTCAAATGCTCCACCCTGAACTGGCC	ADAMTSL1	92949	Hs.522019	756396				extracellular matrix (sensu Metazoa) (GO:0005578)	9p22.2-p22.1		LL.362539	7l61f06x1 Soares_NSF_F8_9W_OT_PA_P_S1 cDNA clone IMAGE:3526019 3'	-	-	-
87	GE526582	GE526582	DISCOVERY	1.0765	2.0276	G	G	8.9364	203, 7	BC069653.1	47479672	SLC24A4	123041	CTATTCCGTGGTCCTGTTGCTGGGCTCTGT	SLC24A4	123041	Hs.510281	526582	ENSG00000140090	calcium ion binding (GO:0005509), symporter activity (GO:0015293), antiporter activity (GO:0015297), potassium ion binding (GO:0030955), sodium ion binding (GO:0031402)	ion transport (GO:0006811), potassium ion transport (GO:0006813), sodium ion transport (GO:0006814), calcium ion transport (GO:0006816)	integral to membrane (GO:0016021)	14q32.12	LL.238384	LL.314396	solute carrier family 24 (sodium/potassium/calcium exchanger), member 4, transcript variant 1, mRNA (cDNA clone MGC:97168 IMAGE:7262411)	GO:0006810(transport); GO:0042493(response to drug)	GO:0000166(nucleotide binding); GO:0005215(transporter activity); GO:0005524(ATP binding); GO:0016887(ATPase activity); GO:0042626(ATPase activity, coupled to transmembrane movement of substances)	GO:0005624(membrane fraction); GO:0005886(plasma membrane); GO:0016021(integral to membrane); GO:0042599(lamellar body)
139	GE515547	GE515547	DISCOVERY	0.7998	1.7442	G	G	8.7969	315, 48	BX088860.1	27823464			TTCACACGTTTCTTCTCTGGTCTGCCTGCA				515547								Soares_testis_NHT cDNA clone IMAGp998G093514 ; IMAGE:1391648, mRNA sequence	-	-	-
86	GE532384	GE532384	DISCOVERY	1.0661	1.986	G	G	8.3159	316, 105	AW894871.1	8059076	RUSC2	9853	TCAACTGTCGCCCTGCACCTGATTAAGCTG	RUSC2	9853	Hs.493796	532384					9p13.3			CM1-NN0033-110400-181-f01 NN0033 Homo sapiens cDNA	-	-	GO:0016020(membrane); GO:0016021(integral to membrane)
225	GE58996	GE58996	DISCOVERY	0.4968	1.4159	G	G	8.3012	346, 96	NM_001337.3	68348719	CX3CR1	1524	GTGATAGCCTTCCGTAACCCAACTCTCCTG	CX3CR1	1524	Hs.78913	58996		rhodopsin-like receptor activity (GO:0001584), protein binding (GO:0005515), coreceptor activity (GO:0015026), C-X-C chemokine receptor activity (GO:0016494)	chemotaxis (GO:0006935), cellular defense response (GO:0006968), cell adhesion (GO:0007155), signal transduction (GO:0007165), G-protein coupled receptor protein signaling pathway (GO:0007186)	plasma membrane (GO:0005886), integral to plasma membrane (GO:0005887)	3p21			chemokine (C-X3-C motif) receptor 1 (CX3CR1)	GO:0006810(transport)	GO:0003725(double-stranded RNA binding)	GO:0005622(intracellular); GO:0005634(nucleus); GO:0005730(nucleolus); GO:0005737(cytoplasm); GO:0005783(endoplasmic reticulum); GO:0005874(microtubule)
337	GE59799	GE59799	DISCOVERY	0.3011	1.2089	G	G	8.0866	242, 97	NM_002632.4	56676307	PGF	5228	ATGTCACCATGCAGCTCCTAAAGATCCGTT	PGF	5228	Hs.252820	59799		growth factor activity (GO:0008083), heparin binding (GO:0008201)	regulation of progression through cell cycle (GO:0000074), angiogenesis (GO:0001525), signal transduction (GO:0007165), cell-cell signaling (GO:0007267), cell proliferation (GO:0008283), positive regulation of cell proliferation (GO:0008284), cell differentiation (GO:0030154)	membrane (GO:0016020)	14q24-q31			placental growth factor, vascular endothelial growth factor-related protein (PGF)	-	-	-
85	GE718815	GE718815	DISCOVERY	1.2898	2.1881	G	G	7.9115	297, 29	BC031958.1	21619643	C15orf50	414926	TCCTTCTTGCTGTCCCCTGGATGTCACCTC	C15orf50	414926	Hs.369937	718815	ENSG00000181154				15			cDNA clone IMAGE:4837541	GO:0017148(negative regulation of translation)	GO:0003723(RNA binding); GO:0005515(protein binding)	GO:0005634(nucleus); GO:0005737(cytoplasm); GO:0030529(ribonucleoprotein complex)
224	GE540905	GE540905	DISCOVERY	0.6899	1.5755	G	G	7.6842	456, 57	BQ917397.1	22332095	RBMS1	5937	CTGGATGCTGCTGTTCTGCCAAACCATGAG	RBMS1	5937	Hs.470412	540905		nucleotide binding (GO:0000166), double-stranded DNA binding (GO:0003690), single-stranded DNA binding (GO:0003697), RNA binding (GO:0003723)	DNA replication (GO:0006260), RNA processing (GO:0006396), regulation of translation (GO:0006445)	nucleus (GO:0005634), cellular component unknown (GO:0008372)	2q24.2			AGENCOURT_8854447 Lupski_sciatic_nerve cDNA clone IMAGE:6200068 5'	-	GO:0003677(DNA binding); GO:0008270(zinc ion binding); GO:0046872(metal ion binding)	GO:0005622(intracellular); GO:0005634(nucleus)
336	GE63326	GE63326	DISCOVERY	0.4686	1.3332	G	G	7.3227	207, 65	INCYTE UNIQUE				ACCCCTTCACTGTCTGCCTAACTCCTTCGT				63326								INCYTE UNIQUE	GO:0001701(in utero embryonic development); GO:0006468(protein phosphorylation); GO:0006508(proteolysis); GO:0006509(membrane protein ectodomain proteolysis); GO:0007162(negative regulation of cell adhesion); GO:0007173(epidermal growth factor receptor signaling pathway); GO:0007219(Notch signaling pathway); GO:0007220(Notch receptor processing); GO:0007229(integrin-mediated signaling pathway); G…	GO:0004175(endopeptidase activity); GO:0004222(metalloendopeptidase activity); GO:0005102(receptor binding); GO:0005178(integrin binding); GO:0005515(protein binding); GO:0008233(peptidase activity); GO:0008237(metallopeptidase activity); GO:0008270(zinc ion binding); GO:0017124(SH3 domain binding); GO:0019901(protein kinase binding); GO:0042803(protein homodimerization activity); GO:0046872(meta…	GO:0005634(nucleus); GO:0005737(cytoplasm); GO:0005794(Golgi apparatus); GO:0005798(Golgi-associated vesicle); GO:0005886(plasma membrane); GO:0009986(cell surface); GO:0012505(endomembrane system); GO:0014069(postsynaptic density); GO:0016021(integral to membrane)
691	GE87072	GE87072	DISCOVERY	0.2076	1.0678	G	G	7.247	276, 103	NM_030760.3	46198302	S1PR5	53637	TGTGGGTGATATAGAGGACTTCGCTTTTGC	EDG8	53637	Hs.501561	87072		lysosphingolipid and lysophosphatidic acid receptor activity (GO:0001619), receptor activity (GO:0004872)	signal transduction (GO:0007165), G-protein coupled receptor protein signaling pathway (GO:0007186)	integral to membrane (GO:0016021)	19p13.2			endothelial differentiation, sphingolipid G-protein-coupled receptor, 8 (EDG8)	-	-	-
335	GE518021	GE518021	DISCOVERY	0.2514	1.1112	G	G	7.2406	357, 27	AK056852.1	16552367	A2M		CACATCACTCCCAATTCAGGTCAAGTCCCA	A2M	2	Hs.212838	518021		serine-type endopeptidase inhibitor activity (GO:0004867), protein carrier activity (GO:0008320), wide-spectrum protease inhibitor activity (GO:0017114), enzyme binding (GO:0019899), interleukin-8 binding (GO:0019959), interleukin-1 binding (GO:0019966), tumor necrosis factor binding (GO:0043120)	intracellular protein transport (GO:0006886), protein homooligomerization (GO:0051260)	extracellular space (GO:0005615)	12p13.3-p12.3			alpha-2-macroglobulin(A2M)	-	-	-
334	GE533219	GE533219	DISCOVERY	0.4312	1.2877	G	G	7.1863	274, 21	INCYTE UNIQUE				ACACTCACCTTTGTCCTCATCATGGGCATG				533219								INCYTE UNIQUE	-	-	-
84	GE615536	GE615536	DISCOVERY	1.4399	2.2783	G	G	6.8922	125, 78	BX105278.1	27833438			GCATTATGATCCTTTCCGGCTGCTGACCAA			Hs.556469	615536								NCI_CGAP_GC4 cDNA clone IMAGp998A153932	-	-	-
333	GE62104	GE62104	DISCOVERY	0.3294	1.1643	G	G	6.8369	112, 102	NM_003956.2	31542304	CH25H	9023	ACCACATCCTGTTCTGCCTGCTACTCTTCG	CH25H	9023	Hs.47357	62104					10q23			cholesterol 25-hydroxylase (CH25H)	-	-	-
223	GE57586	GE57586	DISCOVERY	0.5885	1.4013	G	G	6.4973	220, 103	NM_001266.4	68508956	CES1	1066	AGAAGCCACCCCAGACAGAACACATAGAGC	CES1	1066	Hs.535486	57586		serine esterase activity (GO:0004759), hydrolase activity (GO:0016787)	metabolism (GO:0008152), response to toxin (GO:0009636)	extracellular space (GO:0005615), endoplasmic reticulum (GO:0005783)	16q13-q22.1			carboxylesterase 1 (monocyte/macrophage serine esterase 1) (CES1), transcript variant 3	GO:0032313(regulation of Rab GTPase activity); GO:0032880(regulation of protein localization)	GO:0005096(GTPase activator activity); GO:0005097(Rab GTPase activator activity)	GO:0005622(intracellular); GO:0005634(nucleus); GO:0005769(early endosome); GO:0005794(Golgi apparatus)
332	GE800237	GE800237	DISCOVERY	0.333	1.1424	G	G	6.4476	80, 69	BQ777029.1	21985501			ATCACCAGCGAGCCTCATCCAATAGCCTCA			Hs.136423	800237								il42e04y1 HR85 islet cDNA clone IMAGE:6032719 5'	-	-	GO:0016020(membrane); GO:0016021(integral to membrane)
222	GE612668	GE612668	DISCOVERY	0.6741	1.4826	G	G	6.4342	376, 35	AK131201.1	47076904	FCRL6	343413	GGTACAAACAAGCTACAGCGCCGCTAGTCA	FCRL6	343413	Hs.196955	612668	ENSG00000181036				1q23.2			cDNA FLJ16056 fis, clone SPLEN2010588, weakly similar to CELL SURFACE GLYCOPROTEIN GP42 PRECURSOR	GO:0002553(histamine secretion by mast cell); GO:0006468(protein phosphorylation); GO:0006974(response to DNA damage stimulus); GO:0006991(response to sterol depletion); GO:0007165(signal transduction); GO:0007596(blood coagulation); GO:0008284(positive regulation of cell proliferation); GO:0009636(response to toxin); GO:0009725(response to hormone stimulus); GO:0009743(response to carbohydrate s…	GO:0000166(nucleotide binding); GO:0004713(protein tyrosine kinase activity); GO:0004715(non-membrane spanning protein tyrosine kinase activity); GO:0004716(receptor signaling protein tyrosine kinase activity); GO:0005161(platelet-derived growth factor receptor binding); GO:0005178(integrin binding); GO:0005515(protein binding); GO:0005524(ATP binding); GO:0016740(transferase activity); GO:001712…	GO:0005624(membrane fraction); GO:0005634(nucleus); GO:0005737(cytoplasm); GO:0005758(mitochondrial intermembrane space); GO:0005794(Golgi apparatus); GO:0005829(cytosol); GO:0005886(plasma membrane); GO:0014069(postsynaptic density); GO:0030061(mitochondrial crista); GO:0031966(mitochondrial membrane); GO:0034666(alpha2-beta1 integrin complex); GO:0043231(intracellular membrane-bounded organelle…
689	GE60201	GE60201	DISCOVERY	0.2277	1.036	G	G	6.4319	106, 44	BF957014.1	12374289	ECHS1	1892	GCTGTCCTTCCTGGTTTTCATCCTTGGTTA	ECHS1	1892	Hs.76394	60201		enoyl-CoA hydratase activity (GO:0004300), lyase activity (GO:0016829)	generation of precursor metabolites and energy (GO:0006091), lipid metabolism (GO:0006629), fatty acid metabolism (GO:0006631), fatty acid beta-oxidation (GO:0006635), metabolism (GO:0008152)	mitochondrion (GO:0005739)	10q26.2-q26.3			QV4-NN1149-231100-577-d10 NN1149 Homo sapiens cDNA	-	-	-
138	GE645372	GE645372	DISCOVERY	0.9207	1.722	G	G	6.3283	249, 110	AW977943.1	8169202	MON2	23041	AACAAAGCTCTTCTGGTCTCTGGTCCGCCC	MON2	23041	Hs.389378	645372					12q14.1	LL.67074		EST390052 MAGE resequences, MAGO Homo sapiens cDNA	-	-	-
221	GE550907	GE550907	DISCOVERY	0.7519	1.5388	G	G	6.122	301, 52	BU620868.1	23287083			GGAATGAAGAGGCAGCCTTGGGTTTGTCTG				550907								UI-H-FH1-bfs-a-16-0-UI.s1 NCI_CGAP_FH1 cDNA clone UI-H-FH1-bfs-a-16-0-UI 3', mRNA sequence	GO:0007049(cell cycle); GO:0007067(mitosis); GO:0016567(protein ubiquitination); GO:0051301(cell division)	-	GO:0005634(nucleus); GO:0005680(anaphase-promoting complex); GO:0005737(cytoplasm)
331	GE84565	GE84565	DISCOVERY	0.4572	1.2329	G	G	5.9661	213, 63	CD703226.1	32233472	HERPUD1	9709	GTTTTATCCTTCCATTGTGCTGACCGCTTG	HERPUD1	9709	Hs.146393	84565		molecular function unknown (GO:0005554)	protein modification (GO:0006464), response to unfolded protein (GO:0006986)	endoplasmic reticulum membrane (GO:0005789), integral to membrane (GO:0016021)	16q12.2-q13			EST19367 human nasopharynx Homo sapiens cDNA	-	-	-
330	GE81607	GE81607	DISCOVERY	0.403	1.1771	G	G	5.9447	21, 39	NM_006189.1	5453827	OMP	4975	GAACTGGACGCCTGACCTCACCAACCTCAT	OMP	4975	Hs.534335	81607			signal transduction (GO:0007165), synaptic transmission (GO:0007268), sensory perception (GO:0007600), sensory perception of smell (GO:0007608)	cytoplasm (GO:0005737)	11q13.5		LL.24612	olfactory marker protein (OMP)	GO:0000209(protein polyubiquitination); GO:0006464(protein modification process); GO:0042787(protein ubiquitination involved in ubiquitin-dependent protein catabolic process)	GO:0004842(ubiquitin-protein ligase activity); GO:0005515(protein binding); GO:0016874(ligase activity); GO:0016881(acid-amino acid ligase activity)	GO:0000502(proteasome complex); GO:0005622(intracellular); GO:0005634(nucleus)
137	GE80922	GE80922	DISCOVERY	1.031	1.7995	G	G	5.8684	313, 63	NM_000525.2	25777631	KCNJ11	3767	CTCCTTCTCGTCTGCCTTCCTTTTCTCCAT	KCNJ11	3767	Hs.248141	80922	ENSG00000187486	voltage-gated ion channel activity (GO:0005244), potassium channel activity (GO:0005267), ATP-activated inward rectifier potassium channel activity (GO:0015272)	ion transport (GO:0006811), potassium ion transport (GO:0006813)	membrane fraction (GO:0005624), integral to plasma membrane (GO:0005887)	11p15.1	LL.16514	LL.83535	potassium inwardly-rectifying channel, subfamily J, member 11 (KCNJ11)	GO:0006479(protein methylation); GO:0006979(response to oxidative stress); GO:0007283(spermatogenesis); GO:0008285(negative regulation of cell proliferation); GO:0016477(cell migration); GO:0030308(negative regulation of cell growth); GO:0042981(regulation of apoptosis); GO:0043434(response to peptide hormone stimulus); GO:0045603(positive regulation of endothelial cell differentiation); GO:00456…	GO:0003712(transcription cofactor activity); GO:0005515(protein binding); GO:0019899(enzyme binding); GO:0019900(kinase binding)	GO:0005634(nucleus); GO:0005737(cytoplasm)
535	GE80229	GE80229	DISCOVERY	0.3132	1.0698	G	G	5.7101	366, 91	NM_018724.3	50845426	IL20	50604	GCCTTCTCTCTGCTGCGTTTTATCTCCTAT	IL20	50604	Hs.272373	80229		interleukin-20 receptor binding (GO:0045517)	immune response (GO:0006955), hemopoiesis (GO:0030097), positive regulation of tyrosine phosphorylation of Stat3 protein (GO:0042517), positive regulation of epidermal cell differentiation (GO:0045606), positive regulation of keratinocyte differentiation (GO:0045618), regulation of inflammatory response (GO:0050727)	extracellular space (GO:0005615)	1q32			interleukin 20 (IL20)	-	-	-
220	GE523679	GE523679	DISCOVERY	0.7914	1.5342	G	G	5.5304	243, 27	NM_178453.2	31341948	PRSS30P	124221	GCTGGTCTGCCCCATCAATGATACGTGGAT	MGC52282	124221	Hs.434388	523679					16p13.3			hypothetical protein MGC52282 (MGC52282)	GO:0006915(apoptosis); GO:0006959(humoral immune response); GO:0007165(signal transduction); GO:0007275(multicellular organismal development); GO:0031295(T cell costimulation)	GO:0004725(protein tyrosine phosphatase activity); GO:0004871(signal transducer activity)	GO:0005886(plasma membrane); GO:0009897(external side of plasma membrane); GO:0016021(integral to membrane)
534	GE523072	GE523072	DISCOVERY	0.3068	1.0458	G	G	5.4823	369, 104	BQ445862.1	21248974			GCCCCTGCGATAATAACTGCACAGCTTTGT				523072								UI-H-EU1-azy-k-13-0-UI.s1 NCI_CGAP_Ct1 cDNA clone UI-H-EU1-azy-k-13-0-UI 3', mRNA sequence	-	-	-
219	GE481774	GE481774	DISCOVERY	0.8351	1.5725	G	G	5.4624	316, 33	BF939703.1	12357114			AGTCCCCTGGTTTCCCAAAGCCCCTCTTAG				481774								nac80e07.x1 NCI_CGAP_Brn23 cDNA clone IMAGE:3440725 3' similar to contains MER30.t3 MER30 repetitive element ;, mRNA sequence	-	-	-
329	GE80341	GE80341	DISCOVERY	0.3694	1.1039	G	G	5.4258	174, 15	NM_015281.1	24308026	TTC28	23331	CCATCAGAAGAGTCAGCCATCACCAGTCAC	KIAA1043	23331	Hs.387856	80341	ENSG00000100154	binding (GO:0005488)			22q12.1			KIAA1043 protein (KIAA1043)	GO:0000076(DNA replication checkpoint); GO:0000082(G1/S transition of mitotic cell cycle); GO:0000083(regulation of transcription involved in G1/S phase of mitotic cell cycle); GO:0000084(S phase of mitotic cell cycle); GO:0000216(M/G1 transition of mitotic cell cycle); GO:0000278(mitotic cell cycle); GO:0000722(telomere maintenance via recombination); GO:0000723(telomere maintenance); GO:0000731…	GO:0000166(nucleotide binding); GO:0001882(nucleoside binding); GO:0003677(DNA binding); GO:0003682(chromatin binding); GO:0003887(DNA-directed DNA polymerase activity); GO:0003896(DNA primase activity); GO:0005515(protein binding); GO:0016740(transferase activity); GO:0016779(nucleotidyltransferase activity); GO:0046872(metal ion binding)	GO:0000785(chromatin); GO:0005634(nucleus); GO:0005635(nuclear envelope); GO:0005654(nucleoplasm); GO:0005658(alpha DNA polymerase:primase complex); GO:0005730(nucleolus); GO:0005737(cytoplasm); GO:0016363(nuclear matrix); GO:0043231(intracellular membrane-bounded organelle)
533	GE770896	GE770896	DISCOVERY	0.2596	0.9876	G	G	5.3453	241, 87	AI583052.1	4568949			TCTTACCCTGATCCGGCACAGTGTCCAGTG				770896								ts03d04.x1 NCI_CGAP_Pan1 cDNA clone IMAGE:2227495 3', mRNA sequence	-	-	GO:0016020(membrane); GO:0016021(integral to membrane)
328	GE79451	GE79451	DISCOVERY	0.4272	1.1531	G	G	5.3205	412, 90	NM_005248.1	4885234	FGR	2268	GCCCCAAGCACTATTTCTTCCTTTTCCACT	FGR	2268	Hs.1422	79451		nucleotide binding (GO:0000166), protein-tyrosine kinase activity (GO:0004713), ATP binding (GO:0005524), transferase activity (GO:0016740)	protein amino acid phosphorylation (GO:0006468), intracellular signaling cascade (GO:0007242), response to virus (GO:0009615)		1p36.2-p36.1			Gardner-Rasheed feline sarcoma viral (v-fgr) oncogene homolog (FGR)	-	-	-
688	GE586245	GE586245	DISCOVERY	0.2336	0.9567	G	G	5.2852	229, 53	AW975149.1	8166355			GCTTTAAACCGTGCTGCTGAACTCCGCAAG			Hs.161952	586245								EST387255 MAGE resequences, MAGN Homo sapiens cDNA	-	-	-
218	GE753779	GE753779	DISCOVERY	0.9474	1.6566	G	G	5.1198	444, 23	AI792216.1	5339932	STX17	55014	ATGAAGAAAATTGTTCCTGTCCCCTGGTGG	STX17	55014	Hs.130643	753779			transport (GO:0006810)	integral to membrane (GO:0016021)	9q31.1	LL.67727	LL.252853	ou60f05y5 NCI_CGAP_Br2 cDNA clone IMAGE:1632225 5'	GO:0019221(cytokine-mediated signaling pathway); GO:0042590(antigen processing and presentation of exogenous peptide antigen via MHC class I); GO:0055114(oxidation-reduction process); GO:0060333(interferon-gamma-mediated signaling pathway)	GO:0016667(oxidoreductase activity, acting on a sulfur group of donors)	GO:0005576(extracellular region); GO:0005764(lysosome); GO:0005886(plasma membrane); GO:0030054(cell junction); GO:0043231(intracellular membrane-bounded organelle)
217	GE85014	GE85014	DISCOVERY	0.6918	1.3932	G	G	5.0274	447, 19	AY194294.1	27884043			AGACACTTCTTTCCCACTCTTTCCCTTTGC	RCSD1	92241	Hs.493867	85014					1q22-q24			INM04 mRNA	GO:0001755(neural crest cell migration); GO:0001756(somitogenesis); GO:0001843(neural tube closure); GO:0006355(regulation of transcription, DNA-dependent); GO:0007399(nervous system development); GO:0007417(central nervous system development); GO:0021766(hippocampus development); GO:0021846(cell proliferation in forebrain); GO:0030177(positive regulation of Wnt receptor signaling pathway); GO:00…	GO:0003700(sequence-specific DNA binding transcription factor activity); GO:0008270(zinc ion binding); GO:0019208(phosphatase regulator activity); GO:0043565(sequence-specific DNA binding); GO:0046332(SMAD binding); GO:0046872(metal ion binding)	GO:0005622(intracellular); GO:0005634(nucleus); GO:0005730(nucleolus); GO:0005737(cytoplasm)
532	GE60392	GE60392	DISCOVERY	0.3649	1.0636	G	G	4.9978	274, 100	NM_000085.1	4557474	CLCNKB		CTCGTCTCTTTCTCTTCGGGCTTCTCTCAG	CLCNKB	1188	Hs.352243	60392		voltage-gated chloride channel activity (GO:0005247)	ion transport (GO:0006811), chloride transport (GO:0006821), excretion (GO:0007588)	membrane fraction (GO:0005624), integral to plasma membrane (GO:0005887), membrane (GO:0016020)	1p36			chloride voltage-gated channel Kb	-	-	-
327	GE668993	GE668993	DISCOVERY	0.4696	1.1674	G	G	4.9857	68, 57	R16740.1	770350			GGAGGATCGTTTGGGCTCAGCAGTTCAAGA			Hs.386042	668993								yf34d08s1 Soares fetal liver spleen 1NFLS cDNA clone IMAGE:128751 3' similar to contains Alu repetitive element;contains OFR repetitive element ;	-	-	-
687	GE507492	GE507492	DISCOVERY	0.2335	0.9196	G	G	4.8543	497, 106	BI771000.1	15762578			TGGGCCGCTCACAGCTTAATCCGACTTAGA			Hs.73232	507492								603055343F1 NIH_MGC_122 cDNA clone IMAGE:5204747 5'	-	GO:0016787(hydrolase activity); GO:0046872(metal ion binding)	-
686	GE86493	GE86493	DISCOVERY	0.187	0.8729	G	G	4.8526	266, 62	N62935.1	1210764	BTBD2	55643	AGGAGGCAGTGAGACTAACGTGAGGACCAG	BTBD2	55643	Hs.465543	86493		protein binding (GO:0005515)			19p13.3	LL.208198	LL.500793	yy68e12s1 Soares_multiple_sclerosis_2NbHMSP cDNA clone IMAGE:278734 3' similar to contains Alu repetitive element;	GO:0032313(regulation of Rab GTPase activity)	GO:0005096(GTPase activator activity); GO:0005097(Rab GTPase activator activity)	GO:0005622(intracellular)
216	GE753937	GE753937	DISCOVERY	0.703	1.3846	G	G	4.8045	138, 77	AI991305.1	5838210	SREBF2	6721	CAACAGTGCCCAGGGTTTTACTCAGCTTGG	SREBF2	6721	Hs.443258	753937		DNA binding (GO:0003677), RNA polymerase II transcription factor activity (GO:0003702), protein binding (GO:0005515)	regulation of transcription from RNA polymerase II promoter (GO:0006357), lipid metabolism (GO:0006629), steroid metabolism (GO:0008202), cholesterol metabolism (GO:0008203)	nucleus (GO:0005634), endoplasmic reticulum (GO:0005783), Golgi stack (GO:0005795), integral to membrane (GO:0016021)	22q13	LL.20788	LL.300095	wu42d02x1 Soares_Dieckgraefe_colon_NHCD cDNA clone IMAGE:2522691 3'	-	-	-
215	GE55914	GE55914	DISCOVERY	0.9461	1.6206	G	G	4.7265	263, 89	AK001789.1	7023281	SMUG1	23583	TCCTTCCGCCAGCCCCATCCTTACTTTACT	SMUG1	23583	Hs.5212	55914					12q13.11-q13.3	LL.71726		cDNA FLJ10927 fis, clone OVARC1000466	-	-	GO:0005576(extracellular region)
326	GE521958	GE521958	DISCOVERY	0.6399	1.3097	G	G	4.6757	75, 76	BF510641.1	11593939	GRTP1	79774	GAATCCTGGCCTGGTGCTGAGTCCAAGTTG	GRTP1	79774	Hs.170904	521958					13q34			UI-H-BI4-apk-g-10-0-UIs1 NCI_CGAP_Sub8 cDNA clone IMAGE:3087930 3'	GO:0001501(skeletal system development); GO:0001958(endochondral ossification); GO:0002076(osteoblast development); GO:0007189(activation of adenylate cyclase activity by G-protein signaling pathway); GO:0007267(cell-cell signaling); GO:0007492(endoderm development); GO:0007565(female pregnancy); GO:0008284(positive regulation of cell proliferation); GO:0008285(negative regulation of cell prolife…	GO:0005179(hormone activity)	GO:0005576(extracellular region); GO:0005615(extracellular space); GO:0005622(intracellular); GO:0005634(nucleus); GO:0005737(cytoplasm)
531	GE630242	GE630242	DISCOVERY	0.3128	0.9767	G	G	4.6122	69, 8	AL832268.1	21732815			GCCAAGTGTGTTCAAGGTCTCCAGCTGTCA			Hs.544711	630242								mRNA; cDNA DKFZp667N1617 (from clone DKFZp667N1617)	GO:0006457(protein folding); GO:0007243(intracellular protein kinase cascade); GO:0018279(protein N-linked glycosylation via asparagine); GO:0043687(post-translational protein modification); GO:0044267(cellular protein metabolic process); GO:0045087(innate immune response); GO:0051291(protein heterooligomerization)	GO:0003723(RNA binding); GO:0005080(protein kinase C binding); GO:0005509(calcium ion binding)	GO:0005622(intracellular); GO:0005783(endoplasmic reticulum); GO:0005788(endoplasmic reticulum lumen)
325	GE88483	GE88483	DISCOVERY	0.6614	1.3216	G	G	4.5726	292, 30	NM_032709.3	14249307	PYROXD2		ATTTGGAGAGAATCTTCGGGCTTCCTGGAG	C10orf33	84795	Hs.238303	88483					10q24.2			Homo sapiens pyridine nucleotide-disulphide oxidoreductase domain 2	GO:0001754(eye photoreceptor cell differentiation); GO:0006508(proteolysis); GO:0007005(mitochondrion organization); GO:0021702(cerebellar Purkinje cell differentiation); GO:0021772(olfactory bulb development); GO:0035609(C-terminal protein deglutamylation); GO:0035610(protein side chain deglutamylation); GO:0050905(neuromuscular process)	GO:0004181(metallocarboxypeptidase activity); GO:0005488(binding); GO:0008233(peptidase activity); GO:0008237(metallopeptidase activity); GO:0008270(zinc ion binding); GO:0015631(tubulin binding); GO:0046872(metal ion binding)	GO:0005634(nucleus); GO:0005737(cytoplasm); GO:0005739(mitochondrion); GO:0005829(cytosol)
530	GE550335	GE550335	DISCOVERY	0.256	0.9146	G	G	4.5563	133, 107	AI703397.1	4991297	PTCHD2	57540	GACCTGTCTGCATCTTCCAGCACCCCAAAC	PTCHD2	57540	Hs.202355	550335					1p36.22	LL.545719	LL.313705	wd93g05x1 NCI_CGAP_Lu24 cDNA clone IMAGE:2339192 3'	GO:0006909(phagocytosis); GO:0055085(transmembrane transport)	GO:0000166(nucleotide binding); GO:0005215(transporter activity); GO:0005524(ATP binding); GO:0016887(ATPase activity)	GO:0000139(Golgi membrane); GO:0005768(endosome); GO:0005794(Golgi apparatus); GO:0005886(plasma membrane); GO:0010008(endosome membrane); GO:0016021(integral to membrane); GO:0043190(ATP-binding cassette (ABC) transporter complex)
214	GE577587	GE577587	DISCOVERY	0.7584	1.4155	G	G	4.5402	426, 67	CA308234.1	24471288			ACCATCTGGCTGCTTGTCCCCTGGAGAAAT			Hs.348675	577587								UI-H-FT1-bib-p-18-0-UIs1 NCI_CGAP_FT1 cDNA clone UI-H-FT1-bib-p-18-0-UI 3'	-	-	-
685	GE840379	GE840379	DISCOVERY	0.1817	0.8289	G	G	4.4376	116, 8	BX649033.1	34368205			GGAAATCTGCTGTCGCAAGAGGAGGGCTTT			Hs.276976	840379								mRNA; cDNA DKFZp686K1098 (from clone DKFZp686K1098)	-	GO:0005087(Ran guanyl-nucleotide exchange factor activity)	-
324	GE743522	GE743522	DISCOVERY	0.6139	1.2609	G	G	4.4359	427, 40	AI539426.1	4453561	ATN1	1822	CCACCCCTAACTCCTTTCCTCGTCTGCCAC	ATN1	1822	Hs.143766	743522		protein binding (GO:0005515)	central nervous system development (GO:0007417)	nucleus (GO:0005634), cytoplasm (GO:0005737)	12p13.31	LL.13498	LL.29515	te46d04x1 Soares_NhHMPu_S1 cDNA clone IMAGE:2089735 3'	GO:0006886(intracellular protein transport); GO:0016192(vesicle-mediated transport)	GO:0005484(SNAP receptor activity)	GO:0005730(nucleolus); GO:0005783(endoplasmic reticulum); GO:0016020(membrane); GO:0016021(integral to membrane)
83	GE487068	GE487068	DISCOVERY	1.3652	2.0119	G	G	4.4327	71, 69	BM981968.1	19604993	PATL2	197135	CCCCAGCAACCTACTTCCCCTGTTCTGTCA		197135	Hs.11594	487068					15q21.1			UI-CF-EN1-adg-n-21-0-UIs1 UI-CF-EN1 cDNA clone UI-CF-EN1-adg-n-21-0-UI 3'	-	-	-
136	GE718990	GE718990	DISCOVERY	1.0918	1.7358	G	G	4.4053	381, 99	AW070632.1	6025630	ACR	49	TAGCCTGCCATGCTCTGTCCCCTGTCTGAT	ACR	49	Hs.370870	718990		chymotrypsin activity (GO:0004263), acrosin activity (GO:0004284), trypsin activity (GO:0004295), peptidase activity (GO:0008233)	proteolysis (GO:0006508), acrosome reaction (GO:0007340)		22q13-qter			xa04d07x1 Soares_NFL_T_GBC_S1 cDNA clone IMAGE:2567341 3'	GO:0007268(synaptic transmission); GO:0007422(peripheral nervous system development); GO:0008285(negative regulation of cell proliferation); GO:0030154(cell differentiation); GO:0032288(myelin assembly)	-	GO:0005923(tight junction); GO:0016020(membrane); GO:0016021(integral to membrane); GO:0043218(compact myelin)
213	GE565708	GE565708	DISCOVERY	0.9535	1.5968	G	G	4.3988	377, 20	AA677588.1	2658110			TAAATGCTCCACCTCGCTGTCCCCAGTTGT				565708								zj66h03.s1 Soares_fetal_liver_spleen_1NFLS_S1 cDNA clone IMAGE:455285 3', mRNA sequence	GO:0006470(protein dephosphorylation); GO:0007283(spermatogenesis)	GO:0008138(protein tyrosine/serine/threonine phosphatase activity); GO:0016791(phosphatase activity)	GO:0005634(nucleus); GO:0016021(integral to membrane)
82	GE81134	GE81134	DISCOVERY	1.4292	2.0725	G	G	4.398	273, 40	NM_002261.1	4504884	KLRC3	3823	ACCGCCCCTGAGTGCTCATGTACCATTTAG	KLRC3	3823	Hs.74082	81134		transmembrane receptor activity (GO:0004888), sugar binding (GO:0005529)	cellular defense response (GO:0006968)	integral to membrane (GO:0016021)	12p13			killer cell lectin-like receptor subfamily C, member 3 (KLRC3), transcript variant NKG2-E	GO:0006468(protein phosphorylation); GO:0006607(NLS-bearing substrate import into nucleus); GO:0006955(immune response); GO:0007165(signal transduction); GO:0007243(intracellular protein kinase cascade); GO:0034329(cell junction assembly); GO:0050852(T cell receptor signaling pathway)	GO:0005515(protein binding)	GO:0005634(nucleus); GO:0005737(cytoplasm); GO:0005829(cytosol)
135	GE507699	GE507699	DISCOVERY	1.1006	1.7403	G	G	4.3622	202, 70	BX096648.1	27842911			TCCTCTTCCAGCTGCCACCACCTCTCTGAG			Hs.202321	507699								Soares_NFL_T_GBC_S1 cDNA clone IMAGp998I215702	GO:0006119(oxidative phosphorylation); GO:0006200(ATP catabolic process); GO:0006754(ATP biosynthetic process); GO:0006811(ion transport); GO:0015992(proton transport); GO:0022904(respiratory electron transport chain); GO:0042776(mitochondrial ATP synthesis coupled proton transport)	GO:0016887(ATPase activity); GO:0022857(transmembrane transporter activity); GO:0046933(hydrogen ion transporting ATP synthase activity, rotational mechanism); GO:0046961(proton-transporting ATPase activity, rotational mechanism)	GO:0000275(mitochondrial proton-transporting ATP synthase complex, catalytic core F(1)); GO:0005739(mitochondrion); GO:0005743(mitochondrial inner membrane); GO:0005753(mitochondrial proton-transporting ATP synthase complex); GO:0005759(mitochondrial matrix); GO:0016020(membrane)
323	GE798461	GE798461	DISCOVERY	0.6689	1.308	G	G	4.3554	122, 75	AK128574.1	34536011			TGTGGTTGTAAATGTTCCATCTGTGCCTGA		390284	Hs.554961	798461					12p13.31			cDNA FLJ46733 fis, clone TRACH3020137	GO:0000087(M phase of mitotic cell cycle); GO:0000236(mitotic prometaphase); GO:0000278(mitotic cell cycle); GO:0007059(chromosome segregation); GO:0007091(mitotic metaphase/anaphase transition); GO:0051301(cell division)	GO:0005515(protein binding)	GO:0000775(chromosome, centromeric region); GO:0000785(chromatin); GO:0005634(nucleus); GO:0005654(nucleoplasm); GO:0005694(chromosome); GO:0030054(cell junction)
322	GE844321	GE844321	DISCOVERY	0.5116	1.1504	G	G	4.3525	268, 6	BF513066.1	11598245			AAGTTTCCACTGCCCTTGGTTCTTTAGCCT				844321								UI-H-BW1-amn-b-07-0-UI.s1 NCI_CGAP_Sub7 cDNA clone IMAGE:3070405 3', mRNA sequence	-	-	-
684	GE62696	GE62696	DISCOVERY	0.2085	0.845	G	G	4.3304	162, 11	NM_030657.2	21361299	LIM2	3982	GGACTATCCATTAGAGCAACTTTCTGGGGC	LIM2	3982	Hs.162754	62696		structural constituent of eye lens (GO:0005212)	intercellular junction assembly (GO:0007043)	membrane (GO:0016020), integral to membrane (GO:0016021), cell junction (GO:0030054)	19q13.4	LL.233187	LL.114903	lens intrinsic membrane protein 2, 19kDa (LIM2)	-	-	-
529	GE84312	GE84312	DISCOVERY	0.3734	1.0082	G	G	4.3132	378, 10	INCYTE UNIQUE				TGCCTGTAATCCTGTGTGTGTGACCTCCTT				84312								INCYTE UNIQUE	-	-	-
528	GE600435	GE600435	DISCOVERY	0.3037	0.9348	G	G	4.2769	89, 56	AI261490.1	3869693			TGGTGCATACGTGGTTCATTGTGGTCCATT				600435								qk37h03.x1 NCI_CGAP_Co8 cDNA clone IMAGE:1871189 3', mRNA sequence	-	-	-
683	GE585626	GE585626	DISCOVERY	0.221	0.8485	G	G	4.2416	365, 51	R67051.1	839689	TGFBR1	7046	GCCTTTCTGCTCTCACATTCTTTCTCCCCA	TGFBR1	7046	Hs.494622	585626		nucleotide binding (GO:0000166), protein-tyrosine kinase activity (GO:0004713), receptor activity (GO:0004872), type I transforming growth factor beta receptor activity (GO:0005025), ATP binding (GO:0005524), transferase activity (GO:0016740)	protein amino acid phosphorylation (GO:0006468), signal transduction (GO:0007165), transmembrane receptor protein serine/threonine kinase signaling pathway (GO:0007178), transforming growth factor beta receptor complex assembly (GO:0007181)	integral to plasma membrane (GO:0005887), membrane (GO:0016020)	9q22	LL.21812	LL.29591	yi30b07s1 Soares placenta Nb2HP cDNA clone IMAGE:140725 3'	-	-	-
81	GE764790	GE764790	DISCOVERY	1.3945	2.014	G	G	4.1636	261, 50	NM_174913.1	28212271	C14orf21	161424	TCACTACCCCTGAGCTGCTGTCCCCTGTGT	C14orf21	161424	Hs.352800	764790		RNA binding (GO:0003723), binding (GO:0005488)			14q11.2			chromosome 14 open reading frame 21 (C14orf21)	-	-	-
321	GE84537	GE84537	DISCOVERY	0.6825	1.2977	G	G	4.1232	502, 93	AK021952.1	10433258			AGAACAACCCCTTAACACAGAGACTGCCTT		440669	Hs.553818	84537					1q21.1			cDNA FLJ11890 fis, clone HEMBA1007256	GO:0006446(regulation of translational initiation); GO:0006916(anti-apoptosis); GO:0006928(cellular component movement); GO:0006986(response to unfolded protein); GO:0008219(cell death); GO:0009408(response to heat); GO:0009615(response to virus); GO:0016070(RNA metabolic process); GO:0016071(mRNA metabolic process)	GO:0005515(protein binding); GO:0042802(identical protein binding); GO:0043130(ubiquitin binding)	GO:0000502(proteasome complex); GO:0005622(intracellular); GO:0005625(soluble fraction); GO:0005626(insoluble fraction); GO:0005634(nucleus); GO:0005737(cytoplasm); GO:0005819(spindle); GO:0005829(cytosol); GO:0005856(cytoskeleton); GO:0005886(plasma membrane); GO:0009986(cell surface); GO:0030018(Z disc); GO:0043292(contractile fiber)
212	GE53805	GE53805	DISCOVERY	0.8273	1.4405	G	G	4.104	289, 112	NM_198490.1	50234888	RAB43	339122	AGTGCCTTCCTCCAGCCTCACAACCTTTCT	RAB43	339122	Hs.546542	53805					3q21.3		LL.500249	RAB43, member RAS oncogene family (RAB43)	-	-	GO:0005739(mitochondrion)
527	GE555049	GE555049	DISCOVERY	0.3861	0.9975	G	G	4.0868	233, 10	AI953275.1	5745585			ACCAGTCGTTAAGCCCTGTTTTCCCACACA				555049								wq02g10.x1 NCI_CGAP_Brn25 cDNA clone IMAGE:2470146 3' similar to contains Alu repetitive element;, mRNA sequence	GO:0008277(regulation of G-protein coupled receptor protein signaling pathway); GO:0009968(negative regulation of signal transduction); GO:0035556(intracellular signal transduction); GO:0045666(positive regulation of neuron differentiation)	GO:0004871(signal transducer activity); GO:0005096(GTPase activator activity)	GO:0005575(cellular_component); GO:0005737(cytoplasm); GO:0005834(heterotrimeric G-protein complex); GO:0005886(plasma membrane)
526	GE623566	GE623566	DISCOVERY	0.4137	1.0227	G	G	4.0639	33, 87	BI492332.1	15331676	FAM190B	54462	CGTAGCCTGCAGACCAGTCTCCTTCAGTGT	KIAA1128	54462	Hs.461988	623566					10q23.1			df22g09w1 Morton Fetal Cochlea cDNA clone IMAGE:2484281 3'	GO:0002024(diet induced thermogenesis); GO:0002025(vasodilation by norepinephrine-epinephrine involved in regulation of systemic arterial blood pressure); GO:0002032(desensitization of G-protein coupled receptor protein signaling pathway by arrestin); GO:0002086(diaphragm contraction); GO:0006898(receptor-mediated endocytosis); GO:0007166(cell surface receptor linked signaling pathway); GO:000717…	GO:0004872(receptor activity); GO:0004930(G-protein coupled receptor activity); GO:0004935(adrenergic receptor activity); GO:0004941(beta2-adrenergic receptor activity); GO:0005515(protein binding); GO:0008144(drug binding); GO:0008179(adenylate cyclase binding); GO:0015459(potassium channel regulator activity); GO:0035240(dopamine binding); GO:0035255(ionotropic glutamate receptor binding); GO:0…	GO:0005624(membrane fraction); GO:0005634(nucleus); GO:0005764(lysosome); GO:0005768(endosome); GO:0005792(microsome); GO:0005886(plasma membrane); GO:0005887(integral to plasma membrane); GO:0005901(caveola); GO:0016324(apical plasma membrane); GO:0030424(axon); GO:0032809(neuronal cell body membrane); GO:0042383(sarcolemma); GO:0043197(dendritic spine); GO:0043235(receptor complex); GO:0044424(…
525	GE742235	GE742235	DISCOVERY	0.4197	1.026	G	G	4.0397	469, 110	AI222995.1	3805198	SLC36A1	206358	TGCTGTGATCAAATAGTGCCGTCTGCCTGG	SLC36A1	206358	Hs.269004	742235		amino acid-polyamine transporter activity (GO:0005279), symporter activity (GO:0015293)	transport (GO:0006810), amino acid transport (GO:0006865)	membrane (GO:0016020), integral to membrane (GO:0016021)	5q33.1			qh23g12x1 Soares_NFL_T_GBC_S1 cDNA clone IMAGE:1845574 3'	GO:0006468(protein phosphorylation)	GO:0000166(nucleotide binding); GO:0000287(magnesium ion binding); GO:0004674(protein serine/threonine kinase activity); GO:0005515(protein binding); GO:0005524(ATP binding)	-
682	GE759454	GE759454	DISCOVERY	0.1935	0.7966	G	G	4.0103	134, 21	BF063964.1	10822874	AOAH	313	GCCGACTGCCAACTTCTCATCATATCCTCA	AOAH	313	Hs.488007	759454		lipoprotein lipase activity (GO:0004465), hydrolase activity, acting on ester bonds (GO:0016788), acyloxyacyl hydrolase activity (GO:0050528)	lipid metabolism (GO:0006629), inflammatory response (GO:0006954)		7p14-p12			7h91c06x1 NCI_CGAP_Co16 cDNA clone IMAGE:3323338 3'	GO:0006895(Golgi to endosome transport); GO:0015031(protein transport)	GO:0005086(ARF guanyl-nucleotide exchange factor activity); GO:0005488(binding)	GO:0005737(cytoplasm)
524	GE85684	GE85684	DISCOVERY	0.3306	0.9298	G	G	3.973	195, 108	INCYTE UNIQUE				CCCCCAAATTATTGCCACGACCAGTATGTA				85684								INCYTE UNIQUE	GO:0006836(neurotransmitter transport); GO:0006886(intracellular protein transport); GO:0006892(post-Golgi vesicle-mediated transport); GO:0007596(blood coagulation); GO:0016044(cellular membrane organization); GO:0016192(vesicle-mediated transport); GO:0030168(platelet activation)	GO:0005484(SNAP receptor activity); GO:0005515(protein binding)	GO:0001950(plasma membrane enriched fraction); GO:0005773(vacuole); GO:0005829(cytosol); GO:0005886(plasma membrane); GO:0009986(cell surface); GO:0016020(membrane); GO:0016021(integral to membrane); GO:0016323(basolateral plasma membrane); GO:0042581(specific granule)
523	GE501212	GE501212	DISCOVERY	0.2875	0.8821	G	G	3.9311	95, 50	AK091167.1	21749471	RUNX1	861	GGGAAGAGGAGATGGCGATTCTGACCTGTG	RUNX1	861	Hs.149261	501212		transcription factor activity (GO:0003700), protein binding (GO:0005515), ATP binding (GO:0005524), transcriptional activator activity (GO:0016563)	transcription (GO:0006350), regulation of transcription, DNA-dependent (GO:0006355), development (GO:0007275), positive regulation of transcription from RNA polymerase II promoter (GO:0045944)	nucleus (GO:0005634)	21q22.3		LL.50662	cDNA FLJ33848 fis, clone CTONG2005567	GO:0006915(apoptosis)	GO:0008270(zinc ion binding); GO:0046872(metal ion binding)	GO:0005634(nucleus); GO:0005737(cytoplasm)
320	GE799730	GE799730	DISCOVERY	0.6683	1.2583	G	G	3.89	164, 82	AI597876.1	4606924			ACAAGACGAATGAAACTGTCCCCTGGCTGC				799730								tu53e04.x1 NCI_CGAP_Pr28 cDNA clone IMAGE:2254782 3' similar to contains element MER22 repetitive element ;, mRNA sequence	-	GO:0008270(zinc ion binding); GO:0046872(metal ion binding)	GO:0005622(intracellular); GO:0005737(cytoplasm); GO:0005856(cytoskeleton)
675	GE707711	GE707711	DISCOVERY	0.2345	0.822	G	G	3.8678	355, 39	BF835246.1	12186213	UFC1	51506	GGTGCGGGTACGTTCTGGTGTGGCTTAAGA	UFC1	51506	Hs.301412	707711			ubiquitin cycle (GO:0006512)		1q23.3	LL.66155	LL.445268	IL0-HT1057-131100-501-e01 HT1057 Homo sapiens cDNA	GO:0006397(mRNA processing)	GO:0000166(nucleotide binding); GO:0003723(RNA binding)	GO:0005622(intracellular); GO:0005634(nucleus)
522	GE84180	GE84180	DISCOVERY	0.2773	0.8642	G	G	3.8632	348, 102	BE173027.1	8635753	OPA3	80207	CTTTCCAGGAGAGTGAACAGTTCTGTCGCT	OPA3	80207	Hs.466945	84180			sensory perception (GO:0007600), visual perception (GO:0007601)	mitochondrion (GO:0005739)	19q13.32			MR0-HT0559-200400-015-e07_1 HT0559 Homo sapiens cDNA	GO:0009124(nucleoside monophosphate biosynthetic process); GO:0009133(nucleoside diphosphate biosynthetic process)	GO:0000166(nucleotide binding); GO:0005524(ATP binding); GO:0016787(hydrolase activity); GO:0017110(nucleoside-diphosphatase activity); GO:0017111(nucleoside-triphosphatase activity)	GO:0005624(membrane fraction); GO:0005886(plasma membrane); GO:0016021(integral to membrane)
521	GE86323	GE86323	DISCOVERY	0.4061	0.9905	G	G	3.8403	272, 22	W38580.1	1320247	PRMT2	3275	GAAAATCTTCATCACCTGGACTTGGGCAAA	HRMT1L1	3275	Hs.154163	86323		signal transducer activity (GO:0004871), S-adenosylmethionine-dependent methyltransferase activity (GO:0008757), transferase activity (GO:0016740), protein self binding (GO:0042802)	protein amino acid methylation (GO:0006479), signal transduction (GO:0007165)	nucleus (GO:0005634)	21q22.3			zb19b12r1 Soares_fetal_lung_NbHL19W cDNA clone IMAGE:302495 5'	-	GO:0005515(protein binding)	GO:0005634(nucleus); GO:0005737(cytoplasm)
520	GE57503	GE57503	DISCOVERY	0.3698	0.9539	G	G	3.8376	269, 92	NM_000570.2	50355969	FCGR3A		GCCTGAGAAGAAAGAACCAACCACAAGCAC	FCGR3A	2214	Hs.372679	57503		receptor activity (GO:0004872), IgG binding (GO:0019864)	immune response (GO:0006955)	plasma membrane (GO:0005886), integral to membrane (GO:0016021)	1q23			Fc fragment of IgG receptor IIIa(FCGR3A)	GO:0000186(activation of MAPKK activity); GO:0007165(signal transduction); GO:0007169(transmembrane receptor protein tyrosine kinase signaling pathway); GO:0048011(nerve growth factor receptor signaling pathway); GO:0051056(regulation of small GTPase mediated signal transduction)	GO:0005085(guanyl-nucleotide exchange factor activity); GO:0005515(protein binding); GO:0017124(SH3 domain binding)	GO:0005622(intracellular); GO:0005768(endosome); GO:0005829(cytosol)
56	GE57987	GE57987	DISCOVERY	2.0183	2.601	G	G	3.8254	165, 69	NM_033423.2	31542869	GZMH	2999	CTACATCAAGGTCTCACACTTCCTGCCCTG	GZMH	2999	Hs.348264	57987		chymotrypsin activity (GO:0004263), trypsin activity (GO:0004295), peptidase activity (GO:0008233)	proteolysis (GO:0006508), apoptosis (GO:0006915), cytolysis (GO:0019835)	cytoplasm (GO:0005737)	14q11.2			granzyme H (cathepsin G-like 2, protein h-CCPX) (GZMH)	GO:0006629(lipid metabolic process); GO:0009083(branched chain family amino acid catabolic process); GO:0034641(cellular nitrogen compound metabolic process); GO:0055114(oxidation-reduction process)	GO:0003995(acyl-CoA dehydrogenase activity); GO:0050660(flavin adenine dinucleotide binding)	GO:0005739(mitochondrion); GO:0005759(mitochondrial matrix)
519	GE753177	GE753177	DISCOVERY	0.4339	1.0152	G	G	3.8135	360, 106	AW833305.1	7927279	RABGAP1L	9910	GCACATGCCGGGAGTCCTAGCTACTTGATT	RABGAP1L	9910	Hs.495391	753177					1q24	LL.29809	LL.304914	RC0-TT0007-201099-031-g10 TT0007 Homo sapiens cDNA	-	-	-
518	GE511839	GE511839	DISCOVERY	0.3377	0.9161	G	G	3.7877	256, 107	BF511531.1	11594829			GCCTGTGCCAGTTACCCATTGCCAATCATT			Hs.439896	511839								UI-H-BI4-apq-d-08-0-UIs1 NCI_CGAP_Sub8 cDNA clone IMAGE:3088190 3'	GO:0006355(regulation of transcription, DNA-dependent)	GO:0003677(DNA binding); GO:0008270(zinc ion binding); GO:0046872(metal ion binding)	GO:0005622(intracellular); GO:0005634(nucleus); GO:0005737(cytoplasm)
211	GE52957	GE52957	DISCOVERY	0.9013	1.4793	G	G	3.7841	93, 88	R17478.1	771088	C1orf21	81563	GTTGAGCTTTGGAGATGGGATGGTTGCTAT	C1orf21	81563	Hs.497159	52957					1q25	LL.69399	LL.289084	yg14g07r1 Soares infant brain 1NIB cDNA clone IMAGE:32340 5'	-	-	-
517	GE733799	GE733799	DISCOVERY	0.3127	0.8875	G	G	3.7569	47, 47	BC035656.1	23273461	MICA		TGTTGCAGTAAGCCACCTCGAATGTTGCTG		442200	Hs.130838	733799					6p21.33			MHC class I polypeptide-related sequence A(MICA)	-	-	-
516	GE663749	GE663749	DISCOVERY	0.2856	0.8598	G	G	3.7518	40, 45	AA777456.1	2836787	C5orf56	441108	GCCAACCTGTGTCTGGAGATAATGCAAGCC	LOC441108	441108	Hs.121924	663749					5q23.3			zi93b05s1 Soares_fetal_liver_spleen_1NFLS_S1 cDNA clone IMAGE:448305 3'	-	-	-
319	GE57930	GE57930	DISCOVERY	0.7391	1.3095	G	G	3.7183	262, 61	NM_021642.2	50511935	FCGR2A		CATCTACCTGACTCTTCCTCCCAACGACCA	FCGR2A	2212	Hs.352642	57930		receptor activity (GO:0004872), receptor signaling protein activity (GO:0005057), IgG binding (GO:0019864)	immune response (GO:0006955)	plasma membrane (GO:0005886), integral to membrane (GO:0016021)	1q23			Fc fragment of IgG, low affinity IIa, receptor (CD32) (FCGR2A)	GO:0006144(purine base metabolic process); GO:0006195(purine nucleotide catabolic process); GO:0009117(nucleotide metabolic process); GO:0046099(guanine biosynthetic process); GO:0055086(nucleobase, nucleoside and nucleotide metabolic process)	GO:0000166(nucleotide binding); GO:0005515(protein binding); GO:0008253(5'-nucleotidase activity); GO:0016787(hydrolase activity); GO:0046872(metal ion binding)	GO:0005737(cytoplasm); GO:0005829(cytosol)
515	GE873468	GE873468	DISCOVERY	0.452	1.0187	G	G	3.6875	192, 24	BQ711501.1	21850400	MAML2	84441	CTCCACATGCTCCTGCTGTACCAAGACCTG	MAML2	84441	Hs.428214	873468					11q21			AGENCOURT_8347389 NIH_MGC_113 cDNA clone IMAGE:6279348 5'	GO:0000910(cytokinesis); GO:0007275(multicellular organismal development); GO:0007292(female gamete generation); GO:0016043(cellular component organization); GO:0030036(actin cytoskeleton organization); GO:0030154(cell differentiation); GO:0048477(oogenesis)	GO:0003779(actin binding); GO:0005102(receptor binding); GO:0005488(binding); GO:0017048(Rho GTPase binding)	GO:0005730(nucleolus); GO:0005737(cytoplasm); GO:0005739(mitochondrion); GO:0005769(early endosome); GO:0005794(Golgi apparatus); GO:0005829(cytosol); GO:0043231(intracellular membrane-bounded organelle)
674	GE82474	GE82474	DISCOVERY	0.229	0.7953	G	G	3.6839	25, 112	NM_019113.2	68215584	FGF21	26291	ACTGTGGGTTTCTGTGCTGGCTGGTCTTCT	FGF21	26291	Hs.283015	82474		growth factor activity (GO:0008083)	signal transduction (GO:0007165), cell-cell signaling (GO:0007267)	extracellular region (GO:0005576), soluble fraction (GO:0005625)	19q13.1-qter			fibroblast growth factor 21 (FGF21)	-	-	GO:0005737(cytoplasm); GO:0005886(plasma membrane)
514	GE509763	GE509763	DISCOVERY	0.2804	0.8389	G	G	3.6185	340, 1	AV646408.1	9867422			GGCTGGCTGTTCCCTGGATGATGACTTACC				509763								GLC cDNA clone GLCANA09 3', mRNA sequence	-	-	-
210	GE555144	GE555144	DISCOVERY	0.8959	1.4519	G	G	3.5973	317, 24	NM_173574.1	27734832	ZNF683	257101	GCGGTGGCATCTGAGAAACACATGGGCTAT	ZNF683	257101	Hs.353208	555144					1p36.11			zinc finger protein 683 (ZNF683)	GO:0006693(prostaglandin metabolic process); GO:0055114(oxidation-reduction process)	GO:0004033(aldo-keto reductase (NADP) activity); GO:0016491(oxidoreductase activity); GO:0047017(prostaglandin-F synthase activity); GO:0047026(androsterone dehydrogenase (A-specific) activity); GO:0047045(testosterone 17-beta-dehydrogenase (NADP+) activity); GO:0047115(trans-1,2-dihydrobenzene-1,2-diol dehydrogenase activity); GO:0047718(indanol dehydrogenase activity); GO:0050327(testosterone 1…	GO:0005622(intracellular); GO:0005737(cytoplasm)
513	GE86723	GE86723	DISCOVERY	0.4821	1.0351	G	G	3.5727	440, 78	L40522.1	704414			GGATGGAACACAGGTCTTGCAGGATCACTT		441082	Hs.535014	86723					5q13.2			(clone OL1) mRNA fragment	-	-	-
512	GE903476	GE903476	DISCOVERY	0.2805	0.8333	G	G	3.5715	52, 22	CB851061.1	30045830			GGGTGTGTGGAGGTGGCCTGTCTACAAGAG			Hs.531269	903476								UI-CF-EN1-adi-a-05-0-UIs1 UI-CF-EN1 cDNA clone UI-CF-EN1-adi-a-05-0-UI 3'	-	-	-
681	GE778233	GE778233	DISCOVERY	0.1939	0.746	G	G	3.565	453, 99	BF109608.1	10939298	ZEB2	9839	ATCCCGCTGTGCTAATTACCACCTTTCCAT	ZFHX1B	9839	Hs.34871	778233		transcription factor activity (GO:0003700), zinc ion binding (GO:0008270), transcriptional repressor activity (GO:0016564), phosphatase regulator activity (GO:0019208), SMAD binding (GO:0046332), metal ion binding (GO:0046872)	regulation of transcription, DNA-dependent (GO:0006355), nervous system development (GO:0007399), negative regulation of transcription (GO:0016481)	nucleus (GO:0005634)	2q22	LL.24136	LL.311071	7l76h02x1 Soares_NSF_F8_9W_OT_PA_P_S1 cDNA clone IMAGE:3527642 3'	GO:0000122(negative regulation of transcription from RNA polymerase II promoter); GO:0000183(chromatin silencing at rDNA); GO:0006260(DNA replication); GO:0006281(DNA repair); GO:0006342(chromatin silencing); GO:0006343(establishment of chromatin silencing); GO:0006344(maintenance of chromatin silencing); GO:0006364(rRNA processing); GO:0006476(protein deacetylation); GO:0006642(triglyceride mobi…	GO:0002039(p53 binding); GO:0003714(transcription corepressor activity); GO:0005515(protein binding); GO:0008022(protein C-terminus binding); GO:0008270(zinc ion binding); GO:0016564(transcription repressor activity); GO:0016811(hydrolase activity, acting on carbon-nitrogen (but not peptide) bonds, in linear amides); GO:0017136(NAD-dependent histone deacetylase activity); GO:0019213(deacetylase a…	GO:0005634(nucleus); GO:0005635(nuclear envelope); GO:0005637(nuclear inner membrane); GO:0005654(nucleoplasm); GO:0005677(chromatin silencing complex); GO:0005719(nuclear euchromatin); GO:0005720(nuclear heterochromatin); GO:0005730(nucleolus); GO:0005737(cytoplasm); GO:0016605(PML body); GO:0033553(rDNA heterochromatin)
680	GE766502	GE766502	DISCOVERY	0.1876	0.7371	G	G	3.544	169, 30	AW021581.1	5875111	NFATC3	4775	TGGACCCTCATCGTCAGGAAAATAGAAGCA	NFATC3	4775	Hs.341716	766502		transcription factor activity (GO:0003700), transcription coactivator activity (GO:0003713)	regulation of transcription from RNA polymerase II promoter (GO:0006357), inflammatory response (GO:0006954)	nucleus (GO:0005634)	16q22.2	LL.18021		df25e07y1 Morton Fetal Cochlea cDNA clone IMAGE:2484564 5'	GO:0001503(ossification); GO:0006811(ion transport); GO:0008272(sulfate transport); GO:0055085(transmembrane transport)	GO:0005215(transporter activity); GO:0008271(secondary active sulfate transmembrane transporter activity); GO:0015116(sulfate transmembrane transporter activity)	GO:0005624(membrane fraction); GO:0005886(plasma membrane); GO:0005887(integral to plasma membrane)
511	GE836403	GE836403	DISCOVERY	0.5292	1.0774	G	G	3.5332	158, 29	BF508466.1	11591764	PSMA1	5682	GCAGGAAAGAGTTAGGCAGTGCAGGTTGGG	PSMA1	5682	Hs.102798	836403		RNA binding (GO:0003723), threonine endopeptidase activity (GO:0004298)	ubiquitin-dependent protein catabolism (GO:0006511)	proteasome core complex (sensu Eukaryota) (GO:0005839), polysome (GO:0005844)	11p15.1	LL.26440	LL.29668	UI-H-BI4-aqd-a-03-0-UIs1 NCI_CGAP_Sub8 cDNA clone IMAGE:3089189 3'	-	-	-
318	GE810516	GE810516	DISCOVERY	0.5971	1.1442	G	G	3.5243	210, 30	W56512.1	1358398	LOC100131067	100131067	CAGGGATATCTCTGCCCGCTCCACTCTGAC			Hs.552767	810516								zd16c04r1 Soares_fetal_heart_NbHH19W cDNA clone IMAGE:340806 5'	GO:0008150(biological_process)	GO:0005488(binding)	GO:0005575(cellular_component)
510	GE748762	GE748762	DISCOVERY	0.4786	1.0233	G	G	3.5049	66, 85	BX113722.1	27838409	ARHGAP17	55114	AATCTGCCCCAGGTCATCTCCAGCTTCCAT	ARHGAP17	55114	Hs.373793	748762					16p12.1			NCI_CGAP_Br2 cDNA clone IMAGp998A182750	GO:0042517(positive regulation of tyrosine phosphorylation of Stat3 protein); GO:0045606(positive regulation of epidermal cell differentiation); GO:0045618(positive regulation of keratinocyte differentiation); GO:0050727(regulation of inflammatory response)	GO:0005125(cytokine activity); GO:0045517(interleukin-20 receptor binding)	GO:0005576(extracellular region); GO:0005615(extracellular space)
134	GE525050	GE525050	DISCOVERY	1.1902	1.7317	G	G	3.4793	369, 14	AI223217.1	3805420	STAU2	27067	CCTAAATGTCTGCCGTCTGCCCTCCTTTCC	STAU2	27067	Hs.350756	525050					8q13-q21.1	LL.29819		qg42f11x1 Soares_testis_NHT cDNA clone IMAGE:1837869 3'	-	-	-
509	GE57703	GE57703	DISCOVERY	0.4166	0.9575	G	G	3.4746	366, 40	NM_000603.3	48762674	NOS3	4846	CTCTCACCTTCTTCCTGGACATCACCTCCC	NOS3	4846	Hs.511603	57703		nitric-oxide synthase activity (GO:0004517), electron transporter activity (GO:0005489), iron ion binding (GO:0005506), calcium ion binding (GO:0005509), calmodulin binding (GO:0005516), FMN binding (GO:0010181), oxidoreductase activity (GO:0016491)	electron transport (GO:0006118), amino acid metabolism (GO:0006520), nitric oxide biosynthesis (GO:0006809), cell motility (GO:0006928)	cytoplasm (GO:0005737)	7q36	LL.18127	LL.24600	nitric oxide synthase 3 (endothelial cell) (NOS3)	-	-	-
508	GE892738	GE892738	DISCOVERY	0.4402	0.9801	G	G	3.4668	196, 30	NM_148676.1	22380642	DSCR10	259234	GCTGTCCCCGTGTGTATGCCTGTGTGAGAA	DSCR10	259234	Hs.147695	892738		molecular function unknown (GO:0005554)	biological process unknown (GO:0000004)	cellular component unknown (GO:0008372)	21q22.13			Down syndrome critical region gene 10 (DSCR10)	-	-	GO:0005886(plasma membrane); GO:0005887(integral to plasma membrane)
317	GE476230	GE476230	DISCOVERY	0.773	1.3063	G	G	3.4142	62, 96	NM_005810.3	47717095	KLRG1	10219	TCTGAGGAACAATTCTGGCTGGAGGTGGGA	KLRG1	10219	Hs.146322	476230					12p12-p13			killer cell lectin-like receptor subfamily G, member 1 (KLRG1)	-	-	-
316	GE82581	GE82581	DISCOVERY	0.6323	1.1652	G	G	3.4111	2, 33	NM_021034.1	11995467	IFITM3	10410	CACTGTCCAAACCTTCTTCTCTCCTGTCAA	IFITM3	10410	Hs.374650	82581			immune response (GO:0006955), response to biotic stimulus (GO:0009607)	integral to membrane (GO:0016021)	11p15.5			interferon induced transmembrane protein 3 (1-8U) (IFITM3)	GO:0000398(nuclear mRNA splicing, via spliceosome); GO:0006281(DNA repair); GO:0006283(transcription-coupled nucleotide-excision repair); GO:0006289(nucleotide-excision repair); GO:0006366(transcription from RNA polymerase II promoter); GO:0006367(transcription initiation from RNA polymerase II promoter); GO:0006368(transcription elongation from RNA polymerase II promoter); GO:0006370(mRNA cappin…	GO:0003677(DNA binding); GO:0003899(DNA-directed RNA polymerase activity); GO:0004672(protein kinase activity)	GO:0005634(nucleus); GO:0005654(nucleoplasm); GO:0005665(DNA-directed RNA polymerase II, core complex); GO:0005730(nucleolus); GO:0030880(RNA polymerase complex)
678	GE797527	GE797527	DISCOVERY	0.2127	0.7452	G	G	3.4085	500, 19	AA613460.1	2464498	FYN	2534	GCAAGTCGTTAGATCCAGCCCACACTCAAG	FYN	2534	Hs.390567	797527		nucleotide binding (GO:0000166), protein-tyrosine kinase activity (GO:0004713), protein binding (GO:0005515), ATP binding (GO:0005524), transferase activity (GO:0016740)	protein amino acid phosphorylation (GO:0006468), protein kinase cascade (GO:0007243), learning (GO:0007612), feeding behavior (GO:0007631)		6q21		LL.25150	nq21h06s1 NCI_CGAP_Thy1 cDNA clone IMAGE:1144571 similar to contains Alu repetitive element;contains element MER22 repetitive element ;	-	-	-
133	GE59697	GE59697	DISCOVERY	1.4046	1.9359	G	G	3.3985	37, 20	NM_002664.1	4505878	PLEK	5341	GCTGTTCCCACTCCCAGATGGTTTTATCAA	PLEK	5341	Hs.468840	59697		calcium ion binding (GO:0005509)	intracellular signaling cascade (GO:0007242)		2p13.3	LL.56193	LL.364206	pleckstrin (PLEK)	-	-	-
507	GE514734	GE514734	DISCOVERY	0.4406	0.9719	G	G	3.3984	255, 37	CA950177.1	27443054			GTGGTGGTGAGAGATGGTCAGAGCCTGGAT		388578	Hs.372739	514734					1p36.33			ir87g10y1 HR85 islet cDNA clone IMAGE:6609428 5'	GO:0006457(protein folding); GO:0006469(negative regulation of protein kinase activity); GO:0006915(apoptosis); GO:0006919(activation of caspase activity); GO:0007528(neuromuscular junction development); GO:0008285(negative regulation of cell proliferation); GO:0009408(response to heat); GO:0031398(positive regulation of protein ubiquitination); GO:0032088(negative regulation of NF-kappaB transcr…	GO:0005133(interferon-gamma receptor binding); GO:0005515(protein binding); GO:0005524(ATP binding); GO:0008134(transcription factor binding); GO:0019901(protein kinase binding); GO:0031072(heat shock protein binding); GO:0046872(metal ion binding); GO:0051059(NF-kappaB binding); GO:0051082(unfolded protein binding)	GO:0005634(nucleus); GO:0005737(cytoplasm); GO:0005739(mitochondrion); GO:0005759(mitochondrial matrix); GO:0005829(cytosol); GO:0005884(actin filament); GO:0008385(IkappaB kinase complex); GO:0033256(I-kappaB/NF-kappaB complex); GO:0042645(mitochondrial nucleoid)
55	GE57917	GE57917	DISCOVERY	1.9479	2.4785	G	G	3.3932	277, 88	AH003198.2	51702237	TCRGC1		TCTATTTTGCCATCATCACCTGCTGTCTGC	TARP	445347	Hs.534032	57917					7p15-p14			Homo sapiens T cell receptor gamma chain	GO:0005975(carbohydrate metabolic process); GO:0006406(mRNA export from nucleus); GO:0006606(protein import into nucleus); GO:0006611(protein export from nucleus); GO:0008645(hexose transport); GO:0010827(regulation of glucose transport); GO:0015031(protein transport); GO:0015758(glucose transport); GO:0016032(viral reproduction); GO:0016070(RNA metabolic process); GO:0016071(mRNA metabolic proce…	GO:0005215(transporter activity); GO:0005487(nucleocytoplasmic transporter activity); GO:0005515(protein binding)	GO:0005634(nucleus); GO:0005643(nuclear pore); GO:0005654(nucleoplasm); GO:0005829(cytosol)
506	GE647470	GE647470	DISCOVERY	0.4877	1.0149	G	G	3.3665	207, 40	BF724206.1	12040115	ITPR2	3709	TGTCCTGAAACCAGAAGCCCTAGTCCACTG	ITPR2	3709	Hs.512235	647470		inositol 1,4,5-triphosphate-sensitive calcium-release channel activity (GO:0005220), calcium channel activity (GO:0005262), calcium ion binding (GO:0005509), inositol-1,4,5-triphosphate receptor activity (GO:0008095), calcium ion transporter activity (GO:0015085)	cation transport (GO:0006812), calcium ion transport (GO:0006816), signal transduction (GO:0007165)	endoplasmic reticulum (GO:0005783), plasma membrane (GO:0005886), integral to membrane (GO:0016021)	12p11		LL.81678	bx02b08x1 Human Iris cDNA (Un-normalized, unamplified): BX cDNA clone bx02b08 3'	GO:0001501(skeletal system development); GO:0002224(toll-like receptor signaling pathway); GO:0002755(MyD88-dependent toll-like receptor signaling pathway); GO:0002756(MyD88-independent toll-like receptor signaling pathway); GO:0006468(protein phosphorylation); GO:0007165(signal transduction); GO:0007243(intracellular protein kinase cascade); GO:0007268(synaptic transmission); GO:0007411(axon gui…	GO:0000166(nucleotide binding); GO:0000287(magnesium ion binding); GO:0004672(protein kinase activity); GO:0004674(protein serine/threonine kinase activity); GO:0005524(ATP binding); GO:0016301(kinase activity)	GO:0005634(nucleus); GO:0005654(nucleoplasm); GO:0005737(cytoplasm); GO:0005829(cytosol)
677	GE863105	GE863105	DISCOVERY	0.1921	0.7192	G	G	3.3662	203, 96	BQ447265.1	21250377	AKAP13	11214	AATCACATCTGTTGCTTCCTAAGGGCCAGG	AKAP13	11214	Hs.459211	863105		signal transducer activity (GO:0004871), Rho guanyl-nucleotide exchange factor activity (GO:0005089)		membrane fraction (GO:0005624)	15q24-q25			UI-H-EU1-bad-n-01-0-UIs1 NCI_CGAP_Ct1 cDNA clone UI-H-EU1-bad-n-01-0-UI 3'	-	-	-
315	GE817971	GE817971	DISCOVERY	0.6978	1.2239	G	G	3.358	216, 111	AA678593.1	2659115	ST3GAL1	6482	GGCAACATAGCGAGATTCACCCCCTACCAA	ST3GAL1	6482	Hs.374257	817971		beta-galactoside alpha-2,3-sialyltransferase activity (GO:0003836)	protein amino acid glycosylation (GO:0006486)	Golgi stack (GO:0005795), membrane (GO:0016020), integral to membrane (GO:0016021)	8q24.22			ah06h04s1 Gessler Wilms tumor cDNA clone IMAGE:1155895 3' similar to contains Alu repetitive element;contains element MER27 repetitive element ;	-	GO:0005070(SH3/SH2 adaptor activity)	GO:0005737(cytoplasm); GO:0005768(endosome)
209	GE54795	GE54795	DISCOVERY	1.0415	1.5663	G	G	3.3483	389, 109	NM_004669.2	40288289	CLIC3	9022	GTTTTCCACAAGTTCTCCGCGTTCATCAAG	CLIC3	9022	Hs.64746	54795		voltage-gated chloride channel activity (GO:0005247)	ion transport (GO:0006811), chloride transport (GO:0006821), signal transduction (GO:0007165)	membrane fraction (GO:0005624), nucleus (GO:0005634), membrane (GO:0016020)	9q34.3	LL.69454	LL.296566	chloride intracellular channel 3 (CLIC3)	-	-	-
676	GE729308	GE729308	DISCOVERY	0.1923	0.7172	G	G	3.3483	209, 100	AW173077.1	6439025	STAG1	10274	TGTGTCCTGATAGCTTAGCTCCCACTTCGA	STAG1	10274	Hs.412586	729308		binding (GO:0005488)	cell cycle (GO:0007049), chromosome segregation (GO:0007059), mitosis (GO:0007067), cell division (GO:0051301)	nucleus (GO:0005634)	3q22.3	LL.20842	LL.315958	xj82h08x1 Soares_NFL_T_GBC_S1 cDNA clone IMAGE:2663775 3'	-	-	-
505	GE597795	GE597795	DISCOVERY	0.3924	0.9163	G	G	3.3416	257, 104	AA904929.1	3040052			TTCTTTGCCAATGCCTTGTCTTTTGTCGTC			Hs.130110	597795								oj79c09s1 Soares_NFL_T_GBC_S1 cDNA clone IMAGE:1504528 3'	-	-	-
504	GE63227	GE63227	DISCOVERY	0.2671	0.7906	G	G	3.3379	333, 66	BQ071332.1	19900378	HMGA1	3159	AACCTACTTCTTCCTGCTCGCCAACTTGCT	HMGA1	3159	Hs.518805	63227		AT DNA binding (GO:0003680)	transcription (GO:0006350), regulation of transcription, DNA-dependent (GO:0006355), chromosome organization and biogenesis (sensu Eukaryota) (GO:0007001), transmembrane receptor protein tyrosine kinase signaling pathway (GO:0007169)	chromatin (GO:0000785), nucleus (GO:0005634)	6p21			AGENCOURT_6867272 NIH_MGC_47 cDNA clone IMAGE:5927721 5'	-	-	-
314	GE55848	GE55848	DISCOVERY	0.6192	1.1426	G	G	3.337	436, 56	AK001616.1	7022980	FNBP1	23048	ATGACCTCCAAACCCAAAATCCACTGCTTC	FNBP1	23048	Hs.189409	55848					9q34	LL.14269	LL.192348	cDNA FLJ10754 fis, clone NT2RP3004544, highly similar to Homo sapiens mRNA for KIAA0554 protein	GO:0001666(response to hypoxia); GO:0002576(platelet degranulation); GO:0007596(blood coagulation); GO:0015031(protein transport); GO:0030168(platelet activation); GO:0032417(positive regulation of sodium:hydrogen antiporter activity); GO:0042981(regulation of apoptosis); GO:0048549(positive regulation of pinocytosis); GO:0051017(actin filament bundle assembly); GO:0051271(negative regulation of …	GO:0001882(nucleoside binding); GO:0003779(actin binding); GO:0005178(integrin binding); GO:0005509(calcium ion binding); GO:0005515(protein binding); GO:0042803(protein homodimerization activity); GO:0047485(protein N-terminus binding); GO:0051015(actin filament binding)	GO:0001725(stress fiber); GO:0005576(extracellular region); GO:0005634(nucleus); GO:0005730(nucleolus); GO:0005737(cytoplasm); GO:0015629(actin cytoskeleton); GO:0030529(ribonucleoprotein complex); GO:0030863(cortical cytoskeleton); GO:0031093(platelet alpha granule lumen); GO:0031143(pseudopodium); GO:0043234(protein complex); GO:0048471(perinuclear region of cytoplasm)
44	GE58794	GE58794	DISCOVERY	2.5247	3.0475	G	G	3.3332	193, 33	NM_005601.3	49574503	NKG7	4818	GTCCCCGTCCTGGCTATGAAACCTTGTGAG	NKG7	4818	Hs.10306	58794				integral to plasma membrane (GO:0005887), membrane (GO:0016020)	19q13.41			natural killer cell group 7 sequence (NKG7)	GO:0007166(cell surface receptor linked signaling pathway)	GO:0004888(transmembrane receptor activity); GO:0005488(binding); GO:0005529(sugar binding)	GO:0005886(plasma membrane); GO:0016021(integral to membrane)
132	GE720848	GE720848	DISCOVERY	1.2532	1.7753	G	G	3.3272	296, 28	AL833162.1	21733786			TTTGTCCCCTCATCCCCTTCTCGTCTCCTT			Hs.540138	720848								mRNA; cDNA DKFZp686O0511 (from clone DKFZp686O0511)	GO:0006355(regulation of transcription, DNA-dependent); GO:0007275(multicellular organismal development); GO:0019216(regulation of lipid metabolic process); GO:0030154(cell differentiation); GO:0043388(positive regulation of DNA binding); GO:0045446(endothelial cell differentiation)	GO:0003713(transcription coactivator activity); GO:0005515(protein binding); GO:0005516(calmodulin binding); GO:0016563(transcription activator activity); GO:0043565(sequence-specific DNA binding)	GO:0005622(intracellular); GO:0005634(nucleus); GO:0005669(transcription factor TFIID complex); GO:0005730(nucleolus); GO:0005737(cytoplasm)
313	GE554894	GE554894	DISCOVERY	0.6555	1.177	G	G	3.3226	65, 52	AA302833.1	1955185			CCAGGTGGCTATTCTCATGCTTTGTGTCCA			Hs.541215	554894								EST10523 Adipose tissue, white I Homo sapiens cDNA 3' end	-	-	-
503	GE682782	GE682782	DISCOVERY	0.3864	0.9075	G	G	3.3193	96, 83	AK054895.1	16549522	FYN	2534	TGAGGCGATTTCAATGTGTACATGAGGGCA	FYN	2534	Hs.390567	682782		nucleotide binding (GO:0000166), protein-tyrosine kinase activity (GO:0004713), protein binding (GO:0005515), ATP binding (GO:0005524), transferase activity (GO:0016740)	protein amino acid phosphorylation (GO:0006468), protein kinase cascade (GO:0007243), learning (GO:0007612), feeding behavior (GO:0007631)		6q21		LL.25150	cDNA FLJ30333 fis, clone BRACE2007262	-	-	-
502	GE57955	GE57955	DISCOVERY	0.448	0.9677	G	G	3.309	346, 47	NM_002661.1	4505870	PLCG2	5336	TATGTTCAGCGATCCCAACTTTCTTGCTCA	PLCG2	5336	Hs.413111	57955		phosphoinositide phospholipase C activity (GO:0004435), signal transducer activity (GO:0004871), calcium ion binding (GO:0005509), protein binding (GO:0005515), hydrolase activity (GO:0016787)	phospholipid metabolism (GO:0006644), cell surface receptor linked signal transduction (GO:0007166), intracellular signaling cascade (GO:0007242), lipid catabolism (GO:0016042)		16q24.1	LL.234779	LL.29337	phospholipase C, gamma 2 (phosphatidylinositol-specific) (PLCG2)	GO:0006811(ion transport); GO:0006826(iron ion transport)	-	GO:0005739(mitochondrion); GO:0005743(mitochondrial inner membrane); GO:0016020(membrane); GO:0016021(integral to membrane)
80	GE55147	GE55147	DISCOVERY	1.537	2.0541	G	G	3.289	46, 105	NM_002260.2	7108353	KLRC3		ACATCCTAGCATTTGTGTCGGGCTCATTTT	KLRC3	3823	Hs.74082	55147		transmembrane receptor activity (GO:0004888), sugar binding (GO:0005529)	cellular defense response (GO:0006968)	integral to membrane (GO:0016021)	12p13			killer cell lectin-like receptor subfamily C, member 2 (KLRC2)	GO:0006351(transcription, DNA-dependent); GO:0006355(regulation of transcription, DNA-dependent); GO:0030154(cell differentiation)	GO:0003700(sequence-specific DNA binding transcription factor activity); GO:0005515(protein binding); GO:0019904(protein domain specific binding); GO:0043565(sequence-specific DNA binding)	GO:0005634(nucleus); GO:0005730(nucleolus); GO:0005737(cytoplasm)
312	GE501235	GE501235	DISCOVERY	0.8316	1.348	G	G	3.2835	95, 92	AF150369.1	5133805	FAM53B	9679	AGCATCTCTCTGGTCCCCGTCTCCAAGGTC	FAM53B	9679	Hs.129195	501235		molecular function unknown (GO:0005554)	biological process unknown (GO:0000004)	cellular component unknown (GO:0008372)	10q26.13			mRNA from cd34+ stem cells cDNA clone CBMAAF02	-	-	-
501	GE471535	GE471535	DISCOVERY	0.3425	0.8579	G	G	3.2766	307, 103	INCYTE UNIQUE				TCATGGTGTCTTTCCAGTTTCTTGCCCCTG				471535								INCYTE UNIQUE	GO:0002576(platelet degranulation); GO:0007596(blood coagulation); GO:0010633(negative regulation of epithelial cell migration); GO:0030168(platelet activation); GO:0030855(epithelial cell differentiation); GO:0045785(positive regulation of cell adhesion); GO:0045807(positive regulation of endocytosis)	GO:0032403(protein complex binding)	GO:0005737(cytoplasm); GO:0005765(lysosomal membrane); GO:0005768(endosome); GO:0005886(plasma membrane); GO:0005887(integral to plasma membrane); GO:0010008(endosome membrane); GO:0031088(platelet dense granule membrane); GO:0031902(late endosome membrane); GO:0043234(protein complex)
208	GE54780	GE54780	DISCOVERY	0.8658	1.3799	G	G	3.2671	466, 41	NM_005810.3	47717095	KLRG1	10219	GGGATTGATGCCTAACTGATGGATTCTCTT	KLRG1	10219	Hs.146322	54780					12p12-p13			killer cell lectin-like receptor subfamily G, member 1 (KLRG1)	-	GO:0004872(receptor activity)	GO:0005576(extracellular region)
311	GE678099	GE678099	DISCOVERY	0.6158	1.1294	G	G	3.2631	474, 104	BX363449.2	46284184			ACACCCCAGCTTGTTCTGCCCCTTTCTGAT		440998	Hs.164221	678099					3q29			B CELLS (RAMOS CELL LINE) COT 25-NORMALIZED cDNA clone CS0DL001YG15 3-PRIME	-	-	-
500	GE88463	GE88463	DISCOVERY	0.4015	0.9067	G	G	3.2003	402, 5	NM_144662.2	68303560	PSMA8	143471	GTAATAAACAGAGCCCGTGTGGAGTGCCAG	PSMA8	143471	Hs.464813	88463		threonine endopeptidase activity (GO:0004298)	ubiquitin-dependent protein catabolism (GO:0006511)	cytosol (GO:0005829), proteasome core complex (sensu Eukaryota) (GO:0005839), protein complex (GO:0043234)	18q11.2	LL.73677		proteasome (prosome, macropain) subunit, alpha type, 8 (PSMA8), transcript variant 1	-	-	-
499	GE836530	GE836530	DISCOVERY	0.5346	1.0376	G	G	3.184	242, 29	AA609200.1	2457628			TTTACACCCCACATTCTTCTTCCCATCCGG				836530								af12e02.s1 Soares_testis_NHT cDNA clone IMAGE:1031450 3', mRNA sequence	-	-	-
310	GE884041	GE884041	DISCOVERY	0.6625	1.1641	G	G	3.1734	14, 63	BM929511.1	19388684	ACOT9	23597	TTGTCTCTCCATGCCGTAATGCCATCCTGA	ACOT9	23597	Hs.298885	884041		hydrolase activity (GO:0016787)	lipid metabolism (GO:0006629)	mitochondrion (GO:0005739)	Xp22.11			UI-E-EJ1-aje-l-23-0-UIr1 UI-E-EJ1 cDNA clone UI-E-EJ1-aje-l-23-0-UI 5'	-	-	-
498	GE81574	GE81574	DISCOVERY	0.5361	1.0367	G	G	3.1666	21, 11	NM_005913.1	5174534	MC5R	4161	CTTCGCTATGCTGTTCCTCCTGGTGTCTCT	MC5R	4161	Hs.248145	81574		rhodopsin-like receptor activity (GO:0001584), receptor activity (GO:0004872), melanocortin receptor activity (GO:0004977)	signal transduction (GO:0007165), G-protein signaling, coupled to cyclic nucleotide second messenger (GO:0007187)	integral to plasma membrane (GO:0005887)	18p11.2			melanocortin 5 receptor (MC5R)	GO:0002053(positive regulation of mesenchymal cell proliferation); GO:0002329(pre-B cell differentiation); GO:0002639(positive regulation of immunoglobulin production); GO:0007389(pattern specification process); GO:0007519(skeletal muscle tissue development); GO:0009790(embryo development); GO:0010553(negative regulation of gene-specific transcription from RNA polymerase II promoter); GO:0033152(…	GO:0003682(chromatin binding); GO:0003690(double-stranded DNA binding); GO:0003704(specific RNA polymerase II transcription factor activity); GO:0003705(sequence-specific enhancer binding RNA polymerase II transcription factor activity); GO:0008134(transcription factor binding); GO:0008270(zinc ion binding); GO:0008301(DNA bending activity); GO:0010843(promoter binding); GO:0016563(transcription …	GO:0005622(intracellular); GO:0005634(nucleus); GO:0005667(transcription factor complex); GO:0005737(cytoplasm)
673	GE83030	GE83030	DISCOVERY	0.2804	0.778	G	G	3.1455	501, 92	NM_024992.1	13376495	FLJ12547		TGTGTCTGTTGGTCTGGTGCTGCTTATGTG	FLJ12547	80058	Hs.458387	83030	ENSG00000182289				16q24.3			hypothetical protein FLJ12547 (FLJ12547), mRNA	-	GO:0005515(protein binding)	GO:0005737(cytoplasm)
497	GE543708	GE543708	DISCOVERY	0.4324	0.9284	G	G	3.1328	372, 93	NM_023933.1	13027599	FAM173A	65990	TATGGGCTTATGATGTTCCTGAGGGTGGGC	C16orf24	65990	Hs.166244	543708					16p13.3			chromosome 16 open reading frame 24 (C16orf24)	-	-	GO:0016020(membrane); GO:0016021(integral to membrane)
309	GE79318	GE79318	DISCOVERY	0.6987	1.1934	G	G	3.1234	76, 75	AF000561.1	2145061	ZBTB7A	51341	TGCCCACAACTACGACCTGAAGAACCACAT	ZBTB7A	51341	Hs.465623	79318	ENSG00000178951	DNA binding (GO:0003677), protein binding (GO:0005515), zinc ion binding (GO:0008270), transcriptional repressor activity (GO:0016564), histone acetyltransferase binding (GO:0035035), metal ion binding (GO:0046872)	transcription (GO:0006350), negative regulation of transcription, DNA-dependent (GO:0045892), cartilage development (GO:0051216)	nucleus (GO:0005634)	19p13.3	LL.16969	LL.117107	TTF-I interacting peptide 21 mRNA	GO:0006468(protein phosphorylation); GO:0007165(signal transduction)	GO:0000166(nucleotide binding); GO:0004672(protein kinase activity); GO:0004674(protein serine/threonine kinase activity); GO:0005515(protein binding); GO:0005524(ATP binding); GO:0016740(transferase activity)	GO:0005634(nucleus); GO:0005737(cytoplasm); GO:0005794(Golgi apparatus); GO:0005886(plasma membrane)
672	GE80303	GE80303	DISCOVERY	0.2809	0.7755	G	G	3.1229	21, 40	NM_000024.3	15718673	ADRB2	154	TTCTGGTTTCAATCCCCTTATCTACTGCCG	ADRB2	154	Hs.2551	80303		rhodopsin-like receptor activity (GO:0001584), receptor activity (GO:0004872), beta2-adrenergic receptor activity (GO:0004941), protein binding (GO:0005515)	activation of MAPK activity (GO:0000187), receptor mediated endocytosis (GO:0006898), transmembrane receptor protein tyrosine kinase activation (dimerization) (GO:0007171), G-protein coupled receptor protein signaling pathway (GO:0007186), G-protein signaling, coupled to cAMP nucleotide second messenger (GO:0007188), adenylate cyclase activation (GO:0007190), protein kinase cascade (GO:0007243), …	lysosome (GO:0005764), endosome (GO:0005768), plasma membrane (GO:0005886), integral to plasma membrane (GO:0005887)	5q31-q32			adrenergic, beta-2-, receptor, surface (ADRB2)	-	-	GO:0005737(cytoplasm); GO:0005829(cytosol)
496	GE869662	GE869662	DISCOVERY	0.4196	0.9138	G	G	3.1204	318, 31	AW013920.1	5862677			ATTTTCCTTGTTCGTCCCGCACCTCTATGT				869662								UI-H-BI0-aad-d-11-0-UI.s1 NCI_CGAP_Sub1 cDNA clone IMAGE:2708805 3', mRNA sequence	-	-	-
671	GE564178	GE564178	DISCOVERY	0.2323	0.7261	G	G	3.1174	83, 48	AI015430.1	3229766			GCAAGAAGGACCACCCCTGAGCTGTTTTCC			Hs.397674	564178								ot31f09s1 Soares_testis_NHT cDNA clone IMAGE:1618409 3' similar to contains element PTR5 repetitive element ;	-	-	-
207	GE578939	GE578939	DISCOVERY	0.9703	1.4638	G	G	3.1154	352, 15	AI300126.1	3959472	MYO5B	4645	ACTGTGAGTCCTGGCCGATGATGACGAGAC	MYO5B	4645	Hs.550481	578939		nucleotide binding (GO:0000166), motor activity (GO:0003774), actin binding (GO:0003779), calmodulin binding (GO:0005516), ATP binding (GO:0005524)		myosin (GO:0016459)	18q21	LL.17919	LL.25132	qn54f02x1 NCI_CGAP_Kid5 cDNA clone IMAGE:1902075 3'	-	-	-
308	GE524818	GE524818	DISCOVERY	0.6845	1.1778	G	G	3.1137	33, 112	AB209274.1	62088127	POLD4	57804	ACCTACCTGACTAGCCAGCCACCTGCCTTG	POLD4	57804	Hs.523829	524818		delta DNA polymerase activity (GO:0003891), protein binding (GO:0005515), transferase activity (GO:0016740)	DNA replication (GO:0006260)	nucleus (GO:0005634)	11q13			DNA polymerase delta subunit 4 variant protein	-	-	-
495	GE548927	GE548927	DISCOVERY	0.4864	0.9785	G	G	3.1053	301, 17	BU608039.1	23274083	NT5C2	22978	AAGAGTGTGCTGGGAAGTCAATGGTCCATG			Hs.97439	548927								UI-CF-FN0-aes-l-22-0-UIs1 UI-CF-FN0 cDNA clone UI-CF-FN0-aes-l-22-0-UI 3'	-	-	-
494	GE859042	GE859042	DISCOVERY	0.5728	1.0629	G	G	3.0914	413, 33	BQ025232.1	19760511	RAPGEF1	2889	GGCTTCCCCTTTCTCTGTGCTACTGTGACC	RAPGEF1	2889	Hs.127897	859042		guanyl-nucleotide exchange factor activity (GO:0005085), protein binding (GO:0005515)	transmembrane receptor protein tyrosine kinase signaling pathway (GO:0007169), small GTPase mediated signal transduction (GO:0007264)		9q34.3	LL.107746		UI-1-BB1p-aub-e-12-0-UIs1 NCI_CGAP_Pl6 cDNA clone UI-1-BB1p-aub-e-12-0-UI 3'	-	-	-
493	GE574644	GE574644	DISCOVERY	0.4889	0.9785	G	G	3.087	90, 45	BU607424.1	23270845	LYN	4067	AGTTGCTTAGCTGGGTGAAGTGGCTCATGC	LYN	4067	Hs.491767	574644		nucleotide binding (GO:0000166), receptor signaling protein tyrosine kinase activity (GO:0004716), protein binding (GO:0005515), ATP binding (GO:0005524), transferase activity (GO:0016740)	protein amino acid phosphorylation (GO:0006468), intracellular signaling cascade (GO:0007242)		8q13	LL.17096	LL.81515	UI-CF-FN0-aeu-h-22-0-UIs1 UI-CF-FN0 cDNA clone UI-CF-FN0-aeu-h-22-0-UI 3'	-	-	-
307	GE512141	GE512141	DISCOVERY	0.6758	1.1652	G	G	3.0867	213, 86	AI768352.1	5234861			CCCCAAGCAAGACTAGAACCCAGGCCAAAT				512141								wg84d10.x1 Soares_NSF_F8_9W_OT_PA_P_S1 cDNA clone IMAGE:2371795 3' similar to contains element MSR1 repetitive element ;, mRNA sequence	GO:0006629(lipid metabolic process); GO:0006805(xenobiotic metabolic process); GO:0007165(signal transduction)	GO:0004364(glutathione transferase activity); GO:0004601(peroxidase activity); GO:0016740(transferase activity)	GO:0005624(membrane fraction); GO:0005783(endoplasmic reticulum); GO:0005789(endoplasmic reticulum membrane); GO:0005792(microsome); GO:0016020(membrane); GO:0016021(integral to membrane)
492	GE58084	GE58084	DISCOVERY	0.57	1.0587	G	G	3.0812	178, 34	NM_004988.3	29029615	MAGEA1	4100	GTGGCTGATTTGGTTGGTTTTCTGCTCCTC	MAGEA1	4100	Hs.72879	58084				plasma membrane (GO:0005886)	Xq28			melanoma antigen family A, 1 (directs expression of antigen MZ2-E) (MAGEA1)	-	-	-
306	GE80873	GE80873	DISCOVERY	0.828	1.3166	G	G	3.0799	145, 21	NM_013440.3	30179914	PILRB		AAGGGCACTCAGAATCATGGCACCTAAGTC	PILRB	29990	Hs.530084	80873					7q22.1			paired immunoglobin-like type 2 receptor beta (PILRB), transcript variant 1	GO:0006351(transcription, DNA-dependent); GO:0006355(regulation of transcription, DNA-dependent); GO:0007599(hemostasis); GO:0008015(blood circulation); GO:0009887(organ morphogenesis)	GO:0003677(DNA binding); GO:0003700(sequence-specific DNA binding transcription factor activity); GO:0005515(protein binding); GO:0043565(sequence-specific DNA binding)	GO:0005634(nucleus)
305	GE650690	GE650690	DISCOVERY	0.6106	1.0984	G	G	3.0751	263, 62	T95076.1	733700	PILRB	29990	TTTTGGAAGTCGAGGCAGGTGGATTACATG	PILRB	29990	Hs.530084	650690					7q22.1			ye39g01s1 Soares fetal liver spleen 1NFLS cDNA clone IMAGE:120144 3' similar to contains Alu repetitive element;contains L1 repetitive element ;	-	-	-
304	GE885201	GE885201	DISCOVERY	0.6376	1.1246	G	G	3.0694	238, 62	AK128395.1	34535745	TBCA	6902	GCTTCTTCCTGTTCGCCCACCTTTCCTTTG	TBCA	6902	Hs.291212	885201		unfolded protein binding (GO:0051082), chaperone binding (GO:0051087)	protein folding (GO:0006457), chaperonin-mediated tubulin folding (GO:0007022), post-chaperonin tubulin folding pathway (GO:0007023), beta-tubulin folding (GO:0007025)	cytoskeleton (GO:0005856), microtubule (GO:0005874)	5q14.1	LL.21371	LL.503174	cDNA FLJ46538 fis, clone THYMU3037827	-	-	-
303	GE790013	GE790013	DISCOVERY	0.6732	1.1599	G	G	3.0672	138, 107	AK022185.1	10433526	PRKCH	5583	GGTCTGTTGTCTCCTGGTGTCTTTGCCTGA	PRKCH	5583	Hs.333907	790013		nucleotide binding (GO:0000166), protein kinase C activity (GO:0004697), ATP binding (GO:0005524), transferase activity (GO:0016740), diacylglycerol binding (GO:0019992), metal ion binding (GO:0046872)	protein amino acid phosphorylation (GO:0006468), intracellular signaling cascade (GO:0007242)		14q22-q23	LL.18755	LL.81749	cDNA FLJ12123 fis, clone MAMMA1000133	-	-	GO:0016020(membrane); GO:0016021(integral to membrane)
302	GE896692	GE896692	DISCOVERY	0.6882	1.1746	G	G	3.0651	43, 55	AK055652.1	16550432	CCDC50	152137	GTGTGCTTTGTTTTCCTGGATGGTTTGACC	C3orf6	152137	Hs.478682	896692								cDNA FLJ31090 fis, clone IMR321000102	-	-	-
491	GE676706	GE676706	DISCOVERY	0.3114	0.7962	G	G	3.0535	390, 33	AI745375.1	5113663	LOC163131		GCATGTTGGGAGATCAAGGCAGGAGGATTG	LOC163131	163131	Hs.115140	676706					19q13.2			wc37a03x1 NCI_CGAP_Pr28 cDNA clone IMAGE:2320780 3' similar to contains Alu repetitive element;contains element LTR1 repetitive element ;	-	GO:0003723(RNA binding); GO:0005515(protein binding)	-
670	GE588497	GE588497	DISCOVERY	0.2483	0.7321	G	G	3.0464	272, 18	R53114.1	815016	PCNXL3	399909	ACCTGCCCGCTTCTGGTTCATTTCTTCCTT	PCNXL3	399909	Hs.380801	588497					11q13.1	LL.104401	LL.309167	yj73g05s1 Soares breast 2NbHBst cDNA clone IMAGE:154424 3'	-	-	-
669	GE529530	GE529530	DISCOVERY	0.2748	0.7553	G	G	3.0238	270, 1	T57149.1	659010	ACTN4	81	CATTTTACTCGGTATCCCAGGCATCAAGGA	ACTN4	81	Hs.270291	529530		actin binding (GO:0003779), structural constituent of cytoskeleton (GO:0005200), calcium ion binding (GO:0005509)	cell motility (GO:0006928), actin filament bundle formation (GO:0051017)	nucleus (GO:0005634), cytoplasm (GO:0005737), actin cytoskeleton (GO:0015629)	19q13	LL.60595	LL.63836	yc20d01r1 Stratagene lung (#937210) cDNA clone IMAGE:81217 5'	-	-	-
206	GE58443	GE58443	DISCOVERY	0.9395	1.4175	G	G	3.0065	81, 112	NM_016219.2	51477712	MAN1B1	11253	CAGAGACCGTGGAGAGCCTGTTCTACCTGT	MAN1B1	11253	Hs.279881	58443		mannosyl-oligosaccharide 1,2-alpha-mannosidase activity (GO:0004571), calcium ion binding (GO:0005509), hydrolase activity, acting on glycosyl bonds (GO:0016798)	carbohydrate metabolism (GO:0005975), protein amino acid N-linked glycosylation (GO:0006487), oligosaccharide metabolism (GO:0009311)	membrane fraction (GO:0005624), endoplasmic reticulum (GO:0005783), membrane (GO:0016020), integral to membrane (GO:0016021)	9q34			mannosidase, alpha, class 1B, member 1 (MAN1B1)	-	-	-
79	GE87228	GE87228	DISCOVERY	1.6899	2.1679	G	G	3.0058	485, 54	NM_001003806.1	51702237	TARP		ATCTAGTTGGGCTTTCTTTCTGGGTTTGGG	TARP	445347	Hs.534032	87228					7p15-p14			TCR gamma alternate reading frame protein (TARP), nuclear gene encoding mitochondrial protein, transcript variant 2	GO:0006464(protein modification process); GO:0007155(cell adhesion); GO:0007568(aging); GO:0055114(oxidation-reduction process)	GO:0005044(scavenger receptor activity); GO:0005507(copper ion binding); GO:0009055(electron carrier activity); GO:0016491(oxidoreductase activity); GO:0016641(oxidoreductase activity, acting on the CH-NH2 group of donors, oxygen as acceptor); GO:0046872(metal ion binding)	GO:0005576(extracellular region); GO:0005615(extracellular space); GO:0016020(membrane)
131	GE56827	GE56827	DISCOVERY	1.4879	1.9613	G	G	2.9741	226, 56	NM_207514.1	46447819	DEF8	54849	GTTCCTGTCCTGTTTCCCCTTCCTCTTTGG	FLJ20186	54849	Hs.62771	56827					16q24.3	LL.23854	LL.307973	hypothetical protein FLJ20186 (FLJ20186), transcript variant 1	GO:0006954(inflammatory response); GO:0006968(cellular defense response); GO:0007166(cell surface receptor linked signaling pathway); GO:0050776(regulation of immune response)	GO:0004872(receptor activity); GO:0005488(binding); GO:0005529(sugar binding)	GO:0016020(membrane); GO:0016021(integral to membrane)
668	GE631538	GE631538	DISCOVERY	0.2428	0.7159	G	G	2.9722	27, 36	AI016828.1	3231164	KLRAQ1	129285	GGCATCATGGTGTGTGTCTTTAGTCCCAGC	LOC129285	129285	Hs.515985	631538					2p16.3	LL.73825		ov33c05x1 Soares_testis_NHT cDNA clone IMAGE:1639112 3' similar to contains Alu repetitive element;contains element PTR7 repetitive element ;	-	-	-
490	GE903928	GE903928	DISCOVERY	0.3835	0.8561	G	G	2.9688	136, 37	BI492882.1	15332226	BIRC6	57448	TATCCATTCTTGTTGCTTGCTGACCACCGG	BIRC6	57448	Hs.150107	903928		ubiquitin conjugating enzyme activity (GO:0004840), cysteine protease inhibitor activity (GO:0004869), ubiquitin-like activating enzyme activity (GO:0008642), ligase activity (GO:0016874)	ubiquitin cycle (GO:0006512), apoptosis (GO:0006915), anti-apoptosis (GO:0006916)	intracellular (GO:0005622), cellular component unknown (GO:0008372)	2p22-p21	LL.12211	LL.313876	df30e08w1 Morton Fetal Cochlea cDNA clone IMAGE:2484951 3'	GO:0006281(DNA repair); GO:0006284(base-excision repair); GO:0006285(base-excision repair, AP site formation); GO:0008152(metabolic process); GO:0045008(depyrimidination)	GO:0003677(DNA binding); GO:0004844(uracil DNA N-glycosylase activity); GO:0005515(protein binding); GO:0016798(hydrolase activity, acting on glycosyl bonds); GO:0017065(single-strand selective uracil DNA N-glycosylase activity); GO:0019104(DNA N-glycosylase activity)	GO:0005625(soluble fraction); GO:0005634(nucleus); GO:0005654(nucleoplasm); GO:0005730(nucleolus)
301	GE83619	GE83619	DISCOVERY	0.8473	1.3171	G	G	2.9496	185, 27	NM_033151.2	15149473	ABCC11	85320	AGCAGTTCCTGGTCCTGTCCTTAATGGTGA	ABCC11	85320	Hs.335891	83619					16q12.1			ATP-binding cassette, sub-family C (CFTR/MRP), member 11 (ABCC11), transcript variant 2	-	-	-
489	GE863499	GE863499	DISCOVERY	0.5165	0.9857	G	G	2.946	55, 2	BF509406.1	11592629	ANTXRLP1		CTCCCAGGTATCCCAAAGAGAGGCAGCAGA			Hs.546758	863499								anthrax toxin receptor-like pseudogene 1	GO:0006631(fatty acid metabolic process); GO:0006635(fatty acid beta-oxidation); GO:0044255(cellular lipid metabolic process)	GO:0004300(enoyl-CoA hydratase activity); GO:0005515(protein binding); GO:0016829(lyase activity)	GO:0005625(soluble fraction); GO:0005739(mitochondrion); GO:0005759(mitochondrial matrix)
300	GE832699	GE832699	DISCOVERY	0.7623	1.2286	G	G	2.9261	89, 87	BF508259.1	11591557			TGTAAGCTTGAGCCCATCCTCTGTCCTATG			Hs.443798	832699								UI-H-BI4-aqa-c-12-0-UIs1 NCI_CGAP_Sub8 cDNA clone IMAGE:3089278 3'	GO:0008285(negative regulation of cell proliferation); GO:0042531(positive regulation of tyrosine phosphorylation of STAT protein); GO:0045345(positive regulation of MHC class I biosynthetic process); GO:0046427(positive regulation of JAK-STAT cascade); GO:0050778(positive regulation of immune response); GO:0051607(defense response to virus)	GO:0005102(receptor binding); GO:0005125(cytokine activity); GO:0032003(interleukin-28 receptor binding)	GO:0005576(extracellular region); GO:0005615(extracellular space); GO:0032002(interleukin-28 receptor complex)
488	GE861207	GE861207	DISCOVERY	0.3779	0.8439	G	G	2.9236	413, 25	AA489079.1	2218681	HCLS1	3059	TCCCATTGACTTACCTGGCATCTTTGACCA	HCLS1	3059	Hs.14601	861207		transcription factor activity (GO:0003700)	regulation of transcription, DNA-dependent (GO:0006355), intracellular signaling cascade (GO:0007242)	DNA-directed RNA polymerase II, core complex (GO:0005665)	3q13			aa54h05s1 NCI_CGAP_GCB1 cDNA clone IMAGE:824793 3'	-	-	-
487	GE492372	GE492372	DISCOVERY	0.5706	1.0364	G	G	2.9226	298, 32	AI732802.1	5053915	PIAS1	8554	GGCTATTTGTACCTCACCTGCCCATGAAGG	PIAS1	8554	Hs.162458	492372		DNA binding (GO:0003677), transcription coactivator activity (GO:0003713), transcription corepressor activity (GO:0003714), ATP-dependent RNA helicase activity (GO:0004004), zinc ion binding (GO:0008270), metal ion binding (GO:0046872), androgen receptor binding (GO:0050681)	transcription (GO:0006350), ubiquitin cycle (GO:0006512), signal transduction (GO:0007165), JAK-STAT cascade (GO:0007259), androgen receptor signaling pathway (GO:0030521), positive regulation of transcription, DNA-dependent (GO:0045893)	nucleus (GO:0005634)	15q	LL.56469	LL.300772	ab23e08x5 Stratagene lung (#937210) cDNA clone IMAGE:841670 3' similar to contains element MER6 repetitive element ;	GO:0009725(response to hormone stimulus); GO:0030521(androgen receptor signaling pathway); GO:0044255(cellular lipid metabolic process); GO:0045893(positive regulation of transcription, DNA-dependent)	GO:0003713(transcription coactivator activity); GO:0005515(protein binding); GO:0008270(zinc ion binding); GO:0042802(identical protein binding); GO:0046872(metal ion binding); GO:0050681(androgen receptor binding)	GO:0005634(nucleus); GO:0005737(cytoplasm); GO:0005925(focal adhesion); GO:0015629(actin cytoskeleton); GO:0030018(Z disc); GO:0031430(M band)
486	GE630969	GE630969	DISCOVERY	0.4602	0.9253	G	G	2.9181	110, 98	AI510829.1	4409734	ARHGAP15	55843	TGGTGGGTATGAGTGGAAGTATGTGTGTGA	ARHGAP15	55843	Hs.171011	630969					2q22.3			ar67a06x1 Barstead aorta HPLRB6 cDNA clone IMAGE:2127634 3'	GO:0006006(glucose metabolic process); GO:0006112(energy reserve metabolic process); GO:0006811(ion transport); GO:0006813(potassium ion transport); GO:0010107(potassium ion import); GO:0033198(response to ATP); GO:0033574(response to testosterone stimulus); GO:0042391(regulation of membrane potential); GO:0042493(response to drug); GO:0046676(negative regulation of insulin secretion); GO:0050796…	GO:0005244(voltage-gated ion channel activity); GO:0005524(ATP binding); GO:0008022(protein C-terminus binding); GO:0015272(ATP-activated inward rectifier potassium channel activity); GO:0030955(potassium ion binding)	GO:0005739(mitochondrion); GO:0005783(endoplasmic reticulum); GO:0005792(microsome); GO:0005886(plasma membrane); GO:0005887(integral to plasma membrane); GO:0008282(ATP-sensitive potassium channel complex); GO:0030315(T-tubule)
205	GE768959	GE768959	DISCOVERY	1.0117	1.4768	G	G	2.9175	169, 79	BQ309944.1	20852487			GGGCAAATAGTGAGACCCCACCTCTACCAA			Hs.326414	768959								RC1-BT0254-280800-115-a09 BT0254 Homo sapiens cDNA	GO:0006281(DNA repair); GO:0006412(translation); GO:0006974(response to DNA damage stimulus); GO:0031571(mitotic cell cycle G1/S transition DNA damage checkpoint); GO:0042771(DNA damage response, signal transduction by p53 class mediator resulting in induction of apoptosis); GO:0045727(positive regulation of translation); GO:0045768(positive regulation of anti-apoptosis)	GO:0003735(structural constituent of ribosome); GO:0008494(translation activator activity); GO:0008656(caspase activator activity); GO:0046872(metal ion binding)	GO:0005622(intracellular); GO:0005634(nucleus); GO:0005840(ribosome)
130	GE890404	GE890404	DISCOVERY	1.4236	1.8876	G	G	2.9107	182, 84	NM_002122.3	52426772	HLA-DQA1		TGCTATATCCCCTCAGAGCTCACAAATGCC	HLA-DQA1	3117	Hs.555872	890404		MHC class II receptor activity (GO:0045012)	immune response (GO:0006955), antigen presentation, exogenous antigen (GO:0019884), antigen processing, exogenous antigen via MHC class II (GO:0019886)	membrane (GO:0016020), integral to membrane (GO:0016021)	6p21.3			major histocompatibility complex, class II, DQ alpha 1 (HLA-DQA1)	-	-	-
54	GE796898	GE796898	DISCOVERY	2.0995	2.5603	G	G	2.889	277, 92	CD107875.1	30761049	PTHLH	5744	ACTCTTCATCCACCTATCACACCCCATCCT	PTHLH	5744	Hs.89626	796898		hormone activity (GO:0005179), calcium ion binding (GO:0005509)	cell-cell signaling (GO:0007267), pregnancy (GO:0007565), lactation (GO:0007595), positive regulation of cell proliferation (GO:0008284), negative regulation of cell proliferation (GO:0008285), epidermis development (GO:0008544), cAMP metabolism (GO:0046058)	extracellular space (GO:0005615), nucleus (GO:0005634), cytoplasm (GO:0005737)	12p12.1-p11.2		LL.24695	AGENCOURT_14016730 NIH_MGC_179 cDNA clone IMAGE:30364970 5'	-	-	GO:0005737(cytoplasm); GO:0005783(endoplasmic reticulum)
485	GE88588	GE88588	DISCOVERY	0.467	0.9273	G	G	2.8857	62, 23	AK124550.1	34530362	LOC388692	388692	GAAACCATCTGCTCACTTCTGTCCTGTCCG	LOC388692	388692	Hs.454790	88588					1q21.1			cDNA FLJ42559 fis, clone BRACE3006226	-	-	-
484	GE857194	GE857194	DISCOVERY	0.5851	1.0447	G	G	2.8816	105, 78	AW296669.1	6703305	ACAD8	27034	TGTCACCATCAGCACCCAGCCAGCTTCTTA	ACAD8	27034	Hs.14791	857194		acyl-CoA dehydrogenase activity (GO:0003995), oxidoreductase activity (GO:0016491)	electron transport (GO:0006118), transcription (GO:0006350), regulation of transcription, DNA-dependent (GO:0006355), lipid metabolism (GO:0006629), branched chain family amino acid catabolism (GO:0009083)	mitochondrion (GO:0005739)	11q25	LL.66948		UI-H-BI2-ahy-h-12-0-UIs1 NCI_CGAP_Sub4 cDNA clone IMAGE:2728582 3'	-	-	-
299	GE85595	GE85595	DISCOVERY	0.6759	1.1345	G	G	2.8747	473, 80	H93600.1	1099928	TMEM181	57583	GGTGCCATTTTCTCTCTCTTAAGCCCCATT	KIAA1423	57583	Hs.99145	85595					6q25.3		LL.502228	yv15a09r1 Soares fetal liver spleen 1NFLS cDNA clone IMAGE:242776 5'	-	-	-
483	GE590108	GE590108	DISCOVERY	0.6072	1.0626	G	G	2.8535	20, 24	NM_025143.1	13376728	C21orf96	80215	AGGAAAGCCATCTCCGCCAACCTCAAGAAC	C21orf96	80215	Hs.99552	590108					21q22.12			chromosome 21 open reading frame 96 [Homo sapiens]	GO:0007043(cell-cell junction assembly)	GO:0005212(structural constituent of eye lens)	GO:0005886(plasma membrane); GO:0016021(integral to membrane); GO:0030054(cell junction); GO:0031982(vesicle)
482	GE789484	GE789484	DISCOVERY	0.5437	0.9982	G	G	2.8478	222, 78	CR749256.1	51476243	XRCC2	7516	GTGTGCCACCTTGCCTAGCTGAGTCCCTTG	XRCC2	7516	Hs.129727	789484	ENSG00000196584	DNA binding (GO:0003677), ATP binding (GO:0005524), DNA-dependent ATPase activity (GO:0008094)	DNA repair (GO:0006281), DNA recombination (GO:0006310), meiosis (GO:0007126)	nucleus (GO:0005634)	7q36.1			mRNA; cDNA DKFZp781P0919 (from clone DKFZp781P0919)	GO:0000245(spliceosome assembly); GO:0006397(mRNA processing); GO:0006468(protein phosphorylation); GO:0007243(intracellular protein kinase cascade); GO:0008380(RNA splicing); GO:0030154(cell differentiation)	GO:0000166(nucleotide binding); GO:0000287(magnesium ion binding); GO:0004674(protein serine/threonine kinase activity); GO:0005515(protein binding); GO:0005524(ATP binding); GO:0016740(transferase activity)	GO:0005634(nucleus); GO:0005730(nucleolus); GO:0005737(cytoplasm)
481	GE852911	GE852911	DISCOVERY	0.5536	1.0076	G	G	2.8446	314, 7	BQ024204.1	19759483	ARL15	54622	GCCTGGTTTACTGCTCTTTGGTCCCCATCC	ARL15	54622	Hs.482103	852911					5p15.2	LL.218639	LL.502506	UI-1-BB1p-aux-e-07-0-UIs1 NCI_CGAP_Pl6 cDNA clone UI-1-BB1p-aux-e-07-0-UI 3'	-	-	-
480	GE81748	GE81748	DISCOVERY	0.4754	0.928	G	G	2.835	319, 104	NM_012074.1	13442997	DPF3	8110	AAGTGCTGTGATGTTTCTGCCCTGCCTAAG	DPF3	8110	Hs.162868	81748		zinc ion binding (GO:0008270), metal ion binding (GO:0046872)	biological process unknown (GO:0000004), transcription (GO:0006350), regulation of transcription, DNA-dependent (GO:0006355)	nucleus (GO:0005634)	14q24.3-q31.1			D4, zinc and double PHD fingers, family 3 (DPF3)	GO:0006897(endocytosis); GO:0007399(nervous system development)	GO:0005515(protein binding); GO:0008289(lipid binding); GO:0042802(identical protein binding)	GO:0005737(cytoplasm); GO:0005764(lysosome); GO:0005856(cytoskeleton); GO:0005886(plasma membrane); GO:0005938(cell cortex); GO:0016023(cytoplasmic membrane-bounded vesicle)
479	GE486557	GE486557	DISCOVERY	0.4656	0.917	G	G	2.8277	29, 49	AK055485.1	16550218			GGGAAAGTGGTAAGGGAGAGTGCTGGTCCA			Hs.447737	486557								cDNA FLJ30923 fis, clone FEBRA2006491	GO:0001503(ossification); GO:0002224(toll-like receptor signaling pathway); GO:0002755(MyD88-dependent toll-like receptor signaling pathway); GO:0002756(MyD88-independent toll-like receptor signaling pathway); GO:0006468(protein phosphorylation); GO:0006915(apoptosis); GO:0006950(response to stress); GO:0007254(JNK cascade); GO:0007258(JUN phosphorylation); GO:0008063(Toll signaling pathway); GO:…	GO:0000166(nucleotide binding); GO:0004674(protein serine/threonine kinase activity); GO:0004705(JUN kinase activity); GO:0004707(MAP kinase activity); GO:0005515(protein binding); GO:0005524(ATP binding); GO:0016301(kinase activity); GO:0016740(transferase activity)	GO:0005634(nucleus); GO:0005654(nucleoplasm); GO:0005737(cytoplasm); GO:0005829(cytosol)
298	GE56727	GE56727	DISCOVERY	0.7327	1.1831	G	G	2.8216	205, 3	NM_033308.1	15451837	ABCA7	10347	AAGGACGAGGACACCGAAGAGCAGAAGGAG	ABCA7	10347	Hs.134514	56727					19p13.3			ATP-binding cassette, sub-family A (ABC1), member 7 (ABCA7), transcript variant 2	-	-	-
204	GE63079	GE63079	DISCOVERY	1.0045	1.455	G	G	2.8214	183, 101	AI125034.1	3593548	FYN	2534	TTGGGGAAGTATGGATGGGTATGCTGAGAC	FYN	2534	Hs.390567	63079		nucleotide binding (GO:0000166), protein-tyrosine kinase activity (GO:0004713), protein binding (GO:0005515), ATP binding (GO:0005524), transferase activity (GO:0016740)	protein amino acid phosphorylation (GO:0006468), protein kinase cascade (GO:0007243), learning (GO:0007612), feeding behavior (GO:0007631)		6q21		LL.25150	ao10f12s1 Barstead aorta HPLRB3 cDNA clone IMAGE:1726223 3' similar to gb:M14676 PROTO-ONCOGENE TYROSINE-PROTEIN KINASE FYN (HUMAN);	-	-	-
667	GE568089	GE568089	DISCOVERY	0.2347	0.685	G	G	2.8201	377, 41	INCYTE UNIQUE				GAGGAAATGTTAGTGCATGACCCTGCCTGC				568089								INCYTE UNIQUE	GO:0006895(Golgi to endosome transport); GO:0015031(protein transport)	GO:0005086(ARF guanyl-nucleotide exchange factor activity); GO:0005488(binding)	GO:0005737(cytoplasm)
478	GE620092	GE620092	DISCOVERY	0.4664	0.9156	G	G	2.8132	499, 106	AL157508.1	7057909	PHLPP1	23239	GGCATTTAGTAAGTCTTCCTTTGGCCCTTG	PHLPP	23239	Hs.465337	620092		phosphoprotein phosphatase activity (GO:0004721), hydrolase activity (GO:0016787), manganese ion binding (GO:0030145), metal ion binding (GO:0046872)	apoptosis (GO:0006915)	membrane (GO:0016020)	18q21.33	LL.98432	LL.59265	DKFZp761A1516_r1 761 (synonym: hamy2) cDNA clone DKFZp761A1516 5'	GO:0006351(transcription, DNA-dependent); GO:0006357(regulation of transcription from RNA polymerase II promoter); GO:0006955(immune response); GO:0007275(multicellular organismal development); GO:0007517(muscle organ development)	GO:0003677(DNA binding); GO:0003700(sequence-specific DNA binding transcription factor activity); GO:0003702(RNA polymerase II transcription factor activity); GO:0005515(protein binding); GO:0010843(promoter binding)	GO:0005634(nucleus)
665	GE659952	GE659952	DISCOVERY	0.2368	0.6816	G	G	2.7849	242, 109	AW105154.1	6075889			TACCGTTGATCAGAACTTGGTGGCTCATGC			Hs.187420	659952								xd81b02x1 Soares_NFL_T_GBC_S1 cDNA clone IMAGE:2603979 3' similar to contains Alu repetitive element;	-	-	-
297	GE56408	GE56408	DISCOVERY	0.7679	1.2103	G	G	2.7697	373, 2	NM_020132.3	41327762	AGPAT3	56894	CTCGTAATGAATTTCTGCTGTCCTCCTGGG	AGPAT3	56894	Hs.248785	56408		1-acylglycerol-3-phosphate O-acyltransferase activity (GO:0003841), acyltransferase activity (GO:0008415), transferase activity (GO:0016740)	metabolism (GO:0008152), phospholipid biosynthesis (GO:0008654)	integral to membrane (GO:0016021)	21q22.3	LL.28169	LL.294324	1-acylglycerol-3-phosphate O-acyltransferase 3 (AGPAT3)	-	-	-
664	GE780585	GE780585	DISCOVERY	0.2666	0.7081	G	G	2.7638	117, 64	BU584772.1	23258737	POLR2F	5435	TTTCTCTGCCACCAGCCAGCACTCACTCTG	POLR2F	5435	Hs.436578	780585		DNA binding (GO:0003677), DNA-directed RNA polymerase activity (GO:0003899), transferase activity (GO:0016740)	transcription, DNA-dependent (GO:0006351), regulation of transcription (GO:0045449)	nucleus (GO:0005634), RNA polymerase complex (GO:0030880)	22q13.1	LL.69833	LL.83503	6864543H1 BRAGNON02 cDNA clone 6864543 5'	-	-	-
203	GE59985	GE59985	DISCOVERY	1.056	1.4967	G	G	2.7587	436, 7	X73617.1	402624	TRAJ17	28738	GGCTTGTCCCACCCTCTATGTTCACTTCAG	TRD@	6964	Hs.512047	59985					14q11.2			Hsapiens mRNA for T-cell receptor delta	GO:0006672(ceramide metabolic process)	-	GO:0005783(endoplasmic reticulum); GO:0005789(endoplasmic reticulum membrane); GO:0016020(membrane); GO:0016021(integral to membrane)
477	GE514621	GE514621	DISCOVERY	0.6475	1.0875	G	G	2.754	87, 51	AI733358.1	5054471			CCTGCCTGAGGTCTTATCTGCATTCCCCTG			Hs.525358	514621								oo95f05x5 NCI_CGAP_Kid5 cDNA clone IMAGE:1573953 3'	-	GO:0005488(binding)	-
476	GE688506	GE688506	DISCOVERY	0.5501	0.9866	G	G	2.7321	15, 109	BE550377.1	9792069	RPS6KA3	6197	GGTTTCTAATGCCTCATGCTCAGCACCTTC	RPS6KA3	6197	Hs.445387	688506		nucleotide binding (GO:0000166), protein serine/threonine kinase activity (GO:0004674), protein-tyrosine kinase activity (GO:0004713), ATP binding (GO:0005524), transferase activity (GO:0016740)	skeletal development (GO:0001501), protein amino acid phosphorylation (GO:0006468), signal transduction (GO:0007165), central nervous system development (GO:0007417)		Xp22.2-p22.1	LL.110651	LL.501560	7a22h03x1 NCI_CGAP_GC6 cDNA clone IMAGE:3219509 3'	-	-	-
663	GE55498	GE55498	DISCOVERY	0.2899	0.7263	G	G	2.7317	11, 25	NM_017823.3	56786143	DUSP23	54935	CCATCGAGACCTATGAGCAGGAGAAAGCAG	DUSP23	54935	Hs.425801	55498					1q23.2	LL.68440	LL.360881	dual specificity phosphatase 23 (DUSP23)	-	-	-
296	GE61767	GE61767	DISCOVERY	0.9201	1.3553	G	G	2.7238	36, 39	NM_005767.3	38327549	LPAR6	10161	TACATTTTCATCTGCGTCCTCAAAGTCCGA	P2RY5	10161	Hs.123464	61767		rhodopsin-like receptor activity (GO:0001584), receptor activity (GO:0004872), purinergic nucleotide receptor activity, G-protein coupled (GO:0045028)	signal transduction (GO:0007165), G-protein coupled receptor protein signaling pathway (GO:0007186)	integral to membrane (GO:0016021)	13q14	LL.67168		purinergic receptor P2Y, G-protein coupled, 5 (P2RY5)	-	-	-
202	GE606134	GE606134	DISCOVERY	0.9454	1.3805	G	G	2.7233	406, 91	BX104618.1	27846218	ZNF407	55628	TTTGAACAGTGCCCACCCTGCTCGCTAACT	ZNF407	55628	Hs.536490	606134		DNA binding (GO:0003677), zinc ion binding (GO:0008270), metal ion binding (GO:0046872)	transcription (GO:0006350), regulation of transcription, DNA-dependent (GO:0006355)	nucleus (GO:0005634)	18q23			Soares retina N2b4HR cDNA clone IMAGp998I07834	-	-	-
295	GE883657	GE883657	DISCOVERY	0.7946	1.2285	G	G	2.7162	38, 107	BQ187269.1	20362820	BTG1	694	TCCCAGTCTGTCTTTCCCAACATCCCTTCA	BTG1	694	Hs.255935	883657		transcription cofactor activity (GO:0003712), kinase binding (GO:0019900)	spermatid development (GO:0007286), negative regulation of cell proliferation (GO:0008285), cell migration (GO:0016477), negative regulation of cell growth (GO:0030308), regulation of apoptosis (GO:0042981), positive regulation of enzyme activity (GO:0043085), regulation of transcription (GO:0045449), positive regulation of endothelial cell differentiation (GO:0045603), positive regulation of myo…	nucleus (GO:0005634), cytoplasm (GO:0005737)	12q22	LL.12226	LL.29618	UI-E-EJ1-ajz-o-08-0-UIr1 UI-E-EJ1 cDNA clone UI-E-EJ1-ajz-o-08-0-UI 5'	-	-	-
201	GE836286	GE836286	DISCOVERY	1.0552	1.4881	G	G	2.7093	74, 29	BU687028.1	23542510	FAM179A	165186	AGACAACTGGCAGCTCATACCCTTTTCAGC	LOC165186	165186	Hs.47647	836286					2p23.2			UI-CF-DU1-ado-d-15-0-UIs1 UI-CF-DU1 cDNA clone UI-CF-DU1-ado-d-15-0-UI 3'	GO:0000122(negative regulation of transcription from RNA polymerase II promoter); GO:0007275(multicellular organismal development); GO:0030154(cell differentiation); GO:0045670(regulation of osteoclast differentiation); GO:0045892(negative regulation of transcription, DNA-dependent)	GO:0003677(DNA binding); GO:0008270(zinc ion binding); GO:0016564(transcription repressor activity); GO:0035035(histone acetyltransferase binding); GO:0046872(metal ion binding)	GO:0005622(intracellular); GO:0005634(nucleus)
475	GE696890	GE696890	DISCOVERY	0.3583	0.791	G	G	2.7087	181, 42	AI733692.1	5054805	ACAP2	23527	AACAGTCCTCATTTAGTCTTTACCACCCCC	CENTB2	23527	Hs.478746	696890		GTPase activator activity (GO:0005096), metal ion binding (GO:0046872)	regulation of GTPase activity (GO:0043087)		3q29	LL.78618		an36a08x5 Gessler Wilms tumor cDNA clone IMAGE:1700726 3'	-	-	-
53	GE55491	GE55491	DISCOVERY	1.9113	2.3437	G	G	2.7067	473, 110	NM_017816.1	8923397	LYAR	55646	TCCATTCTGCTGACTTCTTCCTTTCACTGC	LYAR	55646	Hs.425427	55491					4p16.3			hypothetical protein FLJ20425 (LYAR)	-	-	-
78	GE865997	GE865997	DISCOVERY	1.6594	2.0917	G	G	2.7056	265, 3	NM_004924.3	34452697	ACTN4		GCAACATATCTCTGCCGTCTCTCCTGCTCT	ACTN4	81	Hs.270291	865997		actin binding (GO:0003779), structural constituent of cytoskeleton (GO:0005200), calcium ion binding (GO:0005509)	cell motility (GO:0006928), actin filament bundle formation (GO:0051017)	nucleus (GO:0005634), cytoplasm (GO:0005737), actin cytoskeleton (GO:0015629)	19q13	LL.60595	LL.63836	actinin, alpha 4 (ACTN4)	-	-	-
474	GE684446	GE684446	DISCOVERY	0.4136	0.8446	G	G	2.6981	225, 61	CB997196.1	30291716	CLEC16A	23274	GACCAGCCTCACCAACATGACGAGATCCTG	KIAA0350	23274	Hs.35490	684446					16p13.2			AGENCOURT_13645053 NIH_MGC_148 cDNA clone IMAGE:30333431 5'	-	GO:0003677(DNA binding); GO:0008270(zinc ion binding); GO:0046872(metal ion binding)	GO:0005622(intracellular); GO:0005634(nucleus)
200	GE565060	GE565060	DISCOVERY	1.2309	1.6615	G	G	2.6958	335, 49	INCYTE UNIQUE				GCATGTAGAAATCGGCACCTGTACCTCCTA				565060								INCYTE UNIQUE	GO:0006111(regulation of gluconeogenesis); GO:0006351(transcription, DNA-dependent); GO:0006355(regulation of transcription, DNA-dependent); GO:0006366(transcription from RNA polymerase II promoter); GO:0006916(anti-apoptosis); GO:0007165(signal transduction); GO:0008211(glucocorticoid metabolic process); GO:0010467(gene expression); GO:0030325(adrenal gland development); GO:0030512(negative regu…	GO:0003682(chromatin binding); GO:0003690(double-stranded DNA binding); GO:0003700(sequence-specific DNA binding transcription factor activity); GO:0004883(glucocorticoid receptor activity); GO:0005496(steroid binding); GO:0005515(protein binding); GO:0008270(zinc ion binding); GO:0016563(transcription activator activity); GO:0030971(receptor tyrosine kinase binding); GO:0031072(heat shock protei…	GO:0005622(intracellular); GO:0005634(nucleus); GO:0005654(nucleoplasm); GO:0005737(cytoplasm); GO:0005759(mitochondrial matrix); GO:0005829(cytosol); GO:0016020(membrane); GO:0043234(protein complex)
199	GE55258	GE55258	DISCOVERY	1.2216	1.6512	G	G	2.6894	60, 82	NM_003733.2	38016933	OASL	8638	GAACTCATCCTGTCAATCACTCTGTCCCAT	OASL	8638	Hs.118633	55258		DNA binding (GO:0003677), double-stranded RNA binding (GO:0003725), ATP binding (GO:0005524), transferase activity (GO:0016740), thyroid hormone receptor binding (GO:0046966)	biological process unknown (GO:0000004), protein modification (GO:0006464), immune response (GO:0006955)	nucleolus (GO:0005730), cytoplasm (GO:0005737)	12q24.2			2'-5'-oligoadenylate synthetase-like (OASL), transcript variant 1	GO:0001574(ganglioside biosynthetic process); GO:0005975(carbohydrate metabolic process); GO:0006486(protein glycosylation); GO:0006688(glycosphingolipid biosynthetic process)	GO:0001665(alpha-N-acetylgalactosaminide alpha-2,6-sialyltransferase activity); GO:0008373(sialyltransferase activity)	GO:0000139(Golgi membrane); GO:0005737(cytoplasm); GO:0005794(Golgi apparatus); GO:0005886(plasma membrane); GO:0016021(integral to membrane); GO:0030173(integral to Golgi membrane)
473	GE753240	GE753240	DISCOVERY	0.4084	0.837	G	G	2.6825	444, 50	N39551.1	1162758	WNK1	65125	AAAAGATAAAATAGAGGCCACCGCACCTGG	WNK1	65125	Hs.504432	753240		nucleotide binding (GO:0000166), protein serine/threonine kinase activity (GO:0004674), protein kinase inhibitor activity (GO:0004860), protein binding (GO:0005515), ATP binding (GO:0005524), transferase activity (GO:0016740)	protein amino acid phosphorylation (GO:0006468), ion transport (GO:0006811), protein kinase cascade (GO:0007243), regulation of cellular process (GO:0050794)	cytoplasm (GO:0005737)	12p13.3			yv27f06s1 Soares fetal liver spleen 1NFLS cDNA clone IMAGE:243971 3'	-	-	-
662	GE499526	GE499526	DISCOVERY	0.2319	0.6592	G	G	2.6749	95, 85	AW444758.1	6986520			TCTGTGCCTGCTTCCGTTGCTGATCTTGAA			Hs.437037	499526								UI-H-BI3-ajx-g-10-0-UIs1 NCI_CGAP_Sub5 cDNA clone IMAGE:2733499 3'	GO:0006355(regulation of transcription, DNA-dependent); GO:0006366(transcription from RNA polymerase II promoter); GO:0007165(signal transduction); GO:0007588(excretion)	GO:0003677(DNA binding); GO:0003700(sequence-specific DNA binding transcription factor activity); GO:0003702(RNA polymerase II transcription factor activity)	GO:0005634(nucleus)
472	GE789628	GE789628	DISCOVERY	0.6116	1.0378	G	G	2.6678	306, 92	AI791808.1	5339450			CTCTTGCCCCATAACCATGCTGTTCCCCTT				789628								oq42f08.y5 NCI_CGAP_Kid5 cDNA clone IMAGE:1589031 5', mRNA sequence	GO:0006915(apoptosis)	GO:0008270(zinc ion binding); GO:0016874(ligase activity); GO:0046872(metal ion binding)	GO:0005737(cytoplasm); GO:0016020(membrane); GO:0043231(intracellular membrane-bounded organelle)
661	GE647823	GE647823	DISCOVERY	0.2549	0.6809	G	G	2.6665	375, 26	AW027225.1	5885981	FYB	2533	GCTGCTGCCTCAGGGATCAATAATAGTAAA	FYB	2533	Hs.370503	647823		protein binding (GO:0005515)	protein amino acid phosphorylation (GO:0006468), NLS-bearing substrate-nucleus import (GO:0006607), immune response (GO:0006955), signal transduction (GO:0007165), protein kinase cascade (GO:0007243)	nucleus (GO:0005634)	5p13.1			wv66a01x1 Soares_thymus_NHFTh cDNA clone IMAGE:2534472 3'	GO:0055085(transmembrane transport)	GO:0000166(nucleotide binding); GO:0005524(ATP binding); GO:0016887(ATPase activity); GO:0042626(ATPase activity, coupled to transmembrane movement of substances)	GO:0016020(membrane); GO:0016021(integral to membrane)
471	GE758820	GE758820	DISCOVERY	0.3613	0.7871	G	G	2.6658	97, 50	AF147300.1	4761651	ETV6	2120	TGAATTGCCTAACTACGCAGCCTGCCTTCT	ETV6	2120	Hs.504765	758820		transcription factor activity (GO:0003700)	transcription (GO:0006350), regulation of transcription, DNA-dependent (GO:0006355)	nucleus (GO:0005634)	12p13	LL.14011		full length insert cDNA clone YA75A09	-	-	-
294	GE869970	GE869970	DISCOVERY	0.8523	1.278	G	G	2.6648	66, 88	BQ015493.1	19740394	ATXN1	6310	TTGCAGCCCTTGGTCGCTCTGGTTTATTTT	ATXN1	6310	Hs.434961	869970		RNA binding (GO:0003723)		nucleus (GO:0005634), cytoplasm (GO:0005737)	6p23		LL.25049	UI-H-EI1-azf-a-05-0-UIs1 NCI_CGAP_EI1 cDNA clone IMAGE:5847820 3'	-	-	-
198	GE54120	GE54120	DISCOVERY	1.2653	1.6905	G	G	2.6618	394, 18	NM_021270.2	32481204	LAIR2	3904	TGCCTCTATTATAAGCCCCCTGGATGGTCT	LAIR2	3904	Hs.43803	54120					19q13.4			leukocyte-associated Ig-like receptor 2 (LAIR2), transcript variant 2	GO:0007608(sensory perception of smell); GO:0050896(response to stimulus)	GO:0004872(receptor activity); GO:0004984(olfactory receptor activity)	GO:0005886(plasma membrane); GO:0016021(integral to membrane)
293	GE549868	GE549868	DISCOVERY	0.7228	1.1478	G	G	2.6609	91, 101	AA699978.1	2702941	MAP4K4	9448	TTCTTTGTGGATATAGGCCAGCTGTCCCCA	MAP4K4	9448	Hs.431550	549868		nucleotide binding (GO:0000166), protein serine/threonine kinase activity (GO:0004674), small GTPase regulator activity (GO:0005083), ATP binding (GO:0005524), transferase activity (GO:0016740)	protein amino acid phosphorylation (GO:0006468), response to stress (GO:0006950), protein kinase cascade (GO:0007243)	cellular component unknown (GO:0008372)	2q11.2-q12	LL.26921		zi65h05s1 Soares_fetal_liver_spleen_1NFLS_S1 cDNA clone IMAGE:435705 3'	GO:0001947(heart looping); GO:0003139(secondary heart field specification); GO:0003143(embryonic heart tube morphogenesis); GO:0003210(cardiac atrium formation); GO:0003211(cardiac ventricle formation); GO:0003236(sinus venosus morphogenesis); GO:0003241(growth involved in heart morphogenesis); GO:0003259(cardioblast anterior-lateral migration); GO:0006351(transcription, DNA-dependent); GO:000727…	GO:0003677(DNA binding); GO:0003700(sequence-specific DNA binding transcription factor activity); GO:0010843(promoter binding); GO:0030528(transcription regulator activity)	GO:0005634(nucleus)
470	GE85747	GE85747	DISCOVERY	0.5893	1.0142	G	G	2.6603	35, 3	NM_001005196.1	52353285	OR8B4	283162	ATCCTAGCCTTCACACCCCCATGTACTTTT	OR8B4	283162	Hs.553671	85747		receptor activity (GO:0004872), olfactory receptor activity (GO:0004984)	signal transduction (GO:0007165), G-protein coupled receptor protein signaling pathway (GO:0007186), sensory perception (GO:0007600), sensory perception of smell (GO:0007608)	integral to membrane (GO:0016021)	11q24.1			olfactory receptor, family 8, subfamily B, member 4 (OR8B4)	-	-	-
469	GE833801	GE833801	DISCOVERY	0.5901	1.015	G	G	2.6599	383, 23	BQ024018.1	19759297	HIF1A	3091	GAAGAGGACGGCTAGCATCCCCATACCTGC	HIF1A	3091	Hs.509554	833801		RNA polymerase II transcription factor activity, enhancer binding (GO:0003705), signal transducer activity (GO:0004871), protein binding (GO:0005515), histone acetyltransferase binding (GO:0035035), protein heterodimerization activity (GO:0046982)	response to hypoxia (GO:0001666), regulation of transcription, DNA-dependent (GO:0006355), signal transduction (GO:0007165), homeostasis (GO:0042592)	nucleus (GO:0005634)	14q21-q24	LL.15251	LL.29560	UI-1-BB1p-auu-f-02-0-UIs1 NCI_CGAP_Pl6 cDNA clone UI-1-BB1p-auu-f-02-0-UI 3'	-	GO:0000166(nucleotide binding); GO:0005525(GTP binding)	-
468	GE491859	GE491859	DISCOVERY	0.5103	0.9351	G	G	2.6593	46, 87	AL390173.1	9368870	FLJ44796	401209	TGGGATGCATTCAAAGCAGTGTGTAGAGGG	DKFZp547I224	56973	Hs.240321	491859					4q22.1			mRNA; cDNA DKFZp547I224 (from clone DKFZp547I224)	-	-	GO:0016020(membrane); GO:0016021(integral to membrane)
467	GE529927	GE529927	DISCOVERY	0.4296	0.8542	G	G	2.6584	186, 30	CB049834.1	27788121			TGCCCCCAGACGACTCTATCCCCTTATGAA			Hs.444839	529927								NISC_gj13d12x1 NCI_CGAP_Pr28 cDNA clone IMAGE:3271726 3'	-	-	-
197	GE548063	GE548063	DISCOVERY	1.108	1.5324	G	G	2.6568	49, 2	NM_030776.1	13540544	ZBP1	81030	CCTGCTGTGGTTTGAATGTTTGAGTCCCAA	ZBP1	81030	Hs.302123	548063		left-handed Z-DNA binding (GO:0003692), RNA binding (GO:0003723), double-stranded RNA adenosine deaminase activity (GO:0003726)	biological process unknown (GO:0000004)	cellular component unknown (GO:0008372)	20q13.32			Z-DNA binding protein 1 (ZBP1)	GO:0035023(regulation of Rho protein signal transduction)	GO:0005085(guanyl-nucleotide exchange factor activity); GO:0005089(Rho guanyl-nucleotide exchange factor activity)	GO:0005622(intracellular)
466	GE55460	GE55460	DISCOVERY	0.3584	0.7826	G	G	2.6556	367, 19	NM_018986.2	21361603	SH3TC1	54436	TGTACCTGGTGCTCGGTGACATCATCTTCT	SH3TC1	54436	Hs.479116	55460		binding (GO:0005488)	biological process unknown (GO:0000004)	cellular component unknown (GO:0008372)	4p16.1			SH3 domain and tetratricopeptide repeats 1 (SH3TC1)	GO:0006457(protein folding); GO:0006986(response to unfolded protein); GO:0043154(negative regulation of caspase activity); GO:0045109(intermediate filament organization); GO:0045892(negative regulation of transcription, DNA-dependent); GO:0060710(chorio-allantoic fusion)	GO:0001671(ATPase activator activity); GO:0003677(DNA binding); GO:0005515(protein binding); GO:0016564(transcription repressor activity); GO:0031072(heat shock protein binding); GO:0051082(unfolded protein binding); GO:0051087(chaperone binding)	GO:0005634(nucleus); GO:0005737(cytoplasm); GO:0048471(perinuclear region of cytoplasm)
465	GE811126	GE811126	DISCOVERY	0.6092	1.0333	G	G	2.6554	98, 77	AI439613.1	4305550	ITSN2	50618	CCAGCGTGGACAACATAGTGAGACCCCGTA	ITSN2	50618	Hs.432562	811126		SH3/SH2 adaptor activity (GO:0005070), calcium ion binding (GO:0005509), protein binding (GO:0005515)	endocytosis (GO:0006897)		2pter-p25.1	LL.20403	LL.313934	tc91b02x1 NCI_CGAP_CLL1 cDNA clone IMAGE:2073483 3' similar to contains Alu repetitive element;	GO:0006470(protein dephosphorylation)	GO:0004725(protein tyrosine phosphatase activity); GO:0008138(protein tyrosine/serine/threonine phosphatase activity); GO:0016787(hydrolase activity)	GO:0005634(nucleus); GO:0005737(cytoplasm); GO:0005829(cytosol)
464	GE80987	GE80987	DISCOVERY	0.5703	0.9933	G	G	2.6485	481, 105	NM_001151.2	55749576	SLC25A4	291	ATGGGCGGTGCTTTTGTATTGGTGTTGTAT	SLC25A4	291	Hs.246506	80987		transporter activity (GO:0005215), binding (GO:0005488), adenine transporter activity (GO:0015207)	mitochondrial genome maintenance (GO:0000002), generation of precursor metabolites and energy (GO:0006091), transport (GO:0006810), mitochondrial transport (GO:0006839)	mitochondrion (GO:0005739), mitochondrial inner membrane (GO:0005743), integral to plasma membrane (GO:0005887)	4q35	LL.11739	LL.85333	solute carrier family 25 (mitochondrial carrier; adenine nucleotide translocator), member 4 (SLC25A4), nuclear gene encoding mitochondrial protein	GO:0007050(cell cycle arrest); GO:0016055(Wnt receptor signaling pathway)	GO:0003677(DNA binding); GO:0005488(binding); GO:0030528(transcription regulator activity)	GO:0005634(nucleus)
463	GE81845	GE81845	DISCOVERY	0.5177	0.9394	G	G	2.6405	319, 7	NM_014020.2	21361500	TMEM176B	28959	CTATGGCTGCTGTTGTCCTCTGCGTGAATA	LR8	28959	Hs.521295	81845					7q36.1			LR8 protein (LR8)	-	-	-
659	GE730693	GE730693	DISCOVERY	0.3329	0.7539	G	G	2.6364	419, 23	BX325011.2	46262031	LOC100132319		TTTACTGGATGAGTCACCATTGCAGCCCGA	FAM79B	285386	Hs.338851	730693					3q28			uncharacterized LOC100132319	GO:0000002(mitochondrial genome maintenance); GO:0006091(generation of precursor metabolites and energy); GO:0006112(energy reserve metabolic process); GO:0006810(transport); GO:0015853(adenine transport); GO:0015866(ADP transport); GO:0015867(ATP transport); GO:0016032(viral reproduction); GO:0044419(interspecies interaction between organisms); GO:0050796(regulation of insulin secretion); GO:005…	GO:0005215(transporter activity); GO:0005471(ATP:ADP antiporter activity); GO:0005515(protein binding); GO:0015207(adenine transmembrane transporter activity)	GO:0005739(mitochondrion); GO:0005741(mitochondrial outer membrane); GO:0005743(mitochondrial inner membrane); GO:0005887(integral to plasma membrane); GO:0016020(membrane)
658	GE53055	GE53055	DISCOVERY	0.3284	0.7494	G	G	2.6362	18, 17	NM_015346.2	38202204	ZFYVE26	23503	CGTCTGCTTGCCCTTCTGAGTCTGCCTTTT	ZFYVE26	23503	Hs.98041	53055					14q24.1			zinc finger, FYVE domain containing 26 (ZFYVE26)	-	-	-
657	GE810743	GE810743	DISCOVERY	0.3096	0.7289	G	G	2.6264	378, 58	BC017388.1	19173820			TTGCTCACATGTTCGTTGCTGACCTTCTCC			Hs.382228	810743								clone IMAGE:4042901	GO:0006957(complement activation, alternative pathway)	-	GO:0005576(extracellular region)
129	GE527340	GE527340	DISCOVERY	1.3136	1.7317	G	G	2.6193	245, 14	AA682722.1	2670003	LARP1	23367	TGAGGTGACAGAAGCCCCCATTCGTACGTT	LARP1	23367	Hs.292078	527340					5q33.2	LL.73158	LL.303158	zj87d04s1 Soares_fetal_liver_spleen_1NFLS_S1 cDNA clone IMAGE:461863 3' similar to gb:X59834_rna1 GLUTAMINE SYNTHETASE (HUMAN);	GO:0001666(response to hypoxia); GO:0001837(epithelial to mesenchymal transition); GO:0001938(positive regulation of endothelial cell proliferation); GO:0002248(connective tissue replacement involved in inflammatory response wound healing); GO:0006351(transcription, DNA-dependent); GO:0006355(regulation of transcription, DNA-dependent); GO:0007165(signal transduction); GO:0010468(regulation of ge…	GO:0003700(sequence-specific DNA binding transcription factor activity); GO:0003705(sequence-specific enhancer binding RNA polymerase II transcription factor activity); GO:0004871(signal transducer activity); GO:0005515(protein binding); GO:0008134(transcription factor binding); GO:0030528(transcription regulator activity); GO:0035035(histone acetyltransferase binding); GO:0043565(sequence-specif…	GO:0005634(nucleus); GO:0005667(transcription factor complex); GO:0005730(nucleolus); GO:0005737(cytoplasm)
656	GE708124	GE708124	DISCOVERY	0.2671	0.6847	G	G	2.6155	416, 94	AI690608.1	4901910			ATGACGTGGAAGCCCCAACCTCAAGTTTTC				708124								tx98e05.x1 NCI_CGAP_Ut4 cDNA clone IMAGE:2277632 3' similar to contains MER4.b2 MER4 repetitive element ;, mRNA sequence	GO:0006469(negative regulation of protein kinase activity); GO:0006984(ER-nucleus signaling pathway); GO:0043627(response to estrogen stimulus); GO:0051493(regulation of cytoskeleton organization)	GO:0005515(protein binding)	GO:0005634(nucleus); GO:0005737(cytoplasm); GO:0005783(endoplasmic reticulum); GO:0005886(plasma membrane)
462	GE720119	GE720119	DISCOVERY	0.3692	0.7851	G	G	2.6056	339, 1	AK095787.1	21755121	CELF2	10659	TCATTTAGACCAGTCGTCCCACAGTAACCC	CUGBP2	10659	Hs.309288	720119					10p13	LL.14007	LL.29428	cDNA FLJ38468 fis, clone FEBRA2021864	-	-	-
461	GE727096	GE727096	DISCOVERY	0.4366	0.8522	G	G	2.604	86, 9	BF590872.1	11683196	SYTL2	54843	TTTAGGTACACGATTCCCCACTGGCAGCTG	SYTL2	54843	Hs.369520	727096		Rab GTPase binding (GO:0017137), neurexin binding (GO:0042043)	intracellular protein transport (GO:0006886), vesicle-mediated transport (GO:0016192)	membrane fraction (GO:0005624), extrinsic to plasma membrane (GO:0019897), melanosome (GO:0042470)	11q14			7h50b12x1 NCI_CGAP_Co16 cDNA clone IMAGE:3319391 3'	GO:0006886(intracellular protein transport); GO:0015031(protein transport); GO:0016192(vesicle-mediated transport); GO:0042147(retrograde transport, endosome to Golgi)	GO:0005484(SNAP receptor activity); GO:0008565(protein transporter activity)	GO:0008021(synaptic vesicle); GO:0016020(membrane); GO:0031201(SNARE complex); GO:0043025(neuronal cell body)
77	GE82786	GE82786	DISCOVERY	1.8086	2.2235	G	G	2.6	15, 98	NM_024070.3	57863284	MGC2463		AGGTGTGAGTGTGTGAGTGACAGTTACCCC	MGC2463	79037	Hs.521075	82786					7q22.1			hypothetical protein MGC2463 (MGC2463)	GO:0007257(activation of JUN kinase activity); GO:0030111(regulation of Wnt receptor signaling pathway); GO:0042308(negative regulation of protein import into nucleus); GO:0044419(interspecies interaction between organisms); GO:0045893(positive regulation of transcription, DNA-dependent); GO:0050434(positive regulation of viral transcription)	GO:0005515(protein binding); GO:0008134(transcription factor binding); GO:0016564(transcription repressor activity); GO:0030332(cyclin binding); GO:0030957(Tat protein binding)	GO:0005634(nucleus); GO:0005730(nucleolus); GO:0005737(cytoplasm)
460	GE773277	GE773277	DISCOVERY	0.5656	0.9805	G	G	2.5995	73, 24	AI937354.1	5676224			CCAGGTTCAGGTGAGGCAGGAGAATGGTGT				773277								wp76b09.x1 NCI_CGAP_Brn25 cDNA clone IMAGE:2467673 3' similar to contains element MER31 repetitive element ;, mRNA sequence	GO:0008219(cell death); GO:0055085(transmembrane transport)	-	GO:0005765(lysosomal membrane); GO:0016020(membrane); GO:0016021(integral to membrane)
128	GE531207	GE531207	DISCOVERY	1.5351	1.9481	G	G	2.5884	18, 36	NM_181773.2	33356156	APOBEC3H	164668	CCAACCTGGCCCCATCCAAGTACAGAAGAC	RP4-742C19.3	164668	Hs.440515	531207					22q13.1			ARP10 protein (ARP10)	GO:0006986(response to unfolded protein)	GO:0003674(molecular_function); GO:0005515(protein binding)	GO:0005783(endoplasmic reticulum); GO:0005789(endoplasmic reticulum membrane); GO:0016020(membrane); GO:0016021(integral to membrane)
655	GE85439	GE85439	DISCOVERY	0.3013	0.7144	G	G	2.5884	45, 48	INCYTE UNIQUE				CTCTCCACCTGGACCTCACTGTCTGCATCT				85439								INCYTE UNIQUE	-	-	-
292	GE658949	GE658949	DISCOVERY	0.9298	1.3416	G	G	2.581	242, 66	AI567826.1	4526278			GCAGGATGATTTGCTTGAGGTCAGGAGTTC			Hs.270321	658949								tq87b06x1 NCI_CGAP_Ov23 cDNA clone IMAGE:2215763 3' similar to contains Alu repetitive element;contains element PTR7 repetitive element ;	-	-	-
127	GE803268	GE803268	DISCOVERY	1.3397	1.7512	G	G	2.5793	68, 62	BX109381.1	27835760	DIAPH2	1730	CACAAGTTCACTGCTGGCTGGCTCCTCCTT	DIAPH2	1730	Hs.226483	803268		actin binding (GO:0003779), receptor binding (GO:0005102), Rho GTPase binding (GO:0017048)	cytokinesis (GO:0000910), cell organization and biogenesis (GO:0016043), actin cytoskeleton organization and biogenesis (GO:0030036), cell differentiation (GO:0030154), oogenesis (GO:0048477)	membrane (GO:0016020)	Xq22			Soares fetal liver spleen 1NFLS cDNA clone IMAGp998E14399	-	-	-
52	GE57501	GE57501	DISCOVERY	1.9994	2.4094	G	G	2.5706	484, 36	NM_002984.1	4506844	CCL4		GCTCTGCGTGACTGTCCTGTCTCTCCTCAT	CCL4	6351	Hs.75703	57501		receptor signaling protein tyrosine kinase activity (GO:0004716), chemokine activity (GO:0008009)	cell motility (GO:0006928), chemotaxis (GO:0006935), inflammatory response (GO:0006954), cell adhesion (GO:0007155), establishment and/or maintenance of cell polarity (GO:0007163), signal transduction (GO:0007165), cell-cell signaling (GO:0007267), sensory perception (GO:0007600), response to virus (GO:0009615), viral genome replication (GO:0019079)	extracellular space (GO:0005615)	17q12			chemokine (C-C motif) ligand 4 (CCL4)	GO:0003333(amino acid transmembrane transport); GO:0006811(ion transport); GO:0006865(amino acid transport); GO:0034641(cellular nitrogen compound metabolic process); GO:0055085(transmembrane transport)	GO:0015171(amino acid transmembrane transporter activity); GO:0015293(symporter activity)	GO:0005765(lysosomal membrane); GO:0005783(endoplasmic reticulum); GO:0005886(plasma membrane); GO:0016021(integral to membrane)
291	GE865711	GE865711	DISCOVERY	0.7022	1.1122	G	G	2.5705	13, 45	CA312968.1	24531066	WDR20	91833	TTGGAGCCTAGGAGTTTGATACCAGCCTGG	WDR20	91833	Hs.36859	865711					14q32.32			UI-CF-FN0-aex-i-13-0-UIs1 UI-CF-FN0 cDNA clone UI-CF-FN0-aex-i-13-0-UI 3'	GO:0001889(liver development); GO:0001892(embryonic placenta development); GO:0006260(DNA replication); GO:0006367(transcription initiation from RNA polymerase II promoter); GO:0006590(thyroid hormone generation); GO:0006702(androgen biosynthetic process); GO:0007275(multicellular organismal development); GO:0007420(brain development); GO:0007595(lactation); GO:0009887(organ morphogenesis); GO:00…	GO:0003677(DNA binding); GO:0003682(chromatin binding); GO:0003712(transcription cofactor activity); GO:0003713(transcription coactivator activity); GO:0004872(receptor activity); GO:0005515(protein binding); GO:0008134(transcription factor binding); GO:0016455(RNA polymerase II transcription mediator activity); GO:0016563(transcription activator activity); GO:0016922(ligand-dependent nuclear rec…	GO:0005634(nucleus); GO:0005654(nucleoplasm); GO:0016592(mediator complex)
654	GE82436	GE82436	DISCOVERY	0.2353	0.645	G	G	2.5687	6, 51	NM_018670.1	14149723	MESP1	55897	CAAGTGACAAGGGACAACTGACGCCGTCTC	MESP1	55897	Hs.447531	82436					15q26.1			mesoderm posterior 1 (MESP1)	GO:0006915(apoptosis); GO:0007264(small GTPase mediated signal transduction); GO:0008624(induction of apoptosis by extracellular signals); GO:0035023(regulation of Rho protein signal transduction); GO:0048011(nerve growth factor receptor signaling pathway); GO:0051056(regulation of small GTPase mediated signal transduction)	GO:0004691(cAMP-dependent protein kinase activity); GO:0004871(signal transducer activity); GO:0005085(guanyl-nucleotide exchange factor activity); GO:0005089(Rho guanyl-nucleotide exchange factor activity); GO:0005515(protein binding); GO:0046872(metal ion binding)	GO:0005622(intracellular); GO:0005624(membrane fraction); GO:0005634(nucleus); GO:0005737(cytoplasm); GO:0005829(cytosol); GO:0016020(membrane)
290	GE55252	GE55252	DISCOVERY	0.866	1.2751	G	G	2.5649	60, 10	NM_007261.2	56550060	CD300A	11314	TCCACCTGTATCATCCACTACCCTGTTTGC	CD300A	11314	Hs.9688	55252		receptor activity (GO:0004872), protein binding (GO:0005515)	cell adhesion (GO:0007155)	integral to membrane (GO:0016021)	17q25.1			CD300A antigen (CD300A)	GO:0006629(lipid metabolic process); GO:0006954(inflammatory response); GO:0008653(lipopolysaccharide metabolic process); GO:0050728(negative regulation of inflammatory response)	GO:0003824(catalytic activity); GO:0004465(lipoprotein lipase activity); GO:0016788(hydrolase activity, acting on ester bonds); GO:0050528(acyloxyacyl hydrolase activity)	GO:0005576(extracellular region)
459	GE755665	GE755665	DISCOVERY	0.4525	0.8604	G	G	2.5577	13, 43	BU580602.1	23065862	PACRGL	133015	CCAGCACTTTAGGAGGCCAGGGTAGGAGGA	MGC29898	133015	Hs.479298	755665					4p15.31			in35h05x1 Human Fetal Pancreas 1B Homo sapiens cDNA 3'	GO:0015986(ATP synthesis coupled proton transport)	GO:0005096(GTPase activator activity); GO:0005215(transporter activity)	-
458	GE793008	GE793008	DISCOVERY	0.6254	1.032	G	G	2.5503	403, 1	BX538242.1	31874715	FOXP1	27086	ATGCAAATTTCCTCCAGCGTTTCCCCCTAA	FOXP1	27086	Hs.431498	793008		transcription factor activity (GO:0003700), zinc ion binding (GO:0008270), metal ion binding (GO:0046872)	transcription (GO:0006350), regulation of transcription, DNA-dependent (GO:0006355)	nucleus (GO:0005634)	3p14.1	LL.108655	LL.297480	mRNA; cDNA DKFZp686F08109 (from clone DKFZp686F08109)	-	-	-
457	GE63316	GE63316	DISCOVERY	0.491	0.8964	G	G	2.5429	393, 108	BC009619.1	16307083	RERE	473	CCCACATTGTCTCTGCCTCATTTTCTCTCC	RERE	473	Hs.463041	63316					1p36.1-p36.2	LL.68703	LL.116665	clone IMAGE:3892190	-	GO:0005515(protein binding); GO:0016787(hydrolase activity)	-
456	GE486371	GE486371	DISCOVERY	0.5096	0.9142	G	G	2.5388	281, 62	CB158673.1	28143809	TFCP2	7024	TGATCCAACCCTCCTTCTCAGTGTATGCGC	TFCP2	7024	Hs.48849	486371					12q13	LL.21422	LL.315309	K-EST0218052 L18POOL1n1 cDNA clone L18POOL1n1-13-A08 5'	GO:0006112(energy reserve metabolic process); GO:0007186(G-protein coupled receptor protein signaling pathway); GO:0007268(synaptic transmission); GO:0007596(blood coagulation); GO:0008283(cell proliferation); GO:0030168(platelet activation); GO:0071377(cellular response to glucagon stimulus)	GO:0004871(signal transducer activity)	GO:0005834(heterotrimeric G-protein complex); GO:0005886(plasma membrane)
653	GE883438	GE883438	DISCOVERY	0.326	0.7297	G	G	2.5331	458, 36	BM701359.1	19014617	ATXN1	6310	AAGTGACCGGACCCAGGAGTCTCTCTGAGC	ATXN1	6310	Hs.434961	883438		RNA binding (GO:0003723)		nucleus (GO:0005634), cytoplasm (GO:0005737)	6p23		LL.25049	UI-E-EJ0-ahk-m-13-0-UIr1 UI-E-EJ0 cDNA clone UI-E-EJ0-ahk-m-13-0-UI 5'	-	-	-
652	GE79951	GE79951	DISCOVERY	0.2782	0.6817	G	G	2.5324	286, 83	AF387101.1	17646185	AKAP13	11214	TGGTAGAAAAGCTGTTCCCCTGTTTGGATG	AKAP13	11214	Hs.459211	79951	ENSG00000170776	signal transducer activity (GO:0004871), Rho guanyl-nucleotide exchange factor activity (GO:0005089)		membrane fraction (GO:0005624)	15q24-q25			protein kinase A anchoring protein Ht31 mRNA	-	-	-
651	GE754881	GE754881	DISCOVERY	0.2328	0.6362	G	G	2.5318	391, 1	AK023572.1	10435544	EPAS1	2034	ATGAAGAGACTGTGTGTGGGCTGCCAGGGT	EPAS1	2034	Hs.468410	754881		RNA polymerase II transcription factor activity, enhancer binding (GO:0003705), transcription coactivator activity (GO:0003713), signal transducer activity (GO:0004871), protein binding (GO:0005515), histone acetyltransferase binding (GO:0035035)	angiogenesis (GO:0001525), regulation of transcription, DNA-dependent (GO:0006355), transcription from RNA polymerase II promoter (GO:0006366), signal transduction (GO:0007165), cell differentiation (GO:0030154)	nucleus (GO:0005634)	2p21-p16			cDNA FLJ13510 fis, clone PLACE1005146	GO:0008150(biological_process)	GO:0003674(molecular_function)	GO:0005575(cellular_component)
650	GE750045	GE750045	DISCOVERY	0.349	0.7523	G	G	2.5307	108, 43	AI734064.1	5055177	MDFIC	29969	CACCGCCATGTAGTGTTGCTTCAGGTTATA	MDFIC	29969	Hs.546385	750045					7q31.1-q31.2			nc17g03y5 NCI_CGAP_Pr1 cDNA clone IMAGE:1008436	GO:0006351(transcription, DNA-dependent); GO:0006357(regulation of transcription from RNA polymerase II promoter)	GO:0003677(DNA binding); GO:0003700(sequence-specific DNA binding transcription factor activity); GO:0005515(protein binding)	GO:0005575(cellular_component); GO:0005634(nucleus)
455	GE734972	GE734972	DISCOVERY	0.4811	0.8839	G	G	2.5284	425, 32	AA707479.1	2717397	FAM105B	90268	AGCCACCACCCTGTTCAGTTAGCAGCCATC	FAM105B	90268	Hs.406335	734972					5p15.2			ah40d04s1 Soares_testis_NHT cDNA clone 1291975 3' similar to TR:Q13538 Q13538 ORF2: FUNCTION UNKNOWN. ;	-	-	-
196	GE647316	GE647316	DISCOVERY	1.0091	1.4118	G	G	2.5278	123, 26	AA532810.1	2278386			TCCTGCTTCCCCTCCATAAATAAACCTGGT			Hs.377419	647316								nf71b03s1 NCI_CGAP_Co3 cDNA clone IMAGE:925325 3'	GO:0006357(regulation of transcription from RNA polymerase II promoter); GO:0006915(apoptosis); GO:0007165(signal transduction); GO:0043123(positive regulation of I-kappaB kinase/NF-kappaB cascade)	GO:0003702(RNA polymerase II transcription factor activity); GO:0004871(signal transducer activity); GO:0050699(WW domain binding)	GO:0005765(lysosomal membrane); GO:0005794(Golgi apparatus); GO:0016020(membrane)
454	GE846344	GE846344	DISCOVERY	0.3799	0.7822	G	G	2.5249	184, 96	BQ028268.1	19763547			CCCTCAGTAGCTGTTCAGATGTAGCCAGGA			Hs.435962	846344								UI-H-CO0-arn-e-07-0-UIs1 NCI_CGAP_Sub9 cDNA clone IMAGE:3107028 3'	GO:0007219(Notch signaling pathway); GO:0007275(multicellular organismal development); GO:0030154(cell differentiation)	GO:0005509(calcium ion binding)	GO:0005576(extracellular region); GO:0005737(cytoplasm)
649	GE577565	GE577565	DISCOVERY	0.3598	0.7615	G	G	2.5221	426, 53	NM_145657.1	33457325	GSX1	219409	AATATGTACCTGTCCCGCCTACGTCGCATC	GSH1	219409	Hs.351785	577565		transcription factor activity (GO:0003700)	regulation of transcription, DNA-dependent (GO:0006355), development (GO:0007275)	nucleus (GO:0005634)	13q12.2	LL.14842	LL.288457	GS homeobox 1 (GSH1)	-	-	-
453	GE820932	GE820932	DISCOVERY	0.5514	0.9526	G	G	2.5192	316, 4	BC042140.1	27503156	C20orf29	55317	CCCACTGGGCCTCTATTTCCTCATGTGTAA			Hs.557348	820932								clone IMAGE:5932306	-	-	-
452	GE85710	GE85710	DISCOVERY	0.4866	0.8875	G	G	2.5175	138, 3	INCYTE UNIQUE				CGTTGTTGTGCCTGCTCTCTTCTTCTTTCC				85710								INCYTE UNIQUE	-	-	-
195	GE602527	GE602527	DISCOVERY	1.2678	1.6683	G	G	2.5148	344, 99	BM007365.1	16521719	ARMC10	83787	GACCAGCCTGGCAACATGATGAAAACCCAT	SVH	83787	Hs.287412	602527					7q22.1			603616589F1 NIH_MGC_113 cDNA clone IMAGE:5440414 5'	-	GO:0005488(binding)	-
451	GE81935	GE81935	DISCOVERY	0.5963	0.9965	G	G	2.5128	193, 34	NM_170694.1	25006531	SERHL	94009	AGGGCTGCTGTCTCCTGGCTAATAATCTCC	SERHL	94009	Hs.534041	81935		hydrolase activity (GO:0016787)	aromatic compound metabolism (GO:0006725)		22q13.2-q13.31			serine hydrolase-like (SERHL)	-	-	-
76	GE878823	GE878823	DISCOVERY	1.6675	2.0672	G	G	2.5101	114, 95	BQ896973.1	22288987			GAGACAACCCGCCTATACCCCCCACACAAT				878823								AGENCOURT_8183175 Lupski_dorsal_root_ganglion cDNA clone IMAGE:6183963 5', mRNA sequence	-	-	-
450	GE507587	GE507587	DISCOVERY	0.4772	0.8758	G	G	2.504	118, 28	AW193531.1	6472230	CDK6	1021	GTGATACCTACTGGCCCCTCAAAACATCCA	CDK6	1021	Hs.119882	507587		nucleotide binding (GO:0000166), protein serine/threonine kinase activity (GO:0004674), protein binding (GO:0005515), ATP binding (GO:0005524), transferase activity (GO:0016740)	regulation of progression through cell cycle (GO:0000074), G1 phase of mitotic cell cycle (GO:0000080), protein amino acid phosphorylation (GO:0006468), cell proliferation (GO:0008283), cell division (GO:0051301)		7q21-q22	LL.12571	LL.114483	xm17d10x1 NCI_CGAP_Ut4 cDNA clone IMAGE:2684467 3' similar to contains Alu repetitive element;	GO:0006479(protein methylation); GO:0006917(induction of apoptosis); GO:0007165(signal transduction); GO:0032088(negative regulation of NF-kappaB transcription factor activity); GO:0060765(regulation of androgen receptor signaling pathway); GO:2000134(negative regulation of G1/S transition of mitotic cell cycle)	GO:0003713(transcription coactivator activity); GO:0004871(signal transducer activity); GO:0005515(protein binding); GO:0008168(methyltransferase activity); GO:0008469(histone-arginine N-methyltransferase activity); GO:0016740(transferase activity); GO:0030331(estrogen receptor binding); GO:0033142(progesterone receptor binding); GO:0042802(identical protein binding); GO:0042803(protein homodimer…	GO:0005634(nucleus); GO:0005737(cytoplasm); GO:0005829(cytosol); GO:0035189(Rb-E2F complex)
648	GE785548	GE785548	DISCOVERY	0.3412	0.7396	G	G	2.5024	338, 24	AI290473.1	3933247	PLXNC1	10154	CCAAGAGTACCGAGGCACCGAGATCTACCA	PLXNC1	10154	Hs.554795	785548					12q23.3	LL.54712		ql98b04x1 Soares_NhHMPu_S1 cDNA clone IMAGE:1880335 3'	-	-	-
646	GE87484	GE87484	DISCOVERY	0.2787	0.6758	G	G	2.495	502, 1	BU616254.1	23282469	PCM1	5108	CTGTTTTGGTACTCAAGCCCAGCCTTACAT			Hs.554337	87484								UI-H-DF0-bex-l-04-0-UIs1 NCI_CGAP_DF0 cDNA clone UI-H-DF0-bex-l-04-0-UI 3'	-	-	-
449	GE787156	GE787156	DISCOVERY	0.5193	0.9157	G	G	2.4908	138, 58	AW130485.1	6132090	RAB8B	51762	CAACACGTGAGCCTCGCACTTCAGTTCTGG	RAB8B	51762	Hs.389733	787156		nucleotide binding (GO:0000166), GTPase activity (GO:0003924), GTP binding (GO:0005525)	intracellular protein transport (GO:0006886), small GTPase mediated signal transduction (GO:0007264)	cellular component unknown (GO:0008372)	15q22.2	LL.235442	LL.266688	xf51h04x1 NCI_CGAP_Gas4 cDNA clone IMAGE:2621623 3' similar to contains Alu repetitive element;contains element MER22 repetitive element ;	-	-	-
448	GE600418	GE600418	DISCOVERY	0.6026	0.9984	G	G	2.4881	89, 14	N62991.1	1210820	KCNE2	9992	AAAAGACTATACTCACAGAGCCAGACCCCA	KCNE2	9992	Hs.551521	600418		voltage-gated potassium channel activity (GO:0005249), potassium ion binding (GO:0030955)	ion transport (GO:0006811), potassium ion transport (GO:0006813), muscle contraction (GO:0006936), regulation of heart contraction rate (GO:0008016)	membrane fraction (GO:0005624), voltage-gated potassium channel complex (GO:0008076), membrane (GO:0016020), integral to membrane (GO:0016021)	21q22.12			yz84g03s1 Soares_multiple_sclerosis_2NbHMSP cDNA clone IMAGE:289780 3' similar to contains element MER22 repetitive element ;	-	GO:0003677(DNA binding); GO:0008270(zinc ion binding); GO:0046872(metal ion binding)	GO:0005622(intracellular); GO:0005634(nucleus)
447	GE55926	GE55926	DISCOVERY	0.5142	0.9097	G	G	2.4863	17, 92	T53523.1	655383	HSBP1L1	440498	TCATTAAGGTTACATCGGTCCTGAGGGTGG		440498	Hs.191582	55926					18q23			ya89h12r1 Stratagene placenta (#937225) cDNA clone IMAGE:68903 5'	-	-	-
645	GE836448	GE836448	DISCOVERY	0.3681	0.7629	G	G	2.482	158, 71	CA314023.1	24532121	MCART6	401612	TGGAGAGAGGAAAGAGGTTGTGATTGGGCA	MCART6	401612	Hs.530359	836448					Xq22.2			UI-CF-FN0-afo-l-20-0-UIs1 UI-CF-FN0 cDNA clone UI-CF-FN0-afo-l-20-0-UI 3'	GO:0006355(regulation of transcription, DNA-dependent); GO:0006607(NLS-bearing substrate import into nucleus); GO:0007275(multicellular organismal development)	GO:0003700(sequence-specific DNA binding transcription factor activity); GO:0008267(poly-glutamine tract binding); GO:0008270(zinc ion binding); GO:0043565(sequence-specific DNA binding); GO:0046872(metal ion binding)	GO:0005634(nucleus); GO:0005739(mitochondrion)
194	GE85568	GE85568	DISCOVERY	1.2243	1.6189	G	G	2.4808	59, 44	NM_032339.3	42822890	C17orf37	84299	ACTCTGGGTTCCTGCTCTGTTCTGGGGTCC	C17orf37	84299	Hs.333526	85568					17q12			chromosome 17 open reading frame 37 (C17orf37)	-	-	-
644	GE595168	GE595168	DISCOVERY	0.3545	0.7479	G	G	2.4735	191, 13	BU561047.1	22911343	ATXN2	6311	AGGATCGCTTAGCCCCAGGTGTTCAAGACC	ATXN2	6311	Hs.76253	595168		molecular function unknown (GO:0005554)		nucleus (GO:0005634), cytoplasm (GO:0005737)	12q24.1	LL.20239	LL.288663	AGENCOURT_10278803 NIH_MGC_82 cDNA clone IMAGE:6591889 5'	-	-	-
643	GE661107	GE661107	DISCOVERY	0.2472	0.6405	G	G	2.4735	32, 11	NM_000112.2	45935386	SLC26A2	1836	CCCCATCTCAGTGTTTTCTTTATCCATCCC	SLC26A2	1836	Hs.302738	661107		transporter activity (GO:0005215), sulfate porter activity (GO:0008271)	transport (GO:0006810), sulfate transport (GO:0008272)	membrane fraction (GO:0005624), integral to plasma membrane (GO:0005887), membrane (GO:0016020)	5q31-q34			solute carrier family 26 (sulfate transporter), member 2 (SLC26A2)	-	-	-
446	GE634188	GE634188	DISCOVERY	0.4231	0.8162	G	G	2.4724	177, 21	AI476265.1	4329310			GACCTGCCTTGCCTTTCCTTCATCATAAAA				634188								ti72f11.x1 NCI_CGAP_Kid11 cDNA clone IMAGE:2137581 3' similar to contains L1.t2 L1 L1 repetitive element ;, mRNA sequence	-	-	-
126	GE61992	GE61992	DISCOVERY	1.3636	1.7564	G	G	2.4703	70, 87	NM_002258.2	58761538	KLRB1	3820	TTCTCCTTGTCTTGGTTGTTACTGGGTTGA	KLRB1	3820	Hs.169824	61992					12p13			killer cell lectin-like receptor subfamily B, member 1 (KLRB1)	-	-	-
642	GE651178	GE651178	DISCOVERY	0.3533	0.745	G	G	2.4639	95, 7	AK128446.1	34535821	CDHR2	54825	TGCCCTGCCAAAATTGAACCCATTGTGAAT			Hs.554293	651178								cDNA FLJ46589 fis, clone THYMU3044188	-	-	-
641	GE514248	GE514248	DISCOVERY	0.3091	0.7006	G	G	2.4636	213, 52	BM982869.1	19606810	SNX14	57231	CCTGAGTGGTTGGGTTTATGAGTGAAGCTG	SNX14	57231	Hs.485871	514248		signal transducer activity (GO:0004871)	intracellular signaling cascade (GO:0007242), protein transport (GO:0015031)		6q14.3	LL.244962	LL.315871	UI-CF-EN1-acs-b-11-0-UIs1 UI-CF-EN1 cDNA clone UI-CF-EN1-acs-b-11-0-UI 3'	-	-	-
51	GE79448	GE79448	DISCOVERY	2.047	2.4385	G	G	2.463	426, 15	NM_014266.3	33667066	HCST		GAGATCATCACTCCCTGCCTTTTACCCTGG	HCST	10870	Hs.117339	79448					19q13.1			hematopoietic cell signal transducer	-	-	GO:0005829(cytosol)
640	GE704401	GE704401	DISCOVERY	0.2817	0.6731	G	G	2.4627	248, 59	AI553880.1	4486243	PITPNC1	26207	GAGGTTGAGGCTACAGTGACCCATGATCGC	PITPNC1	26207	Hs.231295	704401					17q24.2	LL.71795	LL.498015	tn30a07x1 NCI_CGAP_Brn25 cDNA clone IMAGE:2169108 3' similar to contains Alu repetitive element;	GO:0006412(translation)	GO:0003735(structural constituent of ribosome); GO:0019904(protein domain specific binding)	GO:0005622(intracellular); GO:0005739(mitochondrion); GO:0005743(mitochondrial inner membrane); GO:0005840(ribosome)
445	GE595078	GE595078	DISCOVERY	0.4779	0.8687	G	G	2.4592	107, 27	AW979248.1	8170536			GGAAGAAAGTGAGAGTCCTGCCAGCTGCCA			Hs.292181	595078								EST391358 MAGE resequences, MAGP Homo sapiens cDNA	GO:0009409(response to cold); GO:0009411(response to UV); GO:0017148(negative regulation of translation); GO:0034063(stress granule assembly); GO:0045727(positive regulation of translation); GO:0048255(mRNA stabilization)	GO:0000166(nucleotide binding); GO:0003723(RNA binding); GO:0003730(mRNA 3'-UTR binding); GO:0005515(protein binding); GO:0030371(translation repressor activity); GO:0070181(SSU rRNA binding)	GO:0005634(nucleus); GO:0005654(nucleoplasm); GO:0005737(cytoplasm); GO:0010494(stress granule)
125	GE58279	GE58279	DISCOVERY	1.5114	1.902	G	G	2.458	361, 68	NM_002262.2	7669497	KLRD1	3824	ACATCGTGCCTTCTCTACTTCGCTCTTGGA	KLRD1	3824	Hs.524251	58279		transmembrane receptor activity (GO:0004888), sugar binding (GO:0005529)	cell surface receptor linked signal transduction (GO:0007166), antimicrobial humoral response (sensu Vertebrata) (GO:0019735)	plasma membrane (GO:0005886), integral to membrane (GO:0016021)	12p13			killer cell lectin-like receptor subfamily D, member 1 (KLRD1), transcript variant 1	GO:0006396(RNA processing); GO:0008219(cell death); GO:0008344(adult locomotory behavior); GO:0008542(visual learning); GO:0042326(negative regulation of phosphorylation); GO:0043569(negative regulation of insulin-like growth factor receptor signaling pathway); GO:0045944(positive regulation of transcription from RNA polymerase II promoter); GO:0051168(nuclear export); GO:0060079(regulation of ex…	GO:0003723(RNA binding); GO:0005515(protein binding); GO:0008022(protein C-terminus binding); GO:0008266(poly(U) RNA binding); GO:0016564(transcription repressor activity); GO:0034046(poly(G) RNA binding); GO:0042802(identical protein binding); GO:0043621(protein self-association)	GO:0005634(nucleus); GO:0005654(nucleoplasm); GO:0005737(cytoplasm); GO:0016363(nuclear matrix); GO:0042272(nuclear RNA export factor complex); GO:0042405(nuclear inclusion body); GO:0043231(intracellular membrane-bounded organelle)
193	GE513783	GE513783	DISCOVERY	1.2483	1.6379	G	G	2.4527	297, 23	AK023642.1	10435627	LOC388692	388692	TCAACATGATGAAACCCCGTCTCCAGTAAA			Hs.271249	513783								cDNA FLJ13580 fis, clone PLACE1008851	GO:0006396(RNA processing); GO:0006397(mRNA processing); GO:0008016(regulation of heart contraction)	GO:0000166(nucleotide binding); GO:0003723(RNA binding); GO:0005515(protein binding)	GO:0005634(nucleus); GO:0005737(cytoplasm)
639	GE61427	GE61427	DISCOVERY	0.3003	0.6897	G	G	2.4517	103, 93	AA601902.1	2436055	MAPK8IP3	23162	GTGTCCCTTCTGCTCGGTCCACAATTCAGT	MAPK8IP3	23162	Hs.207763	61427		MAP-kinase scaffold activity (GO:0005078), kinesin binding (GO:0019894), protein kinase binding (GO:0019901)	vesicle-mediated transport (GO:0016192), regulation of JNK cascade (GO:0046328)	cytoplasm (GO:0005737)	16p13.3	LL.30957	LL.302983	np02b01s1 NCI_CGAP_Pr2 cDNA clone IMAGE:1115113 similar to contains Alu repetitive element;	-	GO:0005488(binding)	-
289	GE63176	GE63176	DISCOVERY	0.7015	1.0909	G	G	2.451	417, 51	BC067089.1	45595563	NUP210	23225	TACTTCTTCCTCAACACCAGCACCGCAGAT	NUP210	23225	Hs.475525	63176	ENSG00000132182				3p25.2-p25.1			nucleoporin 210kDa, mRNA (cDNA clone MGC:71114 IMAGE:6281693)	GO:0006468(protein phosphorylation); GO:0007154(cell communication); GO:0007165(signal transduction)	GO:0000166(nucleotide binding); GO:0004674(protein serine/threonine kinase activity); GO:0005515(protein binding); GO:0005524(ATP binding); GO:0035091(phosphatidylinositol binding)	GO:0005737(cytoplasm); GO:0005769(early endosome); GO:0016020(membrane)
288	GE891933	GE891933	DISCOVERY	0.8539	1.2429	G	G	2.4488	238, 58	BM987270.1	19706659	RPS6KC1	26750	AACTCTACCCCTTCACAGCCCTTCCCAAGC	RPS6KC1	26750	Hs.30352	891933					1q41			UI-H-CO0-aqn-a-08-0-UIs1 NCI_CGAP_Sub9 cDNA clone IMAGE: 3104510 3'	GO:0006511(ubiquitin-dependent protein catabolic process); GO:0016567(protein ubiquitination); GO:0043687(post-translational protein modification); GO:0070936(protein K48-linked ubiquitination); GO:0070979(protein K11-linked ubiquitination)	GO:0000166(nucleotide binding); GO:0004842(ubiquitin-protein ligase activity); GO:0005524(ATP binding); GO:0016874(ligase activity); GO:0016881(acid-amino acid ligase activity)	-
287	GE732972	GE732972	DISCOVERY	0.9671	1.3556	G	G	2.4461	47, 4	T81359.1	704244	KANK1	23189	TCCAGTACTTTCAGAGGCCAAGGTGGGTGG	ANKRD15	23189	Hs.493272	732972		GTPase activity (GO:0003924), GTP binding (GO:0005525)	immune response (GO:0006955), cell cycle (GO:0007049), negative regulation of progression through cell cycle (GO:0045786)		9p24.3			yd27d11s1 Soares fetal liver spleen 1NFLS cDNA clone IMAGE:109461 3' similar to contains Alu repetitive element;	GO:0007186(G-protein coupled receptor protein signaling pathway)	GO:0004872(receptor activity); GO:0004930(G-protein coupled receptor activity); GO:0045028(purinergic nucleotide receptor activity, G-protein coupled)	GO:0005886(plasma membrane); GO:0016021(integral to membrane)
444	GE555703	GE555703	DISCOVERY	0.678	1.0662	G	G	2.4442	275, 79	BU679134.1	23526770	FOXN3	1112	GTGTGTCCCTCTTCATGTCTGCCTGGAGAA	CHES1	1112	Hs.408428	555703		transcription factor activity (GO:0003700), protein binding (GO:0005515)	DNA damage checkpoint (GO:0000077), G2 phase of mitotic cell cycle (GO:0000085), transcription (GO:0006350), regulation of transcription, DNA-dependent (GO:0006355)	nucleus (GO:0005634)	14q24.3-q32.11	LL.71375	LL.314374	UI-CF-DU1-abd-k-24-0-UIs1 UI-CF-DU1 cDNA clone UI-CF-DU1-abd-k-24-0-UI 3'	GO:0035556(intracellular signal transduction)	GO:0008270(zinc ion binding); GO:0046872(metal ion binding)	-
443	GE797092	GE797092	DISCOVERY	0.5549	0.9428	G	G	2.4429	445, 92	AI343352.1	4080558	ST6GALNAC6	30815	CTCACTTACTCCTCACAGCAACCTTACGGG	ST6GALNAC6	30815	Hs.109672	797092					9q34.11	LL.50935		tb95a10x1 NCI_CGAP_Co16 cDNA clone IMAGE:2062074 3'	-	-	-
442	GE61442	GE61442	DISCOVERY	0.6648	1.051	G	G	2.4333	187, 17	NM_006737.1	5803051	KIR3DL2	3812	GATGTTATGGTTCTGTTCCTCACTCCCCCT	KIR3DL2	3812	Hs.546263	61442		receptor activity (GO:0004872)	cellular defense response (GO:0006968)	integral to plasma membrane (GO:0005887)	19q13.4			killer cell immunoglobulin-like receptor, three domains, long cytoplasmic tail, 2 (KIR3DL2)	-	-	-
441	GE715932	GE715932	DISCOVERY	0.5201	0.9062	G	G	2.4326	304, 81	AA931284.1	3085670	UBE3C	9690	GCATTGCTAGGACTTACAGCTTTAGTGGGC	UBE3C	9690	Hs.118351	715932		ubiquitin-protein ligase activity (GO:0004842), protein binding (GO:0005515), ligase activity (GO:0016874)	protein polyubiquitination (GO:0000209), ubiquitin cycle (GO:0006512)	nucleus (GO:0005634)	7q36.3	LL.100763	LL.362294	oo05b06s1 Soares_NFL_T_GBC_S1 cDNA clone IMAGE:1565267 3' similar to gb:M81181 SODIUM/POTASSIUM-TRANSPORTING ATPASE BETA-2 (HUMAN);	GO:0006334(nucleosome assembly)	GO:0003677(DNA binding)	GO:0000786(nucleosome); GO:0005634(nucleus); GO:0005694(chromosome)
286	GE755091	GE755091	DISCOVERY	0.8132	1.1983	G	G	2.4273	12, 49	BF940214.1	12357522	ZC3H3	23144	CGTTGGGAGGCTGAGACAGGAGGATAGCTG	ZC3H3	23144	Hs.521915	755091		nucleic acid binding (GO:0003676), metal ion binding (GO:0046872)			8q24.3			nac70a03x1 NCI_CGAP_Brn23 cDNA clone IMAGE:3439397 3' similar to contains Alu repetitive element;contains element PTR5 repetitive element ;	GO:0006928(cellular component movement); GO:0030334(regulation of cell migration)	GO:0005515(protein binding)	GO:0005622(intracellular); GO:0005737(cytoplasm); GO:0030027(lamellipodium)
638	GE656550	GE656550	DISCOVERY	0.245	0.6291	G	G	2.4213	326, 88	BC050293.1	30046065	ENTPD8	377841	CACCTTCCACTTCCTGAACCTCACCTCCAG	ENTPD8	377841	Hs.512562	656550					9q34.3			cDNA clone IMAGE:5298456, with apparent retained intron	-	-	-
440	GE829355	GE829355	DISCOVERY	0.4301	0.8137	G	G	2.4184	101, 109	AW291112.1	6697748			CCCCTAGTGTGCCTGAGACTTACTTTGTGA			Hs.442978	829355								UI-H-BI2-agc-h-02-0-UIs1 NCI_CGAP_Sub4 cDNA clone IMAGE:2723954 3'	GO:0006915(apoptosis); GO:0012501(programmed cell death); GO:0016567(protein ubiquitination)	GO:0004842(ubiquitin-protein ligase activity); GO:0008270(zinc ion binding); GO:0016874(ligase activity); GO:0046872(metal ion binding)	GO:0005634(nucleus); GO:0005737(cytoplasm); GO:0016020(membrane); GO:0016021(integral to membrane)
637	GE494410	GE494410	DISCOVERY	0.2353	0.6188	G	G	2.4184	172, 108	INCYTE UNIQUE				CAACATCCATCCCATAGCGTCTTTGTGAGG				494410								INCYTE UNIQUE	GO:0006071(glycerol metabolic process); GO:0006629(lipid metabolic process)	GO:0008889(glycerophosphodiester phosphodiesterase activity); GO:0016787(hydrolase activity); GO:0046872(metal ion binding)	GO:0016020(membrane); GO:0016021(integral to membrane)
285	GE86217	GE86217	DISCOVERY	0.8435	1.2266	G	G	2.416	230, 85	NM_198457.1	39930584	ZNF600	162966	AGCCATCCCTTGTTCACCATCGTAGACTTC	ZNF600	162966	Hs.166312	86217					19q13.41			zinc finger protein 600 (ZNF600)	-	-	-
439	GE775514	GE775514	DISCOVERY	0.6633	1.0463	G	G	2.4155	74, 77	AW029521.1	5888277	TTC7A	57217	GGAGGTTTCTGTGAGCTGTGATTGTGCCCA	TTC7A	57217	Hs.370603	775514		binding (GO:0005488)			2p21			wx12h05x1 NCI_CGAP_Gas4 cDNA clone IMAGE:2543481 3' similar to contains Alu repetitive element;contains element MSR1 repetitive element ;	-	-	-
636	GE53508	GE53508	DISCOVERY	0.2813	0.6643	G	G	2.4151	89, 1	NM_004913.1	4757805	C16orf7	9605	TCTTCACCTTCCTCACCTCACATCTGACCC	C16orf7	9605	Hs.164410	53508					16q24			chromosome 16 open reading frame 7 (C16orf7)	GO:0002077(acrosome matrix dispersal); GO:0006508(proteolysis); GO:0007190(activation of adenylate cyclase activity); GO:0007338(single fertilization); GO:0007339(binding of sperm to zona pellucida); GO:0007340(acrosome reaction); GO:0009607(response to biotic stimulus); GO:0048545(response to steroid hormone stimulus)	GO:0003677(DNA binding); GO:0004040(amidase activity); GO:0004252(serine-type endopeptidase activity); GO:0005507(copper ion binding); GO:0005515(protein binding); GO:0005537(mannose binding); GO:0008144(drug binding); GO:0008233(peptidase activity); GO:0008270(zinc ion binding); GO:0042806(fucose binding)	GO:0005798(Golgi-associated vesicle); GO:0043159(acrosomal matrix); GO:0043234(protein complex)
438	GE622071	GE622071	DISCOVERY	0.5363	0.9169	G	G	2.4019	75, 17	AF130084.1	11493472			GACCAGCCTGACTAACATAATGAAACCCCA			Hs.500303	622071	ENSG00000198232, ENSG00000198534							clone FLB8310 PRO2225 mRNA	GO:0003214(cardiac left ventricle morphogenesis); GO:0006464(protein modification process); GO:0006508(proteolysis); GO:0007218(neuropeptide signaling pathway); GO:0008152(metabolic process); GO:0030070(insulin processing)	GO:0004180(carboxypeptidase activity); GO:0004181(metallocarboxypeptidase activity); GO:0005515(protein binding); GO:0008233(peptidase activity); GO:0008237(metallopeptidase activity); GO:0008270(zinc ion binding); GO:0046872(metal ion binding)	GO:0005576(extracellular region); GO:0005886(plasma membrane)
635	GE525403	GE525403	DISCOVERY	0.2776	0.6579	G	G	2.4004	329, 104	BC030991.1	21410673	OR7E91P	79315	TGGGTAGTATAAAGCCTTCTCCGCCTGTGG	OR7E91P	79315	Hs.327033	525403	ENSG00000198787				2p13.3			olfactory receptor, family 7, subfamily E, member 91 pseudogene, mRNA (cDNA clone MGC:32690 IMAGE:4250638)	-	-	-
75	GE724865	GE724865	DISCOVERY	1.7447	2.1242	G	G	2.3962	2, 72	AA992205.1	3178319			CTCTGAGGCAGGAGAATGGCGTTAACCCAG				724865								ot80f06.s1 Soares_total_fetus_Nb2HF8_9w cDNA clone IMAGE:1623107 3' similar to contains element MSR1 repetitive element ;, mRNA sequence	GO:0006497(protein lipidation); GO:0006914(autophagy); GO:0015031(protein transport); GO:0031401(positive regulation of protein modification process); GO:0032446(protein modification by small protein conjugation); GO:0034263(autophagy in response to ER overload)	GO:0005515(protein binding); GO:0016874(ligase activity); GO:0019777(Atg12 ligase activity)	GO:0005622(intracellular); GO:0005737(cytoplasm)
284	GE56227	GE56227	DISCOVERY	0.8649	1.2441	G	G	2.394	18, 41	NM_015407.3	34147328	ABHD14A	25864	TCCTGCTTGCCTTCCTTGACCATCTACCTT	ABHD14A	25864	Hs.534400	56227					3p21.1			abhydrolase domain containing 14A (ABHD14A)	GO:0006968(cellular defense response); GO:0007165(signal transduction); GO:0007411(axon guidance); GO:0034329(cell junction assembly); GO:0035556(intracellular signal transduction); GO:0050776(regulation of immune response)	GO:0005057(receptor signaling protein activity); GO:0005515(protein binding)	GO:0005886(plasma membrane); GO:0005887(integral to plasma membrane)
124	GE59882	GE59882	DISCOVERY	1.5738	1.9521	G	G	2.3894	114, 110	NM_006120.2	18765714	HLA-DMB		AATCTCTTCCCACCCATGCTGACAGTGAAC	HLA-DMA	3108	Hs.351279	59882		protein binding (GO:0005515), MHC class II receptor activity (GO:0045012)	immune response (GO:0006955), detection of pest, pathogen or parasite (GO:0009596), antigen presentation, exogenous antigen (GO:0019884), antigen processing, exogenous antigen via MHC class II (GO:0019886)	membrane (GO:0016020), integral to membrane (GO:0016021)	6p21.3			major histocompatibility complex, class II, DM beta	-	-	-
283	GE616697	GE616697	DISCOVERY	0.7428	1.1211	G	G	2.3893	79, 85	AA678181.1	2658703	TCF12	6938	TGGCTCACACCTGTAAACCCAGTACGTTGG	TCF12	6938	Hs.511504	616697		DNA binding (GO:0003677), RNA polymerase II transcription factor activity (GO:0003702)	regulation of transcription from RNA polymerase II promoter (GO:0006357), immune response (GO:0006955), development (GO:0007275), muscle development (GO:0007517)	nucleus (GO:0005634)	15q21			zi15a09s1 Soares_fetal_liver_spleen_1NFLS_S1 cDNA clone IMAGE:430840 3' similar to contains Alu repetitive element;contains element TAR1 repetitive element ;	-	-	-
437	GE61139	GE61139	DISCOVERY	0.5959	0.974	G	G	2.3882	61, 38	NM_201557.1	42403569	FHL2	2274	TGTAACCTCCCGTTGCGTCAAGTCTAAACC	FHL2	2274	Hs.443687	61139		transcription coactivator activity (GO:0003713), zinc ion binding (GO:0008270), metal ion binding (GO:0046872), androgen receptor binding (GO:0050681)	androgen receptor signaling pathway (GO:0030521), positive regulation of transcription, DNA-dependent (GO:0045893)	nucleus (GO:0005634)	2q12-q14			four and a half LIM domains 2 (FHL2), transcript variant 4	GO:0007169(transmembrane receptor protein tyrosine kinase signaling pathway); GO:0007171(activation of transmembrane receptor protein tyrosine kinase activity)	GO:0004872(receptor activity); GO:0005515(protein binding)	GO:0005887(integral to plasma membrane); GO:0016020(membrane)
74	GE82473	GE82473	DISCOVERY	1.6895	2.0673	G	G	2.387	141, 77	NM_019111.3	52426773	HLA-DRA		GTGGGCATCATTATTGGGACCATCTTCATC	HLA-DRA	3122	Hs.520048	82473		MHC class II receptor activity (GO:0045012)	immune response (GO:0006955), antigen presentation, exogenous antigen (GO:0019884), antigen processing, exogenous antigen via MHC class II (GO:0019886)	integral to plasma membrane (GO:0005887), membrane (GO:0016020)	6p21.3			major histocompatibility complex, class II, DR alpha	GO:0006909(phagocytosis); GO:0055085(transmembrane transport)	GO:0000166(nucleotide binding); GO:0005215(transporter activity); GO:0005524(ATP binding); GO:0016887(ATPase activity)	GO:0000139(Golgi membrane); GO:0005768(endosome); GO:0005794(Golgi apparatus); GO:0005886(plasma membrane); GO:0010008(endosome membrane); GO:0016021(integral to membrane); GO:0043190(ATP-binding cassette (ABC) transporter complex)
192	GE819533	GE819533	DISCOVERY	1.032	1.4092	G	G	2.3834	258, 69	BQ712087.1	21850986	FLI1	2313	GTCATCCTAACCATAGTCCCCCCAGGCATT	FLI1	2313	Hs.504281	819533		transcription factor activity (GO:0003700)	transcription (GO:0006350), regulation of transcription, DNA-dependent (GO:0006355), hemostasis (GO:0007599), organ morphogenesis (GO:0009887)	nucleus (GO:0005634)	11q24.1-q24.3	LL.14247	LL.315532	AGENCOURT_8351583 NIH_MGC_113 cDNA clone IMAGE:6282442 5'	GO:0006468(protein phosphorylation); GO:0007165(signal transduction); GO:0007596(blood coagulation); GO:0030168(platelet activation); GO:0035556(intracellular signal transduction)	GO:0000166(nucleotide binding); GO:0004697(protein kinase C activity); GO:0005524(ATP binding); GO:0019899(enzyme binding); GO:0046872(metal ion binding)	GO:0005737(cytoplasm); GO:0005829(cytosol); GO:0005886(plasma membrane)
191	GE681966	GE681966	DISCOVERY	1.2474	1.6243	G	G	2.3813	96, 68	U50535.1	1531607	N4BP2L2	10443	TGAGCCCAGGAATTCAAGACCAGCCTAGAT	PFAAP5	10443	Hs.507680	681966					13q12-q13			BRCA2 region, mRNA sequence CG006	-	-	-
436	GE61217	GE61217	DISCOVERY	0.4981	0.8746	G	G	2.3795	246, 59	NM_022061.2	27477130	MRPL17	63875	TTTCCTTCCTGTGGGATTTCTGGAGAATGA	MRPL17	63875	Hs.523456	61217					11p15.5-p15.4			mitochondrial ribosomal protein L17 (MRPL17), nuclear gene encoding mitochondrial protein	GO:0006281(DNA repair)	-	-
435	GE82414	GE82414	DISCOVERY	0.4866	0.863	G	G	2.3792	285, 5	NM_018579.2	28466986	SLC25A37	51312	ATGCCCTGACCTACCCCTGATTCTATGACA	SLC25A37	51312	Hs.122514	82414					8p21.2		LL.290348	solute carrier family 25, member 37 (SLC25A37), transcript variant 2	GO:0006915(apoptosis); GO:0006917(induction of apoptosis); GO:0045786(negative regulation of cell cycle)	GO:0005515(protein binding)	GO:0005634(nucleus); GO:0005737(cytoplasm); GO:0005886(plasma membrane)
434	GE682875	GE682875	DISCOVERY	0.4837	0.8595	G	G	2.3754	180, 41	R02559.1	752295	FBXO28	23219	GGCTCGCACCTCTAATCCCAGATACTTGCA	FBXO28	23219	Hs.64691	682875			ubiquitin cycle (GO:0006512)		1q42.12	LL.67948	LL.305105	ye80c03s1 Soares fetal liver spleen 1NFLS cDNA clone IMAGE:124036 3' similar to contains Alu repetitive element;	GO:0015031(protein transport); GO:0032880(regulation of protein localization)	GO:0000166(nucleotide binding); GO:0003774(motor activity); GO:0003779(actin binding); GO:0005516(calmodulin binding); GO:0005524(ATP binding); GO:0017137(Rab GTPase binding); GO:0035255(ionotropic glutamate receptor binding)	GO:0016459(myosin complex); GO:0019717(synaptosome); GO:0043025(neuronal cell body); GO:0043197(dendritic spine); GO:0048471(perinuclear region of cytoplasm)
123	GE84339	GE84339	DISCOVERY	1.4135	1.7891	G	G	2.3746	213, 70	INCYTE UNIQUE				ATCGTTCTTCCCTTGTGGCTTCCTTCTCCC				84339								INCYTE UNIQUE	-	-	-
122	GE594365	GE594365	DISCOVERY	1.3896	1.764	G	G	2.368	65, 70	AK021686.1	10432921			GGCTATTTGGGAGGCTGAGGTGGGAATGAG			Hs.300897	594365								cDNA FLJ11624 fis, clone HEMBA1004193	GO:0005975(carbohydrate metabolic process); GO:0006406(mRNA export from nucleus); GO:0006606(protein import into nucleus); GO:0006611(protein export from nucleus); GO:0008645(hexose transport); GO:0010827(regulation of glucose transport); GO:0015031(protein transport); GO:0015758(glucose transport); GO:0016032(viral reproduction); GO:0016070(RNA metabolic process); GO:0016071(mRNA metabolic proce…	GO:0005215(transporter activity); GO:0005487(nucleocytoplasmic transporter activity); GO:0005515(protein binding)	GO:0005634(nucleus); GO:0005643(nuclear pore); GO:0005654(nucleoplasm); GO:0005829(cytosol)
433	GE86591	GE86591	DISCOVERY	0.6454	1.0197	G	G	2.3674	153, 31	INCYTE UNIQUE				CTGTCCTATATCACCTCCGATCCGTCCATT				86591								INCYTE UNIQUE	GO:0006954(inflammatory response); GO:0007154(cell communication); GO:0032780(negative regulation of ATPase activity); GO:0043271(negative regulation of ion transport); GO:0050804(regulation of synaptic transmission)	GO:0003779(actin binding); GO:0008022(protein C-terminus binding); GO:0035091(phosphatidylinositol binding)	GO:0005634(nucleus); GO:0005737(cytoplasm); GO:0005813(centrosome); GO:0005886(plasma membrane)
282	GE82526	GE82526	DISCOVERY	0.8193	1.1933	G	G	2.3659	132, 9	NM_020350.3	24469782	AGTRAP	57085	TCTCCTGCTGCTTCGTCTACCACATGTACC	AGTRAP	57085	Hs.464438	82526					1p36.22			angiotensin II receptor-associated protein (AGTRAP)	GO:0045664(regulation of neuron differentiation)	GO:0001619(lysosphingolipid and lysophosphatidic acid receptor activity); GO:0004872(receptor activity); GO:0004930(G-protein coupled receptor activity)	GO:0005886(plasma membrane); GO:0016021(integral to membrane)
281	GE473155	GE473155	DISCOVERY	0.932	1.3058	G	G	2.3647	55, 40	NM_174925.1	28372544	NCRNA00116	205251	TTCCTGGAGTGTTGCTTGTTGAAGATGCAT		205251	Hs.128499	473155					2q13	LL.67885		hypothetical protein LOC205251 (LOC205251)	GO:0006184(GTP catabolic process); GO:0007264(small GTPase mediated signal transduction); GO:0015031(protein transport); GO:0031346(positive regulation of cell projection organization); GO:0051461(positive regulation of corticotropin secretion)	GO:0000166(nucleotide binding); GO:0003924(GTPase activity); GO:0005515(protein binding); GO:0005525(GTP binding); GO:0030911(TPR domain binding)	GO:0005575(cellular_component); GO:0005739(mitochondrion); GO:0005886(plasma membrane); GO:0031410(cytoplasmic vesicle); GO:0048471(perinuclear region of cytoplasm); GO:0051286(cell tip)
432	GE56900	GE56900	DISCOVERY	0.4467	0.8202	G	G	2.3631	244, 25	AW593032.1	7280227	SH2D4A	63898	GGTACTAGCCAATCTCCATCCTCCAAGAAA	SH2D4A	63898	Hs.303208	56900					8p21.2			hg07e11x1 Soares_NFL_T_GBC_S1 cDNA clone IMAGE:2944940 3'	GO:0006886(intracellular protein transport); GO:0006892(post-Golgi vesicle-mediated transport); GO:0006897(endocytosis); GO:0016032(viral reproduction); GO:0016044(cellular membrane organization); GO:0050690(regulation of defense response to virus by virus)	GO:0008565(protein transporter activity)	GO:0000139(Golgi membrane); GO:0005765(lysosomal membrane); GO:0005794(Golgi apparatus); GO:0005829(cytosol); GO:0005905(coated pit); GO:0016020(membrane); GO:0030119(AP-type membrane coat adaptor complex); GO:0030659(cytoplasmic vesicle membrane); GO:0031410(cytoplasmic vesicle)
50	GE717298	GE717298	DISCOVERY	1.9895	2.363	G	G	2.3631	10, 81	AA903230.1	3038353			TAACCAGGCTGAGGTGGGAGGATTGCTTGA				717298								ok54d08.s1 NCI_CGAP_Lei2 cDNA clone IMAGE:1517775 3' similar to gb:L27670 Human Landsteiner-Wiener blood group glycoprotein (HUMAN);contains element MER2 repetitive element ;, mRNA sequence	GO:0000398(nuclear mRNA splicing, via spliceosome); GO:0008380(RNA splicing)	GO:0000166(nucleotide binding); GO:0003676(nucleic acid binding); GO:0004386(helicase activity); GO:0005524(ATP binding); GO:0008026(ATP-dependent helicase activity); GO:0016787(hydrolase activity)	GO:0071013(catalytic step 2 spliceosome)
431	GE59311	GE59311	DISCOVERY	0.6532	1.0264	G	G	2.3613	157, 61	NM_005018.1	4826889	PDCD1	5133	GCCTATCCACTCCTCACATCCACACACTGC	PDCD1	5133	Hs.158297	59311		signal transducer activity (GO:0004871)	apoptosis (GO:0006915), humoral immune response (GO:0006959), development (GO:0007275)	integral to membrane (GO:0016021)	2q37.3			programmed cell death 1 (PDCD1)	-	GO:0016787(hydrolase activity)	GO:0005737(cytoplasm); GO:0016020(membrane); GO:0016021(integral to membrane)
632	GE811033	GE811033	DISCOVERY	0.3375	0.7098	G	G	2.3565	168, 22	AA577023.1	2354497	MAP3K15	389840	AATCTGTCCCCACCTCAAACTTGAATCCCA	MAP3K15	389840	Hs.471144	811033					Xp22.12			nm83g04s1 NCI_CGAP_Co9 cDNA clone IMAGE:1074870 3'	-	-	-
430	GE758194	GE758194	DISCOVERY	0.4195	0.7913	G	G	2.354	180, 98	AK090768.1	21748991			ATCCGTACATTGTCGTGCACATGCCACTCA		401441	Hs.534810	758194					8p23.3			cDNA FLJ33449 fis, clone BRAMY2000021	-	-	-
190	GE60340	GE60340	DISCOVERY	1.0313	1.403	G	G	2.3536	67, 26	NM_032635.2	34147430	NIFIE14		AACACGCTATGATCTGTACCACACCTTCCG	NIFIE14	10430	Hs.9234	60340					19q13.1	LL.69804	LL.292792	seven transmembrane domain protein (NIFIE14)	-	-	-
631	GE84946	GE84946	DISCOVERY	0.3498	0.7214	G	G	2.3528	279, 67	T87799.1	716151	ABCA7	10347	TTCTTACTGACCCCTTACTGCCTTCCACAT	ABCA7	10347	Hs.134514	84946					19p13.3			yd93g09r1 Soares fetal liver spleen 1NFLS cDNA clone IMAGE:115840 5'	-	-	-
121	GE787281	GE787281	DISCOVERY	1.6009	1.9724	G	G	2.3521	306, 2	NM_152378.1	22748812	FCRLB	127943	TCATTCCTCCTTGGTCTCCTGCTTCCCCTC	FCRLM2	127943	Hs.517422	787281					1q23.3			Fc receptor-like and mucin-like 2 (FCRLM2)	-	-	-
120	GE58945	GE58945	DISCOVERY	1.528	1.8994	G	G	2.3518	106, 85	NM_033292.1	15431327	CASP1		GACCCGAGCTTTGATTGACTCCGTTATTCC	CASP1	834	Hs.2490	58945		signal transducer activity (GO:0004871), protein binding (GO:0005515), cysteine-type peptidase activity (GO:0008234), caspase activator activity (GO:0008656), caspase activity (GO:0030693)	proteolysis (GO:0006508), signal transduction (GO:0007165), regulation of apoptosis (GO:0042981), positive regulation of I-kappaB kinase/NF-kappaB cascade (GO:0043123)	intracellular (GO:0005622)	11q23			caspase 1, apoptosis-related cysteine protease (interleukin 1, beta, convertase) (CASP1), transcript variant alpha	GO:0007264(small GTPase mediated signal transduction); GO:0015031(protein transport)	GO:0000166(nucleotide binding); GO:0005525(GTP binding)	GO:0005886(plasma membrane)
630	GE836473	GE836473	DISCOVERY	0.3183	0.6897	G	G	2.3515	242, 1	NM_001006623.1	55743158	WDR33		CTCTGTCCAACTGGAGTATCTGGCTATGGG	WDR33	55339	Hs.554831	836473		molecular function unknown (GO:0005554)	postreplication repair (GO:0006301), phosphate transport (GO:0006817), spermatogenesis (GO:0007283)	nucleus (GO:0005634), cytoplasm (GO:0005737)	2q14.3	LL.74320	LL.307524	WD repeat domain 33 (WDR33), transcript variant 3	GO:0008150(biological_process)	GO:0003674(molecular_function)	GO:0005575(cellular_component)
429	GE551908	GE551908	DISCOVERY	0.6013	0.9718	G	G	2.3472	259, 24	BE350312.1	9262165	AGTPBP1	23287	CAAGGGTCACTGTGTGATTGGAATGGACAA	AGTPBP1	23287	Hs.494321	551908					9q21.33	LL.67269		ht13b05x1 NCI_CGAP_Kid13 cDNA clone IMAGE:3146577 3' similar to contains MER28.b2 MER28 repetitive element ;	-	-	-
189	GE87618	GE87618	DISCOVERY	1.307	1.6775	G	G	2.3467	75, 60	NM_213720.1	47497975	CHCHD10	400916	TCACCCCACAGATAACCCAAGACACAAATG	C22orf16	400916	Hs.66915	87618					22q11.23			chromosome 22 open reading frame 16 (C22orf16)	-	-	-
280	GE62559	GE62559	DISCOVERY	0.7361	1.1057	G	G	2.3424	39, 2	BC040064.1	25304031	LOC100505746	100505746	GTGTTCCCTTTACCCCTGCTTTGTCCCTAC			Hs.556564	62559								clone IMAGE:5205388	-	-	-
279	GE61244	GE61244	DISCOVERY	0.7452	1.1145	G	G	2.3405	196, 31	NM_018847.1	24308180	KLHL9	55958	CCTGTCCTTTTGCCCTTCTGTTATCTGTTG	KLHL9	55958	Hs.522029	61244		protein binding (GO:0005515)			9p22	LL.242521	LL.313348	kelch-like 9 (Drosophila) (KLHL9)	GO:0006955(immune response); GO:0008150(biological_process); GO:0019221(cytokine-mediated signaling pathway); GO:0060333(interferon-gamma-mediated signaling pathway); GO:0060337(type I interferon-mediated signaling pathway)	GO:0003677(DNA binding); GO:0003725(double-stranded RNA binding); GO:0005524(ATP binding); GO:0016740(transferase activity); GO:0046966(thyroid hormone receptor binding)	GO:0005730(nucleolus); GO:0005737(cytoplasm)
119	GE705540	GE705540	DISCOVERY	1.5406	1.9099	G	G	2.3405	332, 74	AI188503.1	3739712			TCAGCCTGGACAACATAGTGAGACCCCATT				705540								qd14e01.x1 Soares_placenta_8to9weeks_2NbHP8to9W cDNA clone IMAGE:1723704 3', mRNA sequence	GO:0008150(biological_process)	GO:0000166(nucleotide binding); GO:0003774(motor activity); GO:0003779(actin binding); GO:0005516(calmodulin binding); GO:0005524(ATP binding)	GO:0016461(unconventional myosin complex)
49	GE607028	GE607028	DISCOVERY	1.9823	2.3502	G	G	2.3332	28, 77	AI863135.1	5527242	MYO9B	4650	CGGAGGATCACTTGAGGCCAGGAGTTTGAA	MYO9B	4650	Hs.123198	607028		microfilament motor activity (GO:0000146), nucleotide binding (GO:0000166), actin binding (GO:0003779), Rho GTPase activator activity (GO:0005100), calmodulin binding (GO:0005516), ATP binding (GO:0005524), diacylglycerol binding (GO:0019992), ATPase activity, coupled (GO:0042623), metal ion binding (GO:0046872)	intracellular signaling cascade (GO:0007242), actin filament-based movement (GO:0030048)	myosin (GO:0016459)	19p13.1			tz43h05x1 NCI_CGAP_Brn52 cDNA clone IMAGE:2291385 3' similar to contains Alu repetitive element;contains element MSR1 repetitive element ;	-	-	-
73	GE500080	GE500080	DISCOVERY	1.6903	2.0581	G	G	2.332	304, 28	INCYTE UNIQUE				TGATCCCTGGTCCTGTCCTGTGCTCCTACC				500080								INCYTE UNIQUE	-	-	-
629	GE85365	GE85365	DISCOVERY	0.2722	0.6399	G	G	2.3316	230, 58	NM_207442.1	46409507	C14orf181	400223	ATTGTGATTTGGAAGGTTTCGCTGGGTTTG	FLJ39779	400223	Hs.87912	85365					14q24.1			FLJ39779 protein (FLJ39779)	-	-	-
72	GE797245	GE797245	DISCOVERY	1.7049	2.0726	G	G	2.3315	164, 89	CA867702.1	27319251	BAI3	577	GCAGGAGGATTACTTGAGCCCAGGAGGTTT	BAI3	577	Hs.13261	797245		receptor activity (GO:0004872), G-protein coupled receptor activity (GO:0004930), brain-specific angiogenesis inhibitor activity (GO:0016527)	signal transduction (GO:0007165), neuropeptide signaling pathway (GO:0007218)	cell surface (GO:0009986), membrane (GO:0016020), integral to membrane (GO:0016021)	6q12	LL.210933	LL.301309	ir80a08y1 HR85 islet cDNA clone IMAGE:6608727 5'	-	GO:0005515(protein binding)	GO:0000932(cytoplasmic mRNA processing body); GO:0005737(cytoplasm)
428	GE632467	GE632467	DISCOVERY	0.4462	0.8138	G	G	2.3312	387, 6	AI122756.1	3538522	ZNF493	284443	GGGACACAGTACGGTAGTCAAACCCCCAAG	ZNF493	284443	Hs.256801	632467					19p12			qa48e03x1 Soares_NhHMPu_S1 cDNA clone IMAGE:1690012 3' similar to gb:X59244 ZINC FINGER PROTEIN 43 (HUMAN);	-	-	-
427	GE560119	GE560119	DISCOVERY	0.5354	0.9025	G	G	2.3286	403, 58	AA625947.1	2538334	TRIP12	9320	TCTTCCTGGCTTGCATTCTGTCACAATCTG	TRIP12	9320	Hs.368985	560119		ubiquitin-protein ligase activity (GO:0004842), binding (GO:0005488), ligase activity (GO:0016874), thyroid hormone receptor binding (GO:0046966)	protein ubiquitination (GO:0016567)	intracellular (GO:0005622), cytosol (GO:0005829), cellular component unknown (GO:0008372), protein complex (GO:0043234)	2q36.3	LL.14897	LL.316575	zv87g11s1 Soares_NhHMPu_S1 cDNA clone IMAGE:766820 3'	-	-	-
278	GE685159	GE685159	DISCOVERY	0.8898	1.2565	G	G	2.3263	15, 74	CK826129.1	44843054	NSUN7	79730	AGACCAGCCTGACCACCGTAATGAAACCCC	FLJ14001	79730	Hs.479612	685159					4p14			ik82f04x5 Human insulinoma cDNA clone IMAGE:6027030 3'	GO:0007166(cell surface receptor linked signaling pathway); GO:0050776(regulation of immune response)	GO:0004888(transmembrane receptor activity); GO:0005488(binding); GO:0005529(sugar binding)	GO:0005886(plasma membrane); GO:0009897(external side of plasma membrane); GO:0016021(integral to membrane)
426	GE873852	GE873852	DISCOVERY	0.4394	0.8059	G	G	2.3257	24, 95	BG492510.1	13454022			CTTGTCTTACCCCCCAGCACAGATGACCCA				873852								602536457F1 NIH_MGC_59 cDNA clone IMAGE:4655151 5', mRNA sequence	-	-	-
188	GE80755	GE80755	DISCOVERY	1.0715	1.4377	G	G	2.3241	59, 62	NM_022760.3	21362095	FAM113A	64773	GCTATGTTCCTAACAGCCCCTACCATGTGC	C20orf81	64773	Hs.29341	80755					20p13			chromosome 20 open reading frame 81 (C20orf81)	-	-	-
425	GE599089	GE599089	DISCOVERY	0.5043	0.8692	G	G	2.3169	47, 28	BU569836.1	22920136	WT1-AS	51352	CACTCTAGGAGGCCAAGGTGGGAAGGGATC	WIT1	51352	Hs.408453	599089		molecular function unknown (GO:0005554)	cell proliferation (GO:0008283)	cellular component unknown (GO:0008372)	11p13			AGENCOURT_10352404 NIH_MGC_82 cDNA clone IMAGE:6617483 5'	-	-	-
424	GE767577	GE767577	DISCOVERY	0.5585	0.9234	G	G	2.3164	43, 93	BI497415.1	15336759	NFKB1	4790	AGGTCAGTTAAGTCCGAGTGTGGTGGCTCA	NFKB1	4790	Hs.431926	767577		transcription factor activity (GO:0003700), protein binding (GO:0005515)	regulation of transcription, DNA-dependent (GO:0006355), transcription from RNA polymerase II promoter (GO:0006366), apoptosis (GO:0006915), anti-apoptosis (GO:0006916), inflammatory response (GO:0006954), signal transduction (GO:0007165), response to pathogenic bacteria (GO:0009618), antibacterial humoral response (sensu Vertebrata) (GO:0019733)	nucleus (GO:0005634), cytoplasm (GO:0005737)	4q24			df136c01y1 Morton Fetal Cochlea cDNA clone IMAGE:2537857 5'	GO:0006417(regulation of translation); GO:0008219(cell death); GO:0016070(RNA metabolic process); GO:0033962(cytoplasmic mRNA processing body assembly); GO:0034063(stress granule assembly); GO:0040015(negative regulation of multicellular organism growth); GO:0050658(RNA transport)	GO:0003723(RNA binding); GO:0005515(protein binding); GO:0008022(protein C-terminus binding)	GO:0005634(nucleus); GO:0005737(cytoplasm); GO:0005794(Golgi apparatus); GO:0005802(trans-Golgi network); GO:0005844(polysome); GO:0010494(stress granule); GO:0030529(ribonucleoprotein complex); GO:0048471(perinuclear region of cytoplasm)
118	GE804923	GE804923	DISCOVERY	1.5509	1.9149	G	G	2.312	26, 48	AK021930.1	10433231	OPA1	4976	TGCCTCACGCCTGTAATCCCAGAACTATGG	OPA1	4976	Hs.478708	804923		nucleotide binding (GO:0000166), magnesium ion binding (GO:0000287), motor activity (GO:0003774), GTPase activity (GO:0003924), GTP binding (GO:0005525)	mitochondrial fission (GO:0000266), inner mitochondrial membrane organization and biogenesis (GO:0007007), sensory perception (GO:0007600), visual perception (GO:0007601), mitochondrial fusion (GO:0008053), axon transport of mitochondrion (GO:0019896), positive regulation of anti-apoptosis (GO:0045768)	mitochondrial outer membrane (GO:0005741), mitochondrial intermembrane space (GO:0005758), mitochondrial crista (GO:0030061), dendrite (GO:0030425)	3q28-q29			cDNA FLJ11868 fis, clone HEMBA1006993	GO:0006378(mRNA polyadenylation); GO:0010793(regulation of mRNA export from nucleus); GO:0016973(poly(A)+ mRNA export from nucleus)	GO:0003674(molecular_function); GO:0003676(nucleic acid binding); GO:0008270(zinc ion binding); GO:0046872(metal ion binding)	GO:0005634(nucleus)
627	GE707616	GE707616	DISCOVERY	0.2553	0.619	G	G	2.3107	80, 80	AA806845.1	2876421	FNBP1	23048	GGTGGGCGTATCAAAAGGTCAGGAGTTCCA	FNBP1	23048	Hs.189409	707616					9q34	LL.14269	LL.192348	oc29d01s1 NCI_CGAP_GCB1 cDNA clone IMAGE:1351105 3' similar to contains Alu repetitive element;contains element MER9 repetitive element ;	GO:0006457(protein folding); GO:0006487(protein N-linked glycosylation); GO:0008152(metabolic process); GO:0009311(oligosaccharide metabolic process); GO:0018279(protein N-linked glycosylation via asparagine); GO:0043687(post-translational protein modification); GO:0044267(cellular protein metabolic process)	GO:0004559(alpha-mannosidase activity); GO:0004571(mannosyl-oligosaccharide 1,2-alpha-mannosidase activity); GO:0005509(calcium ion binding); GO:0016798(hydrolase activity, acting on glycosyl bonds)	GO:0005783(endoplasmic reticulum); GO:0005789(endoplasmic reticulum membrane); GO:0016020(membrane); GO:0016021(integral to membrane); GO:0044322(endoplasmic reticulum quality control compartment)
277	GE797989	GE797989	DISCOVERY	0.9136	1.2772	G	G	2.3103	332, 90	AI475033.1	4328078	SMAD3	4088	CCCAAGCCTTAGTCATCACCCTCTCTCCCA	SMAD3	4088	Hs.555881	797989		transcription factor activity (GO:0003700), protein binding (GO:0005515)	transcription (GO:0006350), regulation of transcription, DNA-dependent (GO:0006355), transcription from RNA polymerase II promoter (GO:0006366), transforming growth factor beta receptor signaling pathway (GO:0007179)	intracellular (GO:0005622)	15q22.33	LL.17127	LL.25631	tm62d04x1 NCI_CGAP_Brn25 cDNA clone IMAGE:2162695 3'	-	-	-
276	GE587041	GE587041	DISCOVERY	0.9283	1.2913	G	G	2.3067	62, 88	AW962332.1	8152158	RORA	6095	GACCTGGTGACACGTGCCTGTAATCCCAAC	RORA	6095	Hs.511626	587041		transcription factor activity (GO:0003700), steroid hormone receptor activity (GO:0003707), metal ion binding (GO:0046872)	transcription (GO:0006350), regulation of transcription, DNA-dependent (GO:0006355), signal transduction (GO:0007165)	nucleus (GO:0005634)	15q21-q22	LL.19883		EST374405 MAGE resequences, MAGG Homo sapiens cDNA	GO:0006897(endocytosis); GO:0007399(nervous system development)	GO:0005515(protein binding); GO:0008289(lipid binding); GO:0042802(identical protein binding)	GO:0005737(cytoplasm); GO:0005764(lysosome); GO:0005856(cytoskeleton); GO:0005886(plasma membrane); GO:0005938(cell cortex); GO:0016023(cytoplasmic membrane-bounded vesicle)
626	GE61300	GE61300	DISCOVERY	0.2652	0.6276	G	G	2.304	39, 23	BQ184137.1	20359688			TTATGTTGCCCAGTTTTCTCAGTGCTTCCG			Hs.355664	61300								UI-E-EJ1-ajq-p-08-0-UIs1 UI-E-EJ1 cDNA clone UI-E-EJ1-ajq-p-08-0-UI 3'	GO:0016477(cell migration); GO:0051056(regulation of small GTPase mediated signal transduction)	GO:0005088(Ras guanyl-nucleotide exchange factor activity)	GO:0005622(intracellular)
625	GE782481	GE782481	DISCOVERY	0.2604	0.6226	G	G	2.3024	2, 73	BI035976.1	14442602	UBE2H	7328	TCTTTGAATTCTGCCTGCCTATCCGATTGG	UBE2H	7328	Hs.344165	782481		ubiquitin-protein ligase activity (GO:0004842), ubiquitin-like activating enzyme activity (GO:0008642), ligase activity (GO:0016874)	ubiquitin cycle (GO:0006512)		7q32	LL.22214		CM1-NT0242-020101-692-h07 NT0242 Homo sapiens cDNA	-	-	-
423	GE852866	GE852866	DISCOVERY	0.4923	0.8544	G	G	2.3019	230, 63	BM987066.1	19706455	DIDO1	11083	CTGGGCCACATCCTGTTGTAAATCGGTGCT	DIDO1	11083	Hs.551527	852866		protein binding (GO:0005515), zinc ion binding (GO:0008270), metal ion binding (GO:0046872)	transcription (GO:0006350), regulation of transcription, DNA-dependent (GO:0006355), apoptosis (GO:0006915)	nucleus (GO:0005634)	20q13.33			UI-H-CO0-aqk-h-12-0-UIs1 NCI_CGAP_Sub9 cDNA clone IMAGE: 3104493 3'	GO:0001666(response to hypoxia); GO:0006112(energy reserve metabolic process); GO:0006810(transport); GO:0006811(ion transport); GO:0007165(signal transduction); GO:0007202(activation of phospholipase C activity); GO:0007596(blood coagulation); GO:0030168(platelet activation); GO:0048011(nerve growth factor receptor signaling pathway); GO:0050796(regulation of insulin secretion); GO:0055085(trans…	GO:0005216(ion channel activity); GO:0005220(inositol 1,4,5-trisphosphate-sensitive calcium-release channel activity); GO:0008095(inositol-1,4,5-trisphosphate receptor activity); GO:0015085(calcium ion transmembrane transporter activity); GO:0035091(phosphatidylinositol binding)	GO:0001950(plasma membrane enriched fraction); GO:0005737(cytoplasm); GO:0005792(microsome); GO:0005938(cell cortex); GO:0016020(membrane); GO:0016021(integral to membrane); GO:0030424(axon); GO:0031095(platelet dense tubular network membrane); GO:0033017(sarcoplasmic reticulum membrane); GO:0043209(myelin sheath)
275	GE796607	GE796607	DISCOVERY	0.8513	1.2132	G	G	2.3007	25, 36	CA951074.1	27443951	TMEM2	23670	GCTTGAGCCCAGGAGTGCGAGACTGTAGTG	TMEM2	23670	Hs.494146	796607					9q13-q21			ir94f03y1 HR85 islet cDNA clone IMAGE:6610133 5'	-	-	-
187	GE602131	GE602131	DISCOVERY	1.1907	1.5523	G	G	2.2993	8, 57	BX119464.1	28289972	SOS1	6654	GCCATGATCCTCCCACTACACTCCAGCCTG	SOS1	6654	Hs.278733	602131		DNA binding (GO:0003677), Ras guanyl-nucleotide exchange factor activity (GO:0005088), Rho guanyl-nucleotide exchange factor activity (GO:0005089), Rho GTPase activator activity (GO:0005100), protein binding (GO:0005515)	Ras protein signal transduction (GO:0007265)		2p22-p21	LL.20662	LL.313845	Soares placenta Nb2HP cDNA clone IMAGp998K24196 ; IMAGE:136847	GO:0046209(nitric oxide metabolic process); GO:0050999(regulation of nitric-oxide synthase activity)	GO:0008270(zinc ion binding); GO:0016409(palmitoyltransferase activity); GO:0016740(transferase activity); GO:0046872(metal ion binding)	GO:0000139(Golgi membrane); GO:0016020(membrane); GO:0016021(integral to membrane)
274	GE54261	GE54261	DISCOVERY	0.7846	1.146	G	G	2.2983	478, 18	NM_005942.1	22027533	DAAM2		ACGGCTGTTCCACCCACCCCTCTTTATTCT	MOCS1	4337	Hs.357128	54261		catalytic activity (GO:0003824), iron ion binding (GO:0005506), molybdenum ion binding (GO:0030151), metal ion binding (GO:0046872), 4 iron, 4 sulfur cluster binding (GO:0051539)	Mo-molybdopterin cofactor biosynthesis (GO:0006777)	nucleus (GO:0005634), molybdopterin synthase complex (GO:0019008)	6p21.3			dishevelled associated activator of morphogenesis 2	GO:0001542(ovulation from ovarian follicle); GO:0001666(response to hypoxia); GO:0001974(blood vessel remodeling); GO:0002028(regulation of sodium ion transport); GO:0003100(regulation of systemic arterial blood pressure by endothelin); GO:0006527(arginine catabolic process); GO:0006809(nitric oxide biosynthetic process); GO:0006916(anti-apoptosis); GO:0007005(mitochondrion organization); GO:0007…	GO:0003785(actin monomer binding); GO:0004517(nitric-oxide synthase activity); GO:0005515(protein binding); GO:0005516(calmodulin binding); GO:0010181(FMN binding); GO:0016491(oxidoreductase activity); GO:0020037(heme binding); GO:0034617(tetrahydrobiopterin binding); GO:0034618(arginine binding); GO:0046870(cadmium ion binding); GO:0046872(metal ion binding); GO:0050660(flavin adenine dinucleoti…	GO:0000139(Golgi membrane); GO:0005625(soluble fraction); GO:0005634(nucleus); GO:0005730(nucleolus); GO:0005737(cytoplasm); GO:0005794(Golgi apparatus); GO:0005829(cytosol); GO:0005856(cytoskeleton); GO:0005886(plasma membrane); GO:0005901(caveola); GO:0045177(apical part of cell)
624	GE85337	GE85337	DISCOVERY	0.3672	0.7282	G	G	2.2961	62, 86	BC064615.1	40352922			TTTTGACTTCTTGCTTGATTGCTAGGTTGC			Hs.536827	85337								cDNA clone IMAGE:5576908	GO:0007275(multicellular organismal development)	GO:0003677(DNA binding); GO:0008270(zinc ion binding); GO:0046872(metal ion binding)	GO:0005634(nucleus)
422	GE600903	GE600903	DISCOVERY	0.5513	0.9122	G	G	2.2954	50, 43	AL707325.1	19690680	RAP1A	5906	TTGCTTCCTTGCCCTCCTAACTGATCTTCC	RAP1A	5906	Hs.190334	600903		nucleotide binding (GO:0000166), protein binding (GO:0005515), GTP binding (GO:0005525)	intracellular protein transport (GO:0006886), cell cycle (GO:0007049), small GTPase mediated signal transduction (GO:0007264), negative regulation of progression through cell cycle (GO:0045786)	membrane (GO:0016020)	1p13.3	LL.109905	LL.295347	DKFZp686B1047_r1 686 (synonym: hlcc3) cDNA clone DKFZp686B1047 5'	-	-	-
623	GE759901	GE759901	DISCOVERY	0.2633	0.6241	G	G	2.2953	51, 29	AK022461.1	10433865	FNDC3B	64778	GAGGCGGGAGGATCACTTGCACTTAGGAGT	FNDC3B	64778	Hs.159430	759901					3q26.31	LL.72007	LL.294925	cDNA FLJ12399 fis, clone MAMMA1002780	-	-	-
421	GE597536	GE597536	DISCOVERY	0.4657	0.8263	G	G	2.2941	89, 48	AK026269.1	10439072	FLJ20054		GGAGGAGGAGCTTGCAGTGACTGAGATTGC	FLJ20054	54530	Hs.497279	597536					1q31.3			cDNA: FLJ22616 fis, clone HSI05164	-	-	-
273	GE869465	GE869465	DISCOVERY	0.7748	1.1348	G	G	2.2908	150, 45	BM466870.1	18515912			GATATGGGAGGTCAAGGCAGGAGGTTCGCT				869465								AGENCOURT_6431225 NIH_MGC_67 cDNA clone IMAGE:5503114 5', mRNA sequence	-	-	-
117	GE713370	GE713370	DISCOVERY	1.3639	1.7236	G	G	2.2895	262, 59	AW082988.1	6038140	AP1S2	8905	GAATATGGGAGGTCGAGGCAGGAGAATCGC	AP1S2	8905	Hs.121592	713370		protein transporter activity (GO:0008565)	intracellular protein transport (GO:0006886), receptor mediated endocytosis (GO:0006898)	Golgi stack (GO:0005795), Golgi trans face (GO:0005802), coated pit (GO:0005905), membrane coat adaptor complex (GO:0030119), AP-1 adaptor complex (GO:0030121), clathrin vesicle coat (GO:0030125)	Xp22.2	LL.108012	LL.302671	xb72c11x1 Soares_NFL_T_GBC_S1 cDNA clone IMAGE:2581844 3' similar to contains Alu repetitive element;	-	-	-
622	GE587834	GE587834	DISCOVERY	0.3037	0.6635	G	G	2.2894	188, 59	BX096609.1	27842884	EPB41	2035	CCGTGATGGAATCGAAGTGCTAGCTCAGAT	EPB41	2035	Hs.175437	587834		actin binding (GO:0003779), structural constituent of cytoskeleton (GO:0005200), binding (GO:0005488)	circulation (GO:0008015), cortical actin cytoskeleton organization and biogenesis (GO:0030866)	nucleus (GO:0005634), cytoplasm (GO:0005737), cytoskeleton (GO:0005856), plasma membrane (GO:0005886), spectrin (GO:0008091)	1p33-p32		LL.313052	Soares retina N2b4HR cDNA clone IMAGp998L12439	-	-	-
420	GE846252	GE846252	DISCOVERY	0.6962	1.0556	G	G	2.288	184, 40	AW014513.1	5863270	DNAJB6	10049	AATGATATTAGGCTACTCCGGGCACACTGC	DNAJB6	10049	Hs.490745	846252		heat shock protein binding (GO:0031072), unfolded protein binding (GO:0051082)	protein folding (GO:0006457), response to unfolded protein (GO:0006986)	cellular component unknown (GO:0008372)	7q36.3			UI-H-BI0-aai-f-11-0-UIs1 NCI_CGAP_Sub1 cDNA clone IMAGE:2709644 3'	GO:0000087(M phase of mitotic cell cycle); GO:0000236(mitotic prometaphase); GO:0000278(mitotic cell cycle); GO:0007059(chromosome segregation); GO:0007091(mitotic metaphase/anaphase transition); GO:0051301(cell division)	GO:0005515(protein binding)	GO:0000775(chromosome, centromeric region); GO:0000785(chromatin); GO:0005634(nucleus); GO:0005654(nucleoplasm); GO:0005694(chromosome); GO:0030054(cell junction)
419	GE858829	GE858829	DISCOVERY	0.7121	1.0712	G	G	2.2863	245, 89	BF515364.1	11600543	KLC2	64837	TCACACCTCCCACTTTGCTCCAGCTTCACA	KLC2	64837	Hs.280792	858829		microtubule motor activity (GO:0003777), binding (GO:0005488)		kinesin complex (GO:0005871), microtubule (GO:0005874)	11q13.2	LL.16594	LL.309159	UI-H-BW1-anm-c-06-0-UIs1 NCI_CGAP_Sub7 cDNA clone IMAGE:3082739 3'	-	-	-
272	GE635977	GE635977	DISCOVERY	0.8508	1.2098	G	G	2.2858	93, 97	AW166562.1	6398087			AAAATGAGATATGGGTTGATGGGTGCAGCA			Hs.389855	635977								xg29b05x1 NCI_CGAP_Ut1 cDNA clone IMAGE:2628945 3' similar to contains element MER22 repetitive element ;	GO:0007165(signal transduction)	GO:0005070(SH3/SH2 adaptor activity); GO:0017124(SH3 domain binding)	-
271	GE59206	GE59206	DISCOVERY	0.878	1.2369	G	G	2.2848	430, 111	NM_003922.2	62422572	HERC1	8925	CTGCCTACCTCACAGACCTGCTTCTTCCAG	HERC1	8925	Hs.210385	59206					15q22	LL.235439	LL.315771	hect (homologous to the E6-AP (UBE3A) carboxyl terminus) domain and RCC1 (CHC1)-like domain (RLD) 1 (HERC1)	GO:0000724(double-strand break repair via homologous recombination); GO:0001701(in utero embryonic development); GO:0006281(DNA repair); GO:0006310(DNA recombination); GO:0007126(meiosis); GO:0010165(response to X-ray); GO:0010332(response to gamma radiation); GO:0043524(negative regulation of neuron apoptosis); GO:0050769(positive regulation of neurogenesis)	GO:0003677(DNA binding); GO:0005524(ATP binding); GO:0008094(DNA-dependent ATPase activity)	GO:0005634(nucleus)
417	GE84550	GE84550	DISCOVERY	0.6149	0.9736	G	G	2.2838	378, 32	AA358402.1	2010719	CBFB	865	GGGTTATTCGTATCTGCTCAGTGGGTGCTT	CBFB	865	Hs.460988	84550		transcription factor activity (GO:0003700), RNA polymerase II transcription factor activity (GO:0003702), transcription coactivator activity (GO:0003713)	transcription from RNA polymerase II promoter (GO:0006366)	nucleus (GO:0005634)	16q22.1	LL.12400		EST67270 Fetal lung III Homo sapiens cDNA 3' end	-	-	-
418	GE750158	GE750158	DISCOVERY	0.5637	0.9223	G	G	2.2838	19, 82	AI024592.1	3240205			CAGCCCACCTGCTCATCCATTCCCCTAGTA			Hs.538411	750158								ov68d02x1 Soares_testis_NHT cDNA clone IMAGE:1642467 3'	-	-	-
71	GE494645	GE494645	DISCOVERY	1.6385	1.9966	G	G	2.2807	88, 67	AA724251.1	2741958	PDE4DIP	9659	GACCCCTCTCTCGCTGGCTCAGATGAATGA	PDE4DIP	9659	Hs.487925	494645					1q12			ah91a01s1 Soares_NFL_T_GBC_S1 cDNA clone IMAGE:1326408 3'	-	-	GO:0005622(intracellular)
621	GE59432	GE59432	DISCOVERY	0.2743	0.6323	G	G	2.2799	114, 33	NM_001089.1	4501848	ABCA3	21	CTGCTGACTGTGATTAGGTGCTGGGGTCTT	ABCA3	21	Hs.26630	59432		nucleotide binding (GO:0000166), ATP binding (GO:0005524), ATPase activity (GO:0016887), ATPase activity, coupled to transmembrane movement of substances (GO:0042626)	transport (GO:0006810), response to drug (GO:0042493)	membrane fraction (GO:0005624), integral to membrane (GO:0016021)	16p13.3			ATP-binding cassette, sub-family A (ABC1), member 3 (ABCA3)	-	-	-
416	GE612653	GE612653	DISCOVERY	0.7135	1.0712	G	G	2.2791	292, 105	T89122.1	717635	PPP1R13B	23368	CCAGCTACATGGGAGGTTAAGGCAGGAGGA	PPP1R13B	23368	Hs.436113	612653			apoptosis (GO:0006915)	nucleus (GO:0005634)	14q32.33	LL.21981	LL.314465	ye12b04s1 Stratagene lung (#937210) cDNA clone IMAGE:117487 3' similar to contains Alu repetitive element;	GO:0001666(response to hypoxia); GO:0008217(regulation of blood pressure)	GO:0004945(angiotensin type II receptor activity); GO:0005515(protein binding)	GO:0000139(Golgi membrane); GO:0005783(endoplasmic reticulum); GO:0005789(endoplasmic reticulum membrane); GO:0005794(Golgi apparatus); GO:0005886(plasma membrane); GO:0005938(cell cortex); GO:0016021(integral to membrane); GO:0030659(cytoplasmic vesicle membrane); GO:0031410(cytoplasmic vesicle)
620	GE619718	GE619718	DISCOVERY	0.2649	0.6227	G	G	2.279	247, 78	BG988807.1	14392877	HBP1	26959	GCTGGGACTTGAAACTGGGTATGTGAGCTG	HBP1	26959	Hs.162032	619718					7q22-q31	LL.73389	LL.27080	MR2-HT1162-180101-004-f06 HT1162 Homo sapiens cDNA	GO:0009405(pathogenesis)	GO:0015643(toxin binding)	GO:0016020(membrane); GO:0016021(integral to membrane)
186	GE53279	GE53279	DISCOVERY	1.3352	1.6909	G	G	2.268	88, 105	AW015938.1	5864695	MAST3	23031	ACATCAACAGCCCACTCTGCTTCCCTTTCT			Hs.557558	53279								UI-H-BI0p-abh-a-12-0-UIs1 NCI_CGAP_Sub2 cDNA clone IMAGE:2711711 3'	-	-	-
415	GE658864	GE658864	DISCOVERY	0.5703	0.9259	G	G	2.268	158, 94	AW157389.1	6228790			GGTGGACAGATTGCTTGACCCCAGGAGTTC				658864								au95a01.x1 Schneider fetal brain 00004 cDNA clone IMAGE:2783976 3' similar to contains Alu repetitive element;, mRNA sequence	GO:0001906(cell killing); GO:0008150(biological_process)	GO:0003674(molecular_function); GO:0005524(ATP binding)	GO:0005575(cellular_component)
414	GE56893	GE56893	DISCOVERY	0.6643	1.0198	G	G	2.2674	200, 62	AA419568.1	2079287	GALNT6	11226	TGTCAGTAGCAGGATGTCACCAGATGAGGG	GALNT6	11226	Hs.505575	56893		polypeptide N-acetylgalactosaminyltransferase activity (GO:0004653), calcium ion binding (GO:0005509), sugar binding (GO:0005529), transferase activity, transferring glycosyl groups (GO:0016757), manganese ion binding (GO:0030145)	protein amino acid O-linked glycosylation (GO:0006493)	Golgi stack (GO:0005795), integral to membrane (GO:0016021)	12q13			zv03f03r1 Soares_NhHMPu_S1 cDNA clone IMAGE:752573 5'	GO:0006351(transcription, DNA-dependent); GO:0006355(regulation of transcription, DNA-dependent); GO:0008284(positive regulation of cell proliferation); GO:0009725(response to hormone stimulus); GO:0030218(erythrocyte differentiation); GO:0035556(intracellular signal transduction); GO:0042531(positive regulation of tyrosine phosphorylation of STAT protein)	GO:0003677(DNA binding); GO:0003700(sequence-specific DNA binding transcription factor activity); GO:0017124(SH3 domain binding); GO:0032403(protein complex binding)	GO:0005634(nucleus); GO:0005737(cytoplasm); GO:0005739(mitochondrion); GO:0005886(plasma membrane)
413	GE883737	GE883737	DISCOVERY	0.5479	0.9032	G	G	2.266	122, 79	BM700222.1	19013480	MED13	9969	CAGCTACTCAGGAGGCCGAAGAGGGAGGAT	THRAP1	9969	Hs.282678	883737		receptor activity (GO:0004872), RNA polymerase II transcription mediator activity (GO:0016455), transcriptional activator activity (GO:0016563), ligand-dependent nuclear receptor transcription coactivator activity (GO:0030374), vitamin D receptor binding (GO:0042809), thyroid hormone receptor binding (GO:0046966)	transcription (GO:0006350), regulation of transcription, DNA-dependent (GO:0006355), transcription initiation from RNA polymerase II promoter (GO:0006367), androgen receptor signaling pathway (GO:0030521)	mediator complex (GO:0000119), nucleus (GO:0005634)	17q22-q23	LL.327987	LL.303403	UI-E-DW1-aha-h-23-0-UIr1 UI-E-DW1 cDNA clone UI-E-DW1-aha-h-23-0-UI 5'	-	-	-
270	GE895915	GE895915	DISCOVERY	0.7442	1.0994	G	G	2.2657	169, 90	NM_001007189.1	55770873	C5orf53	492311	ACATGAAGAAACGCAGTGTGTCGGGCTGTA	LOC492311	492311	Hs.293782	895915					5q31			similar to bovine IgA regulatory protein (LOC492311)	-	-	-
412	GE600923	GE600923	DISCOVERY	0.4546	0.8098	G	G	2.2653	50, 85	AV697345.1	10299208	CLIP2	7461	CCAGCCTTGGTGATAAAGTGAGACCCTGTC	CYLN2	7461	Hs.255664	600923					7q11.23	LL.269713	LL.29264	GKC cDNA clone GKCADE05 5'	-	-	-
116	GE611043	GE611043	DISCOVERY	1.3999	1.7546	G	G	2.2632	250, 35	BU930849.1	24119668			GACCAGCCTGTGCAACATAGTGAGACCCGA				611043								AGENCOURT_10425433 NIH_MGC_83 cDNA clone IMAGE:6668985 5', mRNA sequence	-	-	-
619	GE469786	GE469786	DISCOVERY	0.3962	0.7509	G	G	2.2631	385, 50	AK026322.1	10439147	ZDHHC21	340481	TATCGGCTTGATCATCTGAGTCAGTGGGCT	ZDHHC21	340481	Hs.21388	469786		metal ion binding (GO:0046872)		integral to membrane (GO:0016021)	9p22.3	LL.68268	LL.298184	cDNA: FLJ22669 fis, clone HSI08594	GO:0051276(chromosome organization); GO:0060821(inactivation of X chromosome by DNA methylation)	GO:0005524(ATP binding)	GO:0001740(Barr body); GO:0005694(chromosome)
115	GE54910	GE54910	DISCOVERY	1.3956	1.7502	G	G	2.2625	53, 40	NM_006634.2	31543930	VAMP5	10791	CTGATTGTGCTGCTGGTCGTCTTTCTCCCT	VAMP5	10791	Hs.172684	54910			myogenesis (GO:0007519), vesicle-mediated transport (GO:0016192), cell differentiation (GO:0030154)	plasma membrane (GO:0005886), integral to membrane (GO:0016021)	2p11.2			vesicle-associated membrane protein 5 (myobrevin) (VAMP5)	GO:0006351(transcription, DNA-dependent); GO:0006357(regulation of transcription from RNA polymerase II promoter); GO:0007369(gastrulation); GO:0009653(anatomical structure morphogenesis); GO:0016568(chromatin modification)	GO:0003682(chromatin binding); GO:0003700(sequence-specific DNA binding transcription factor activity); GO:0003714(transcription corepressor activity); GO:0005515(protein binding); GO:0030528(transcription regulator activity)	GO:0000790(nuclear chromatin); GO:0005634(nucleus); GO:0016605(PML body)
618	GE631947	GE631947	DISCOVERY	0.3354	0.6898	G	G	2.2618	363, 36	BF592472.1	11684796			CATAAATTCGTTTCCCCTGGTTGCTGTGCC				631947								7i56f12.x1 NCI_CGAP_Br16 cDNA clone IMAGE:3338735 3' similar to contains element MIR repetitive element ;, mRNA sequence	GO:0006355(regulation of transcription, DNA-dependent)	GO:0003677(DNA binding); GO:0008270(zinc ion binding); GO:0046872(metal ion binding)	GO:0005622(intracellular); GO:0005634(nucleus)
114	GE54491	GE54491	DISCOVERY	1.3655	1.7192	G	G	2.2578	74, 90	NM_002319.2	30181232	LRCH4	4034	TGACCTCTCTCTCCCACAGACCCCAGACAC	LRCH4	4034	Hs.125742	54491			nervous system development (GO:0007399)		7q22			leucine-rich repeats and calponin homology (CH) domain containing 4 (LRCH4)	-	-	-
185	GE57435	GE57435	DISCOVERY	1.2501	1.6038	G	G	2.2577	118, 53	NM_006748.1	5803170	SLA	6503	TCTCTGGGATGCTGGGATTCTTGCCTGTAT	SLA	6503	Hs.75367	57435		SH3/SH2 adaptor activity (GO:0005070)	intracellular signaling cascade (GO:0007242)		8q22.3-qter			Src-like-adaptor (SLA)	-	-	-
184	GE532033	GE532033	DISCOVERY	1.0803	1.4338	G	G	2.2568	354, 93	AK097703.1	21757555	BBIP1		CTTCCACCTCCCCTCGCTGTTCTCTGTGAC	PDCD4	27250	Hs.232543	532033					10q24	LL.18569	LL.64031	BBSome interacting protein 1 [ Homo sapiens (human) ]	GO:0006629(lipid metabolic process); GO:0007283(spermatogenesis); GO:0007568(aging); GO:0008202(steroid metabolic process); GO:0008203(cholesterol metabolic process); GO:0009725(response to hormone stimulus); GO:0010288(response to lead ion); GO:0033993(response to lipid); GO:0035104(positive regulation of transcription via sterol regulatory element binding); GO:0042493(response to drug); GO:0045…	GO:0003682(chromatin binding); GO:0003700(sequence-specific DNA binding transcription factor activity); GO:0003702(RNA polymerase II transcription factor activity); GO:0003704(specific RNA polymerase II transcription factor activity); GO:0005515(protein binding); GO:0008022(protein C-terminus binding); GO:0043565(sequence-specific DNA binding)	GO:0000139(Golgi membrane); GO:0005634(nucleus); GO:0005737(cytoplasm); GO:0005783(endoplasmic reticulum); GO:0005789(endoplasmic reticulum membrane); GO:0005792(microsome); GO:0005794(Golgi apparatus); GO:0012507(ER to Golgi transport vesicle membrane); GO:0016020(membrane); GO:0016021(integral to membrane); GO:0030425(dendrite); GO:0031410(cytoplasmic vesicle); GO:0032937(SREBP-SCAP-Insig compl…
617	GE769579	GE769579	DISCOVERY	0.2481	0.6016	G	G	2.2565	253, 10	CB053365.1	27791652			CTGGAGTTGTGCAGCTGTCCCCTCAATCAG				769579								NISC_gl13h06.x1 NCI_CGAP_Lei2 cDNA clone IMAGE:3291106 3', mRNA sequence	-	-	-
411	GE736956	GE736956	DISCOVERY	0.4806	0.8334	G	G	2.2534	173, 39	BM128615.1	17123159			TCCTTTCCCCAAGACATATGCCCTCTGACA			Hs.351919	736956								if13e10y1 Melton Normalized Human Islet 4 N4-HIS 1 cDNA clone IMAGE:5676379 5'	-	-	-
410	GE87140	GE87140	DISCOVERY	0.6977	1.05	G	G	2.2502	444, 103	AV741130.1	10858711			CTGCTTTGCTCATATCCTCGCTCATTACCA			Hs.173704	87140								CB cDNA clone CBCATB06 5'	GO:0008150(biological_process)	GO:0003674(molecular_function); GO:0003677(DNA binding); GO:0008270(zinc ion binding); GO:0046872(metal ion binding)	GO:0005575(cellular_component)
269	GE615050	GE615050	DISCOVERY	0.9371	1.2891	G	G	2.2488	208, 14	AA225871.1	1847274	NFATC2	4773	GGAGTTGGAGACCAGCCCTGACTAACATGG	NFATC2	4773	Hs.356321	615050		transcription factor activity (GO:0003700)	regulation of transcription, DNA-dependent (GO:0006355)	nucleus (GO:0005634), cytoplasm (GO:0005737)	20q13.2-q13.3	LL.18019		nc18g06r1 NCI_CGAP_Pr1 cDNA clone IMAGE:1008538 similar to contains Alu repetitive element;	-	-	-
409	GE564477	GE564477	DISCOVERY	0.6695	1.0213	G	G	2.248	335, 62	NM_031894.1	13994243	FTHL17	53940	ACTTCCTGGAGAGCCACTACCTGCACGAGC	FTHL17	53940	Hs.333125	564477		binding (GO:0005488), ferric iron binding (GO:0008199), metal ion binding (GO:0046872)	iron ion transport (GO:0006826), iron ion homeostasis (GO:0006879)		Xp21			ferritin, heavy polypeptide-like 17 (FTHL17)	GO:0006915(apoptosis); GO:0006916(anti-apoptosis); GO:0043687(post-translational protein modification)	GO:0004869(cysteine-type endopeptidase inhibitor activity); GO:0005515(protein binding); GO:0016874(ligase activity); GO:0016881(acid-amino acid ligase activity); GO:0030414(peptidase inhibitor activity)	GO:0005575(cellular_component); GO:0005622(intracellular)
408	GE480140	GE480140	DISCOVERY	0.4668	0.8185	G	G	2.2473	409, 83	AI540204.1	4457577	CELF2	10659	CAGCACTTGACACCAGAAGCAGCCTGTTCC	CUGBP2	10659	Hs.309288	480140					10p13	LL.14007	LL.29428	td10h12x1 NCI_CGAP_CLL1 cDNA clone IMAGE:2075303 3'	GO:0006508(proteolysis); GO:0006915(apoptosis); GO:0019835(cytolysis)	GO:0004252(serine-type endopeptidase activity); GO:0008233(peptidase activity)	GO:0005737(cytoplasm)
407	GE81622	GE81622	DISCOVERY	0.7255	1.0772	G	G	2.2472	258, 107	NM_006332.3	29826337	IFI30	10437	GCTCCTTACCCTTGTCTGCCAGTTGTACCA	IFI30	10437	Hs.14623	81622		oxidoreductase activity (GO:0016491)	immune response (GO:0006955)	extracellular region (GO:0005576), lysosome (GO:0005764)	19p13.1			interferon, gamma-inducible protein 30 (IFI30)	GO:0008152(metabolic process); GO:0008654(phospholipid biosynthetic process)	GO:0003841(1-acylglycerol-3-phosphate O-acyltransferase activity); GO:0008415(acyltransferase activity); GO:0016740(transferase activity)	GO:0005783(endoplasmic reticulum); GO:0005789(endoplasmic reticulum membrane); GO:0005886(plasma membrane); GO:0016021(integral to membrane)
616	GE804880	GE804880	DISCOVERY	0.4025	0.7541	G	G	2.2466	446, 103	AL832681.1	21733258	ARID5B	84159	GCGAGACCGTGCCCTGTTCTTCAAAGCTTA	ARID5B	84159	Hs.535297	804880		DNA binding (GO:0003677), transcriptional repressor activity (GO:0016564)	transcription (GO:0006350), negative regulation of transcription, DNA-dependent (GO:0045892)	nucleus (GO:0005634)	10q21.2			mRNA; cDNA DKFZp313M0417 (from clone DKFZp313M0417)	-	-	-
615	GE888342	GE888342	DISCOVERY	0.3629	0.7144	G	G	2.2465	28, 82	BM041102.1	16770369			TGAAGCGCCACCCTCACAAACAAGACAAAA				888342								603614852F1 NIH_MGC_108 cDNA clone IMAGE:5556540 5', mRNA sequence	GO:0006641(triglyceride metabolic process); GO:0006810(transport); GO:0006869(lipid transport); GO:0008202(steroid metabolic process); GO:0008203(cholesterol metabolic process)	GO:0004872(receptor activity); GO:0030229(very-low-density lipoprotein particle receptor activity)	GO:0005886(plasma membrane); GO:0034361(very-low-density lipoprotein particle); GO:0034362(low-density lipoprotein particle); GO:0042627(chylomicron)
406	GE643627	GE643627	DISCOVERY	0.5243	0.8754	G	G	2.2444	249, 81	AK024973.1	10437402	VTI1A	143187	TTCCCTCATGTAATCTGTGTTCGCCCTCCC	VTI1A	143187	Hs.194554	643627		protein transporter activity (GO:0008565)	intracellular protein transport (GO:0006886), vesicle-mediated transport (GO:0016192)	cellular component unknown (GO:0008372), integral to membrane (GO:0016021)	10q25.2	LL.53611	LL.65277	cDNA: FLJ21320 fis, clone COL02324	GO:0006508(proteolysis); GO:0006958(complement activation, classical pathway); GO:0007338(single fertilization); GO:0044419(interspecies interaction between organisms); GO:0045087(innate immune response); GO:0045916(negative regulation of complement activation)	GO:0001848(complement binding); GO:0004175(endopeptidase activity); GO:0004857(enzyme inhibitor activity); GO:0004872(receptor activity)	GO:0001669(acrosomal vesicle); GO:0002079(inner acrosomal membrane); GO:0005737(cytoplasm); GO:0005794(Golgi apparatus); GO:0005886(plasma membrane); GO:0005887(integral to plasma membrane); GO:0009986(cell surface); GO:0016323(basolateral plasma membrane); GO:0031410(cytoplasmic vesicle)
268	GE59532	GE59532	DISCOVERY	0.8036	1.1544	G	G	2.2428	331, 63	NM_002318.2	67782347	LOXL2	4017	CGAACCCCATTTCTCCTCCTCTTAGGTCAT	LOXL2	4017	Hs.116479	59532		protein-lysine 6-oxidase activity (GO:0004720), scavenger receptor activity (GO:0005044), electron transporter activity (GO:0005489), copper ion binding (GO:0005507), oxidoreductase activity (GO:0016491), metal ion binding (GO:0046872)	protein modification (GO:0006464), cell adhesion (GO:0007155), aging (GO:0007568)	extracellular space (GO:0005615), membrane (GO:0016020)	8p21.3-p21.2			lysyl oxidase-like 2 (LOXL2)	-	-	-
405	GE542059	GE542059	DISCOVERY	0.5108	0.8613	G	G	2.2414	78, 37	AI984550.1	5811827			TTCGATTTTGGCTCTGTAGGGAAAGGCTCT				542059								wz66b11.x1 NCI_CGAP_Mel15 cDNA clone IMAGE:2563005 3' similar to contains element MSR1 repetitive element ;, mRNA sequence	GO:0006464(protein modification process); GO:0006468(protein phosphorylation); GO:0007243(intracellular protein kinase cascade); GO:0043407(negative regulation of MAP kinase activity)	GO:0000166(nucleotide binding); GO:0000287(magnesium ion binding); GO:0004674(protein serine/threonine kinase activity); GO:0005515(protein binding); GO:0005524(ATP binding); GO:0031435(mitogen-activated protein kinase kinase kinase binding)	GO:0005634(nucleus); GO:0005737(cytoplasm); GO:0070688(MLL5-L complex)
267	GE581370	GE581370	DISCOVERY	1.0059	1.3562	G	G	2.2399	184, 107	CD517877.1	31449595			CCAGCCTGGACAGCATAGTGAGACCTCGTC			Hs.546082	581370								AGENCOURT_14364399 NIH_MGC_181 cDNA clone IMAGE:30397496 5'	GO:0006351(transcription, DNA-dependent); GO:0006355(regulation of transcription, DNA-dependent); GO:0007417(central nervous system development); GO:0042745(circadian sleep/wake cycle); GO:0045475(locomotor rhythm); GO:0045944(positive regulation of transcription from RNA polymerase II promoter); GO:0048511(rhythmic process)	GO:0003677(DNA binding); GO:0003700(sequence-specific DNA binding transcription factor activity); GO:0004871(signal transducer activity); GO:0030528(transcription regulator activity); GO:0051879(Hsp90 protein binding)	GO:0005634(nucleus); GO:0005667(transcription factor complex)
48	GE704639	GE704639	DISCOVERY	2.0349	2.3851	G	G	2.2394	416, 59	AA937084.1	3095195	NUP214	8021	TCTTATAATGCTGCCACCTATCACACCCCA	NUP214	8021	Hs.461860	704639		transporter activity (GO:0005215), protein binding (GO:0005515)	transport (GO:0006810)	nucleus (GO:0005634), nuclear pore (GO:0005643)	9q34.1			oc11e12s1 NCI_CGAP_GCB1 cDNA clone IMAGE:1340590 3'	GO:0030837(negative regulation of actin filament polymerization)	-	GO:0005737(cytoplasm)
266	GE664196	GE664196	DISCOVERY	0.7443	1.0941	G	G	2.2378	292, 73	AU146329.1	11007850	GNG2	54331	AGCCATATATGCATGTTTGTTCAGACCAGC	GNG2	54331	Hs.187772	664196		signal transducer activity (GO:0004871)	signal transduction (GO:0007165), G-protein coupled receptor protein signaling pathway (GO:0007186)	heterotrimeric G-protein complex (GO:0005834)	14q21	LL.14702		HEMBB1 cDNA clone HEMBB1000166 3'	GO:0007165(signal transduction); GO:0007264(small GTPase mediated signal transduction); GO:0008360(regulation of cell shape); GO:0051056(regulation of small GTPase mediated signal transduction)	GO:0005096(GTPase activator activity); GO:0005515(protein binding); GO:0030675(Rac GTPase activator activity)	GO:0005622(intracellular); GO:0005737(cytoplasm); GO:0005829(cytosol); GO:0016020(membrane)
404	GE787627	GE787627	DISCOVERY	0.4405	0.7902	G	G	2.2371	12, 57	AW363231.1	6867881			GGCAACAGTGGTTCACGCATGTAATCCCAG			Hs.153270	787627								CM3-CT0315-271199-045-g12 CT0315 Homo sapiens cDNA	GO:0001666(response to hypoxia); GO:0006112(energy reserve metabolic process); GO:0006811(ion transport); GO:0006816(calcium ion transport); GO:0007165(signal transduction); GO:0007202(activation of phospholipase C activity); GO:0007596(blood coagulation); GO:0008219(cell death); GO:0030168(platelet activation); GO:0048011(nerve growth factor receptor signaling pathway); GO:0050796(regulation of …	GO:0005216(ion channel activity); GO:0005218(intracellular ligand-gated calcium channel activity); GO:0005220(inositol 1,4,5-trisphosphate-sensitive calcium-release channel activity); GO:0005262(calcium channel activity); GO:0005515(protein binding); GO:0008095(inositol-1,4,5-trisphosphate receptor activity); GO:0015085(calcium ion transmembrane transporter activity); GO:0035091(phosphatidylinosi…	GO:0005783(endoplasmic reticulum); GO:0005789(endoplasmic reticulum membrane); GO:0016020(membrane); GO:0016021(integral to membrane); GO:0031088(platelet dense granule membrane); GO:0031094(platelet dense tubular network); GO:0031095(platelet dense tubular network membrane)
403	GE651431	GE651431	DISCOVERY	0.6991	1.0487	G	G	2.2366	263, 49	AI356340.1	4107961	DPEP2	64174	GGCACAGTGGCTCACATCTATACTCCCAGC	DPEP2	64174	Hs.372633	651431					16q22.1			qz26c06x1 NCI_CGAP_CLL1 cDNA clone IMAGE:2028010 3' similar to contains Alu repetitive element;	GO:0006268(DNA unwinding involved in replication); GO:0006337(nucleosome disassembly); GO:0006345(loss of chromatin silencing); GO:0006351(transcription, DNA-dependent); GO:0006355(regulation of transcription, DNA-dependent); GO:0006461(protein complex assembly); GO:0016032(viral reproduction); GO:0019047(provirus integration); GO:0019059(initiation of viral infection); GO:0044419(interspecies in…	GO:0003677(DNA binding); GO:0003680(AT DNA binding); GO:0003700(sequence-specific DNA binding transcription factor activity); GO:0005515(protein binding); GO:0008134(transcription factor binding); GO:0019899(enzyme binding); GO:0030374(ligand-dependent nuclear receptor transcription coactivator activity); GO:0042974(retinoic acid receptor binding); GO:0042975(peroxisome proliferator activated rec…	GO:0000785(chromatin); GO:0005634(nucleus); GO:0005654(nucleoplasm); GO:0005667(transcription factor complex); GO:0005694(chromosome); GO:0005829(cytosol)
113	GE532983	GE532983	DISCOVERY	1.4344	1.7835	G	G	2.2343	485, 99	V00522.1	32122	HLA-DRB1		AACGAGCCCTCTCACAGTGGAATGGAGTGC	HLA-DRB1	3123	Hs.520049	532983	ENSG00000196101	MHC class II receptor activity (GO:0045012)	immune response (GO:0006955), antigen presentation, exogenous antigen (GO:0019884), antigen processing, exogenous antigen via MHC class II (GO:0019886)	membrane (GO:0016020), integral to membrane (GO:0016021)	6p21.3			mRNA encoding major histocompatibility complex gene HLA-DR beta-I	GO:0006468(protein phosphorylation); GO:0006816(calcium ion transport); GO:0007243(intracellular protein kinase cascade); GO:0007275(multicellular organismal development); GO:0007411(axon guidance); GO:0007596(blood coagulation); GO:0007612(learning); GO:0007631(feeding behavior); GO:0016032(viral reproduction); GO:0030168(platelet activation); GO:0031295(T cell costimulation); GO:0044419(intersp…	GO:0000166(nucleotide binding); GO:0001948(glycoprotein binding); GO:0004713(protein tyrosine kinase activity); GO:0004715(non-membrane spanning protein tyrosine kinase activity); GO:0005515(protein binding); GO:0005524(ATP binding); GO:0016740(transferase activity); GO:0042802(identical protein binding); GO:0046872(metal ion binding)	GO:0005768(endosome); GO:0005829(cytosol); GO:0005886(plasma membrane)
112	GE733429	GE733429	DISCOVERY	1.5763	1.9248	G	G	2.2309	383, 46	AA931927.1	3086313	SNRPG	6637	CACGCCTGTAATCCCAGCCAACACACACAT	SNRPG	6637	Hs.516076	733429		RNA binding (GO:0003723), protein binding (GO:0005515)	spliceosome assembly (GO:0000245), RNA splicing (GO:0008380)	spliceosome complex (GO:0005681), small nucleolar ribonucleoprotein complex (GO:0005732), small nuclear ribonucleoprotein complex (GO:0030532)	2p13.3	LL.68011		oo62c03s1 NCI_CGAP_Lu5 cDNA clone IMAGE:1570756 3'	-	GO:0051010(microtubule plus-end binding)	GO:0005737(cytoplasm); GO:0005856(cytoskeleton); GO:0005875(microtubule associated complex); GO:0005881(cytoplasmic microtubule)
614	GE84838	GE84838	DISCOVERY	0.3213	0.6697	G	G	2.2309	27, 53	BQ895974.1	22287988			TAGAGCCTCAGAGATGGAATTCGCCGTTTT			Hs.526707	84838								AGENCOURT_8675426 NIH_MGC_40 cDNA clone IMAGE:6380382 5'	-	-	-
70	GE716094	GE716094	DISCOVERY	1.9265	2.2749	G	G	2.2304	388, 67	AI754838.1	5133102			TCTTATCAGCCCAGGAGTTTGAGACCAGCC				716094								cr30h08.x1 Human bone marrow stromal cells cDNA clone HBMSC_cr30h08 3', mRNA sequence	-	-	-
613	GE839047	GE839047	DISCOVERY	0.3906	0.7389	G	G	2.23	158, 50	BQ017073.1	19752350			ACTTGGGAGGAGTGAGCTGTGATTGTGCCA				839047								UI-H-DT1-awf-h-05-0-UI.s1 NCI_CGAP_DT1 cDNA clone IMAGE:5888692 3', mRNA sequence	-	-	-
111	GE685307	GE685307	DISCOVERY	1.5238	1.872	G	G	2.2292	99, 74	AW248516.1	6591509	SFMBT1	51460	CCCACACTCATCGCCTTTCCCACGTTACTC	SFMBT1	51460	Hs.343679	685307			regulation of transcription (GO:0045449)	nucleus (GO:0005634)	3p21.1			28206323prime NIH_MGC_7 cDNA clone IMAGE:2820632 3'	-	-	-
183	GE79624	GE79624	DISCOVERY	1.1811	1.5289	G	G	2.2277	76, 12	NM_014182.3	37059740	ORMDL2	29095	CATTGCTAAGTGTACTGCTGCCGAAGTTGC	ORMDL2	29095	Hs.534450	79624					12q13.2	LL.66844	LL.288783	ORM1-like 2 (S cerevisiae) (ORMDL2)	-	GO:0003677(DNA binding); GO:0008270(zinc ion binding); GO:0046872(metal ion binding)	GO:0005622(intracellular); GO:0005634(nucleus)
612	GE54958	GE54958	DISCOVERY	0.3676	0.7153	G	G	2.2268	88, 82	NM_016616.5	31543835	NME8	51314	AAAATTACTTTCCCCTGACTCCATCCGAGC	TXNDC3	51314	Hs.134079	54958					7p14.1			NME/NM23 family member 8(NME8)	GO:0000187(activation of MAPK activity); GO:0000902(cell morphogenesis); GO:0001845(phagolysosome assembly); GO:0001916(positive regulation of T cell mediated cytotoxicity); GO:0001934(positive regulation of protein phosphorylation); GO:0002028(regulation of sodium ion transport); GO:0006509(membrane protein ectodomain proteolysis); GO:0006649(phospholipid transfer to membrane); GO:0006812(cation…	GO:0000287(magnesium ion binding); GO:0001530(lipopolysaccharide binding); GO:0001614(purinergic nucleotide receptor activity); GO:0004872(receptor activity); GO:0004931(extracellular ATP-gated cation channel activity); GO:0005102(receptor binding); GO:0005216(ion channel activity); GO:0005507(copper ion binding); GO:0005515(protein binding); GO:0005524(ATP binding); GO:0008270(zinc ion binding);…	GO:0005639(integral to nuclear inner membrane); GO:0005737(cytoplasm); GO:0005886(plasma membrane); GO:0005887(integral to plasma membrane); GO:0005911(cell-cell junction); GO:0009897(external side of plasma membrane); GO:0016020(membrane); GO:0019717(synaptosome); GO:0031594(neuromuscular junction); GO:0032059(bleb); GO:0043025(neuronal cell body); GO:0043195(terminal button); GO:0045121(membran…
265	GE60255	GE60255	DISCOVERY	0.768	1.1154	G	G	2.2254	428, 53	NM_004377.2	23238252	CHKB-CPT1B		ACATTGCTGATCTTTTCCAAGTTCCCAAGG	CHKB	1120	Hs.439777	60255		ethanolamine kinase activity (GO:0004305), transferase activity (GO:0016740)			22q13.33			CHKB-CPT1B readthrough (NMD candidate)(CHKB-CPT1B)	-	-	-
402	GE479759	GE479759	DISCOVERY	0.5839	0.9312	G	G	2.2249	367, 105	AW241901.1	6575655			CTACCGAGGTCTGCGCGTGTAAGGAGAGGA			Hs.250683	479759								xn76f07x1 Soares_NFL_T_GBC_S1 cDNA clone IMAGE:2700421 3'	-	-	-
401	GE508503	GE508503	DISCOVERY	0.687	1.0341	G	G	2.2237	130, 1	BI037190.1	14443816			TGTGATCCAAACTACATGGGAGGCTGAGGC		391322	Hs.505467	508503					22q11.23			RC5-NT0261-090101-021-E09_1 NT0261 Homo sapiens cDNA	GO:0000075(cell cycle checkpoint); GO:0000082(G1/S transition of mitotic cell cycle); GO:0000084(S phase of mitotic cell cycle); GO:0000216(M/G1 transition of mitotic cell cycle); GO:0000278(mitotic cell cycle); GO:0006521(regulation of cellular amino acid metabolic process); GO:0006915(apoptosis); GO:0006977(DNA damage response, signal transduction by p53 class mediator resulting in cell cycle a…	GO:0004298(threonine-type endopeptidase activity); GO:0008233(peptidase activity)	GO:0000502(proteasome complex); GO:0005634(nucleus); GO:0005737(cytoplasm); GO:0005839(proteasome core complex)
400	GE767661	GE767661	DISCOVERY	0.5534	0.9004	G	G	2.2229	127, 79	AK024994.1	10437425			TGCTGATTAGTAGTGGGATCGTGCCTGTGA			Hs.306738	767661								cDNA: FLJ21341 fis, clone COL02653	-	-	-
399	GE56065	GE56065	DISCOVERY	0.715	1.0617	G	G	2.2218	289, 27	BC030766.2	34191290	ODZ1	10178	TTCCTGCTCTCCTGTGCTGAAAAGTGACTG			Hs.537002	56065								cDNA clone IMAGE:4811759	GO:0006968(cellular defense response); GO:0050776(regulation of immune response)	GO:0004872(receptor activity)	GO:0005886(plasma membrane); GO:0005887(integral to plasma membrane)
264	GE864436	GE864436	DISCOVERY	0.8023	1.1484	G	G	2.2188	223, 17	AW452086.1	6992862	POLA1	5422	CAGCCACATAGCCCTCAAAAGCAACCTAGA	POLA	5422	Hs.495880	864436		nucleotide binding (GO:0000166), DNA binding (GO:0003677), alpha DNA polymerase activity (GO:0003889), 3-5 exonuclease activity (GO:0008408), transferase activity (GO:0016740), metal ion binding (GO:0046872)	DNA replication (GO:0006260)	nucleus (GO:0005634)	Xp22.1-p21.3			UI-H-BI3-aln-c-12-0-UIs1 NCI_CGAP_Sub5 cDNA clone IMAGE:2737175 3'	-	-	-
611	GE822540	GE822540	DISCOVERY	0.3295	0.6755	G	G	2.2182	232, 52	BC031001.1	21411324	psiTPTE22	387590	CTCCCACCCTTGAGAATGTACTTTGTGAGA	psiTPTE22	387590	Hs.474116	822540					22q11.2			TPTE pseudogene, mRNA (cDNA clone IMAGE:4773051)	GO:0006468(protein phosphorylation)	GO:0000166(nucleotide binding); GO:0004674(protein serine/threonine kinase activity); GO:0004709(MAP kinase kinase kinase activity); GO:0005524(ATP binding); GO:0016740(transferase activity); GO:0046872(metal ion binding)	-
182	GE86391	GE86391	DISCOVERY	1.1712	1.517	G	G	2.2169	329, 66	INCYTE UNIQUE				GGTGACTCCTTCTCTCTGGTCCCTTTTGAG				86391								INCYTE UNIQUE	GO:0032695(negative regulation of interleukin-12 production); GO:0032733(positive regulation of interleukin-10 production); GO:0050868(negative regulation of T cell activation)	GO:0005515(protein binding)	GO:0005886(plasma membrane); GO:0009986(cell surface); GO:0016021(integral to membrane)
610	GE84992	GE84992	DISCOVERY	0.4286	0.7739	G	G	2.2147	12, 25	NM_002562.4	34335273	P2RX7	5027	ACTTGCTGTCCCTTGGAACTCTTGCTATCG	P2RX7	5027	Hs.507102	84992		receptor activity (GO:0004872), ATP-gated cation channel activity (GO:0004931), ion channel activity (GO:0005216), ATP binding (GO:0005524)	ion transport (GO:0006811), signal transduction (GO:0007165)	integral to plasma membrane (GO:0005887), membrane (GO:0016020)	12q24			purinergic receptor P2X, ligand-gated ion channel, 7 (P2RX7), transcript variant 1	-	GO:0005488(binding)	-
609	GE85908	GE85908	DISCOVERY	0.4	0.7453	G	G	2.2144	101, 45	NM_198555.1	60302917	ANKRD36		TTACGGATGTCTTTGGAAGGACTGCTCTGC	ANKRD36	375248	Hs.503490	85908					2q11.2			ankyrin repeat domain 36 (ANKRD36)	-	-	GO:0016020(membrane); GO:0016021(integral to membrane)
181	GE659434	GE659434	DISCOVERY	1.1907	1.5357	G	G	2.2132	494, 66	AI424834.1	4270765	LOC105378470		CTCCCTATTCCTGCCCACCTCTCCCACTTC			Hs.142910	659434								uncharacterized LOC105378470(LOC105378470)	-	-	-
608	GE63182	GE63182	DISCOVERY	0.2532	0.5975	G	G	2.21	61, 37	NM_021063.2	20336750	HIST1H2BD	3017	GCTACGATGCCTGAACCTACCAAGTCTGCT	HIST1H2BD	3017	Hs.130853	63182		DNA binding (GO:0003677)	nucleosome assembly (GO:0006334), chromosome organization and biogenesis (sensu Eukaryota) (GO:0007001)	nucleosome (GO:0000786), nucleus (GO:0005634), chromosome (GO:0005694)	6p21.3			histone 1, H2bd (HIST1H2BD), transcript variant 1	-	-	-
398	GE698526	GE698526	DISCOVERY	0.7305	1.0747	G	G	2.2092	153, 63	AA843219.1	2929737	CSTF2T	23283	ACTTGGGAAGCTGAGGTTGGAGGATTGCTG	CSTF2T	23283	Hs.538493	698526					10q11	LL.83410	LL.309338	ak06f08s1 Soares_parathyroid_tumor_NbHPA cDNA clone IMAGE:1405191 3' similar to contains Alu repetitive element;contains element PTR7 repetitive element ;	-	-	-
397	GE795447	GE795447	DISCOVERY	0.7034	1.0471	G	G	2.2067	151, 92	AL832858.1	21733442			GCTGTGACACCTGCATTACCCCAGACGGTT			Hs.157344	795447								mRNA; cDNA DKFZp667A182 (from clone DKFZp667A182)	GO:0001709(cell fate determination); GO:0002011(morphogenesis of an epithelial sheet); GO:0006355(regulation of transcription, DNA-dependent); GO:0006916(anti-apoptosis); GO:0006917(induction of apoptosis); GO:0007050(cell cycle arrest); GO:0007219(Notch signaling pathway); GO:0007220(Notch receptor processing); GO:0007275(multicellular organismal development); GO:0007368(determination of left/ri…	GO:0003706(ligand-regulated transcription factor activity); GO:0004872(receptor activity); GO:0005509(calcium ion binding); GO:0005515(protein binding)	GO:0005576(extracellular region); GO:0005634(nucleus); GO:0005654(nucleoplasm); GO:0005788(endoplasmic reticulum lumen); GO:0005796(Golgi lumen); GO:0005829(cytosol); GO:0005886(plasma membrane); GO:0005887(integral to plasma membrane); GO:0009986(cell surface)
396	GE575767	GE575767	DISCOVERY	0.7067	1.0499	G	G	2.2043	132, 66	N68001.1	1224162	S100PBP	64766	GCACTTTGGGAGGATCATTTGAGGTCAGGA	S100PBP	64766	Hs.440880	575767					1p35.1			yz92f05s1 Soares_multiple_sclerosis_2NbHMSP cDNA clone IMAGE:290529 3' similar to contains Alu repetitive element;	GO:0006915(apoptosis); GO:0007165(signal transduction); GO:0007173(epidermal growth factor receptor signaling pathway); GO:0007264(small GTPase mediated signal transduction); GO:0007265(Ras protein signal transduction); GO:0007411(axon guidance); GO:0007596(blood coagulation); GO:0008286(insulin receptor signaling pathway); GO:0008543(fibroblast growth factor receptor signaling pathway); GO:00086…	GO:0003677(DNA binding); GO:0005085(guanyl-nucleotide exchange factor activity); GO:0005088(Ras guanyl-nucleotide exchange factor activity); GO:0005089(Rho guanyl-nucleotide exchange factor activity); GO:0005100(Rho GTPase activator activity); GO:0005515(protein binding)	GO:0005622(intracellular); GO:0005829(cytosol)
180	GE79970	GE79970	DISCOVERY	1.1893	1.5325	G	G	2.204	454, 13	NM_004542.1	4758771	NDUFA3	4696	GCTGAAGAAACTGTGAGCACCTCCACTGAC	NDUFA3	4696	Hs.198269	79970		NADH dehydrogenase activity (GO:0003954), NADH dehydrogenase (ubiquinone) activity (GO:0008137), oxidoreductase activity (GO:0016491)		membrane fraction (GO:0005624), mitochondrion (GO:0005739), integral to membrane (GO:0016021)	19q13.42			NADH dehydrogenase (ubiquinone) 1 alpha subcomplex, 3, 9kDa (NDUFA3)	GO:0019064(viral envelope fusion with host membrane)	GO:0046789(host cell surface receptor binding)	GO:0019031(viral envelope)
607	GE766612	GE766612	DISCOVERY	0.4202	0.7633	G	G	2.2037	253, 72	BI493492.1	15332836	HIRA	7290	CCCCACTCGTTACTGTTTCATGCCCATTCA	HIRA	7290	Hs.474206	766612		transcription factor activity (GO:0003700), transcription corepressor activity (GO:0003714)	regulation of transcription from RNA polymerase II promoter (GO:0006357), morphogenesis (GO:0009653)	nucleus (GO:0005634)	22q11.2	LL.15260	LL.363849	df101c01y1 Morton Fetal Cochlea cDNA clone IMAGE:2540904 5'	GO:0007399(nervous system development); GO:0008150(biological_process); GO:0016568(chromatin modification)	GO:0003676(nucleic acid binding); GO:0008270(zinc ion binding); GO:0046872(metal ion binding)	GO:0005622(intracellular); GO:0005634(nucleus); GO:0071565(nBAF complex)
395	GE477868	GE477868	DISCOVERY	0.5321	0.8747	G	G	2.201	73, 76	NM_016444.1	7706780	ZNF226	7769	ATGTGGTAAGAGCTTCAGTTGGCGATCAAA	ZNF226	7769	Hs.145956	477868		DNA binding (GO:0003677), zinc ion binding (GO:0008270), metal ion binding (GO:0046872)	transcription (GO:0006350), regulation of transcription, DNA-dependent (GO:0006355)	nucleus (GO:0005634)	19q13.2			zinc finger protein 226 (ZNF226)	-	-	-
110	GE635233	GE635233	DISCOVERY	1.4614	1.8039	G	G	2.2002	51, 28	H80547.1	1058636	CD46	4179	GGGAGGAGGAGGTTGCAAGTGAGCCAAGAT	MCP	4179	Hs.510402	635233		receptor activity (GO:0004872)	immune response (GO:0006955), complement activation, classical pathway (GO:0006958)	plasma membrane (GO:0005886), integral to plasma membrane (GO:0005887)	1q32			yu76g05s1 Soares fetal liver spleen 1NFLS cDNA clone IMAGE:239768 3' similar to contains Alu repetitive element;	-	-	-
394	GE86426	GE86426	DISCOVERY	0.682	1.0244	G	G	2.1995	201, 103	T57034.1	658895	MED1	5469	AGTTTTGAATCCTATCCCGTTGGTTTCTGC	PPARBP	5469	Hs.462956	86426		DNA binding (GO:0003677), receptor activity (GO:0004872), RNA polymerase II transcription mediator activity (GO:0016455), transcriptional activator activity (GO:0016563), ligand-dependent nuclear receptor transcription coactivator activity (GO:0030374), vitamin D receptor binding (GO:0042809), thyroid hormone receptor binding (GO:0046966)	transcription (GO:0006350), regulation of transcription, DNA-dependent (GO:0006355), transcription initiation from RNA polymerase II promoter (GO:0006367), androgen receptor signaling pathway (GO:0030521)	mediator complex (GO:0000119), nucleus (GO:0005634)	17q12-q21.1	LL.19014	LL.497991	ya84g01s1 Stratagene fetal spleen (#937205) cDNA clone IMAGE:68400 3'	-	-	-
179	GE539832	GE539832	DISCOVERY	1.2494	1.5917	G	G	2.1992	414, 15	NM_138568.2	29788775	EXOC3L2	90332	GCTACTGGTGAGGCTGAGGCTGGAGGATCA		90332	Hs.337557	539832					19q13.32			protein 7 transactivated by hepatitis B virus X antigen (HBxAg) (XTP7)	GO:0000075(cell cycle checkpoint); GO:0000084(S phase of mitotic cell cycle); GO:0000216(M/G1 transition of mitotic cell cycle); GO:0000278(mitotic cell cycle); GO:0006511(ubiquitin-dependent protein catabolic process); GO:0006521(regulation of cellular amino acid metabolic process); GO:0006915(apoptosis); GO:0006977(DNA damage response, signal transduction by p53 class mediator resulting in cell…	GO:0004298(threonine-type endopeptidase activity); GO:0008233(peptidase activity)	GO:0005634(nucleus); GO:0005737(cytoplasm); GO:0019773(proteasome core complex, alpha-subunit complex)
393	GE734528	GE734528	DISCOVERY	0.7074	1.0497	G	G	2.1991	89, 60	AI114454.1	6359799			CGAGGCGGAATTATCACTTGAGGTCAGGAG				734528								HA1036 Human fetal liver cDNA library Homo sapiens cDNA, mRNA sequence	-	-	-
392	GE750023	GE750023	DISCOVERY	0.64	0.9821	G	G	2.1985	108, 15	BF437321.1	11449670	SLC24A1	9187	ATCAAGCTTCACTTCCTGCCCTGGGATTCC	SLC24A1	9187	Hs.173092	750023		calcium ion binding (GO:0005509), calcium, potassium:sodium antiporter activity (GO:0008273), symporter activity (GO:0015293), antiporter activity (GO:0015297)	ion transport (GO:0006811), calcium ion transport (GO:0006816), sensory perception (GO:0007600), visual perception (GO:0007601), response to light intensity (GO:0009642)	membrane fraction (GO:0005624), integral to plasma membrane (GO:0005887), outer membrane (GO:0019867)	15q22			7p70a10x1 NCI_CGAP_Pr28 cDNA clone IMAGE:3650994 3'	GO:0043623(cellular protein complex assembly)	GO:0005515(protein binding); GO:0019899(enzyme binding)	GO:0005634(nucleus); GO:0005737(cytoplasm); GO:0005794(Golgi apparatus); GO:0005813(centrosome); GO:0005856(cytoskeleton); GO:0030016(myofibril)
109	GE527719	GE527719	DISCOVERY	1.3852	1.7269	G	G	2.1961	119, 13	INCYTE UNIQUE				TCCTCACAGACCTGACTCCTACCTCCTCCA				527719								INCYTE UNIQUE	-	-	-
606	GE787622	GE787622	DISCOVERY	0.263	0.6036	G	G	2.1906	12, 43	BI018194.1	14424824	RAC1	5879	TCCCGCTGGTGGTGTGATCAGAAGAGAGTG	RAC1	5879	Hs.413812	787622		nucleotide binding (GO:0000166), GTPase activity (GO:0003924), protein binding (GO:0005515), GTP binding (GO:0005525)	small GTPase mediated signal transduction (GO:0007264), lamellipodium biogenesis (GO:0030032), actin filament polymerization (GO:0030041), ruffle organization and biogenesis (GO:0031529), positive regulation of Rho protein signal transduction (GO:0035025), negative regulation of receptor mediated endocytosis (GO:0048261)		7p22			IL3-MT0267-030101-428-G02 MT0267 Homo sapiens cDNA	GO:0006200(ATP catabolic process); GO:0007264(small GTPase mediated signal transduction); GO:0007266(Rho protein signal transduction); GO:0030048(actin filament-based movement); GO:0051056(regulation of small GTPase mediated signal transduction)	GO:0000146(microfilament motor activity); GO:0000166(nucleotide binding); GO:0003779(actin binding); GO:0005096(GTPase activator activity); GO:0005100(Rho GTPase activator activity); GO:0005515(protein binding); GO:0005516(calmodulin binding); GO:0005524(ATP binding); GO:0016887(ATPase activity); GO:0043531(ADP binding); GO:0046872(metal ion binding)	GO:0005622(intracellular); GO:0005737(cytoplasm); GO:0005829(cytosol); GO:0005938(cell cortex); GO:0015629(actin cytoskeleton); GO:0016459(myosin complex); GO:0031941(filamentous actin); GO:0048471(perinuclear region of cytoplasm)
263	GE714151	GE714151	DISCOVERY	0.8466	1.1872	G	G	2.1904	178, 88	BU687572.1	23543552			GGAGGTGGAGGATCACTTGAGGCTGGGAGT			Hs.405828	714151								UI-CF-EC1-adu-i-19-0-UIs1 UI-CF-EC1 cDNA clone UI-CF-EC1-adu-i-19-0-UI 3'	-	-	-
391	GE83536	GE83536	DISCOVERY	0.55	0.8903	G	G	2.1893	147, 110	NM_032818.1	14249513	C9orf100	84904	TGTATCTTCTGCTGTCCCCTAAACTCCCCC	C9orf100	84904	Hs.277026	83536					9p13.3			chromosome 9 open reading frame 100 (C9orf100)	-	GO:0003723(RNA binding); GO:0005488(binding)	-
262	GE798642	GE798642	DISCOVERY	0.7876	1.1279	G	G	2.1893	290, 47	BF954306.1	12371581	SRPK2	6733	CCCTTCTCGTTGGCCTTGGTCCTTCAGTTT	SRPK2	6733	Hs.285197	798642					7q22-q31.1	LL.20817	LL.296753	QV2-NN0045-131100-414-a05 NN0045 Homo sapiens cDNA	GO:0007399(nervous system development)	GO:0005515(protein binding); GO:0016564(transcription repressor activity)	GO:0005737(cytoplasm); GO:0016605(PML body)
390	GE685475	GE685475	DISCOVERY	0.5993	0.9395	G	G	2.1889	267, 4	AI289218.1	3932482	AKT3	10000	CCTGGGCAACATAGCAATATCCTGTCTCCA	AKT3	10000	Hs.498292	685475		nucleotide binding (GO:0000166), protein serine/threonine kinase activity (GO:0004674), protein binding (GO:0005515), ATP binding (GO:0005524), transferase activity (GO:0016740)	protein amino acid phosphorylation (GO:0006468), signal transduction (GO:0007165)		1q43-q44	LL.23797		qn26c01x1 NCI_CGAP_Kid5 cDNA clone IMAGE:1899360 3' similar to contains Alu repetitive element;contains element LTR4 repetitive element ;	-	-	-
108	GE53976	GE53976	DISCOVERY	1.3839	1.7237	G	G	2.1872	214, 112	NM_016428.2	29337288	ABI3	51225	AGCATCTTCCCATTTCCTCAGTACCCACAA	ABI3	51225	Hs.130719	53976		protein binding (GO:0005515)	cell motility (GO:0006928)	cytoplasm (GO:0005737)	17q21.3			ABI gene family, member 3 (ABI3)	GO:0002224(toll-like receptor signaling pathway); GO:0002634(regulation of germinal center formation); GO:0002755(MyD88-dependent toll-like receptor signaling pathway); GO:0002756(MyD88-independent toll-like receptor signaling pathway); GO:0006351(transcription, DNA-dependent); GO:0006355(regulation of transcription, DNA-dependent); GO:0006915(apoptosis); GO:0007275(multicellular organismal devel…	GO:0003700(sequence-specific DNA binding transcription factor activity); GO:0003702(RNA polymerase II transcription factor activity); GO:0005515(protein binding); GO:0010843(promoter binding)	GO:0005634(nucleus); GO:0005654(nucleoplasm); GO:0016607(nuclear speck); GO:0043231(intracellular membrane-bounded organelle)
605	GE843252	GE843252	DISCOVERY	0.4149	0.7548	G	G	2.1872	184, 19	BC006008.1	13937718	SMCHD1	23347	TGTTCGTCCAGTACCAGTGCCACGCAGTTT	SMCHD1	23347	Hs.8118	843252					18p11.32			clone IMAGE:4285740	GO:0006367(transcription initiation from RNA polymerase II promoter); GO:0010467(gene expression); GO:0030518(steroid hormone receptor signaling pathway); GO:0030521(androgen receptor signaling pathway); GO:0045944(positive regulation of transcription from RNA polymerase II promoter)	GO:0003712(transcription cofactor activity); GO:0003713(transcription coactivator activity); GO:0004872(receptor activity); GO:0016455(RNA polymerase II transcription mediator activity); GO:0016563(transcription activator activity); GO:0030374(ligand-dependent nuclear receptor transcription coactivator activity); GO:0042809(vitamin D receptor binding); GO:0046966(thyroid hormone receptor binding)	GO:0005634(nucleus); GO:0005654(nucleoplasm); GO:0016592(mediator complex)
604	GE734717	GE734717	DISCOVERY	0.2909	0.6306	G	G	2.1862	173, 88	AI806727.1	5393293	SIRT1	23411	GCTTAGAGCCTGCCCGCTTAACTACTATGC	SIRT1	23411	Hs.369779	734717		DNA binding (GO:0003677), NAD+ ADP-ribosyltransferase activity (GO:0003950), hydrolase activity (GO:0016787), metal ion binding (GO:0046872)	chromatin silencing (GO:0006342), transcription (GO:0006350), regulation of transcription, DNA-dependent (GO:0006355), protein amino acid ADP-ribosylation (GO:0006471), apoptosis (GO:0006915), myogenesis (GO:0007519), cell differentiation (GO:0030154)	nucleus (GO:0005634), chromatin silencing complex (GO:0005677)	10q21.3			wf35h11x1 Soares_NFL_T_GBC_S1 cDNA clone IMAGE:2357637 3'	GO:0006366(transcription from RNA polymerase II promoter)	GO:0003700(sequence-specific DNA binding transcription factor activity); GO:0003702(RNA polymerase II transcription factor activity); GO:0003713(transcription coactivator activity); GO:0005515(protein binding)	GO:0005575(cellular_component); GO:0005634(nucleus)
389	GE706279	GE706279	DISCOVERY	0.4951	0.8347	G	G	2.1859	290, 73	BE349511.1	9261364	C9orf41	138199	CCAGCTATTTGGGAGACTGAGGCAAGAGGA	C9orf41	138199	Hs.257556	706279					9q21.13	LL.67383	LL.293871	ht57g05x1 NCI_CGAP_Mel15 cDNA clone IMAGE:3150872 3' similar to contains Alu repetitive element;contains element MER38 repetitive element ;	-	-	-
69	GE804180	GE804180	DISCOVERY	1.8973	2.2369	G	G	2.1857	110, 47	BC017828.1	22450803	ART1	417	ATTTGGGAGGTTGAGGCAGGAGAATTGCGT	ART1	417	Hs.382188	804180		NAD+ ADP-ribosyltransferase activity (GO:0003950), NAD(P)+-protein-arginine ADP-ribosyltransferase activity (GO:0003956), transferase activity, transferring glycosyl groups (GO:0016757)	protein amino acid ADP-ribosylation (GO:0006471)	plasma membrane (GO:0005886), integral to plasma membrane (GO:0005887)	11p15			Similar to ADP-ribosyltransferase 1, clone IMAGE:4327768	-	-	-
178	GE871437	GE871437	DISCOVERY	1.1378	1.477	G	G	2.1834	108, 74	BC011648.2	33877635	LOC101928845		CTTGAGGTCAGGAGTTCGAGGCTGTCAGGC			Hs.531617	871437								uncharacterized LOC101928845	-	-	-
388	GE748220	GE748220	DISCOVERY	0.7391	1.0781	G	G	2.1828	40, 97	AW440950.1	6976256			GGGTGAAAGAGCAAGGCCCTGTCTCAAGAA				748220								he06c02.x1 NCI_CGAP_CML1 cDNA clone IMAGE:2918210 3', mRNA sequence	-	-	-
603	GE624481	GE624481	DISCOVERY	0.3343	0.6728	G	G	2.1802	243, 23	AW300155.1	6709832	ZFHX3	463	CTGGAACAAAGCAGGCAAGATTAACATGGC	ATBF1	463	Hs.461285	624481		RNA polymerase II transcription factor activity, enhancer binding (GO:0003705), zinc ion binding (GO:0008270), metal ion binding (GO:0046872)	regulation of transcription, DNA-dependent (GO:0006355), transcription from RNA polymerase II promoter (GO:0006366)	nucleus (GO:0005634)	16q22.3-q23.1	LL.11906	LL.307829	xs58c01x1 NCI_CGAP_Kid11 cDNA clone IMAGE:2773824 3'	-	-	-
387	GE772050	GE772050	DISCOVERY	0.5443	0.8828	G	G	2.18	31, 87	BC037944.1	23138812	LOC149401		GGTGTTTGAGGATGCAGTGAGCCGTGATCA	LOC149401	149401	Hs.191475	772050					1q32.1			cDNA clone IMAGE:5285703	-	-	-
177	GE503152	GE503152	DISCOVERY	1.045	1.3834	G	G	2.1795	71, 11	NM_152353.1	22748764	ETFB		AGTGGATTCCCCGTGTGTCTGTGACTGCAG	MGC33839	125875	Hs.348531	503152					19q13.41			electron transfer flavoprotein beta subunit	GO:0006954(inflammatory response); GO:0006968(cellular defense response); GO:0007166(cell surface receptor linked signaling pathway); GO:0050776(regulation of immune response)	GO:0004872(receptor activity); GO:0005488(binding); GO:0005529(sugar binding)	GO:0016020(membrane); GO:0016021(integral to membrane)
261	GE575977	GE575977	DISCOVERY	0.9806	1.3186	G	G	2.1778	384, 10	BX094349.1	27841920			TTCAACTTGACCCCTGTTCCACCGACATCA			Hs.170616	575977								Soares_NFL_T_GBC_S1 cDNA clone IMAGp998J175327	GO:0006457(protein folding); GO:0018208(peptidyl-proline modification)	GO:0003755(peptidyl-prolyl cis-trans isomerase activity); GO:0005515(protein binding); GO:0005528(FK506 binding); GO:0016853(isomerase activity)	GO:0005783(endoplasmic reticulum); GO:0005789(endoplasmic reticulum membrane); GO:0016020(membrane)
107	GE56097	GE56097	DISCOVERY	1.3727	1.7105	G	G	2.1771	53, 39	NM_002995.1	4506852	XCL1		TAGTAGTCTCTGGCACCCTGTCCGTCTCCA	XCL1	6375	Hs.546295	56097		chemokine activity (GO:0008009)	calcium ion homeostasis (GO:0006874), chemotaxis (GO:0006935), immune response (GO:0006955), signal transduction (GO:0007165), cell-cell signaling (GO:0007267), sensory perception (GO:0007600), antimicrobial humoral response (sensu Vertebrata) (GO:0019735)	extracellular space (GO:0005615)	1q23			chemokine (C motif) ligand 1 (XCL1)	-	-	-
47	GE59771	GE59771	DISCOVERY	2.0671	2.4048	G	G	2.1761	4, 104	NM_001629.2	15718674	ALOX5AP		ACTGTGTAGATGCGTACCCCACTTTCCTCG	ALOX5AP	241	Hs.507658	59771		binding (GO:0005488), enzyme activator activity (GO:0008047)	inflammatory response (GO:0006954), leukotriene biosynthesis (GO:0019370)	membrane fraction (GO:0005624), integral to membrane (GO:0016021)	13q12	LL.11690	LL.29624	arachidonate 5-lipoxygenase activating protein	GO:0006629(lipid metabolic process); GO:0006633(fatty acid biosynthetic process); GO:0006699(bile acid biosynthetic process); GO:0008203(cholesterol metabolic process); GO:0008206(bile acid metabolic process); GO:0016126(sterol biosynthetic process); GO:0055114(oxidation-reduction process)	GO:0001567(cholesterol 25-hydroxylase activity); GO:0005506(iron ion binding); GO:0008395(steroid hydroxylase activity); GO:0046872(metal ion binding)	GO:0005783(endoplasmic reticulum); GO:0005789(endoplasmic reticulum membrane); GO:0005829(cytosol); GO:0016020(membrane); GO:0016021(integral to membrane)
386	GE81317	GE81317	DISCOVERY	0.4734	0.8108	G	G	2.1745	309, 63	NM_003739.4	24497582	AKR1C3	8644	TAGTGCTCTGGGATCTCAACGAGACAAACG	AKR1C3	8644	Hs.78183	81317		aldo-keto reductase activity (GO:0004033), estradiol 17-beta-dehydrogenase activity (GO:0004303), electron transporter activity (GO:0005489), oxidoreductase activity (GO:0016491), 3-alpha-hydroxysteroid dehydrogenase (A-specific) activity (GO:0047026), trans-1,2-dihydrobenzene-1,2-diol dehydrogenase activity (GO:0047115)	lipid metabolism (GO:0006629), prostaglandin metabolism (GO:0006693), cell proliferation (GO:0008283)		10p15-p14			aldo-keto reductase family 1, member C3 (3-alpha hydroxysteroid dehydrogenase, type II) (AKR1C3)	GO:0000381(regulation of alternative nuclear mRNA splicing, via spliceosome); GO:0001701(in utero embryonic development); GO:0006376(mRNA splice site selection); GO:0006397(mRNA processing); GO:0007399(nervous system development); GO:0007517(muscle organ development); GO:0007519(skeletal muscle tissue development); GO:0008380(RNA splicing); GO:0030326(embryonic limb morphogenesis); GO:0043484(reg…	GO:0003723(RNA binding); GO:0003725(double-stranded RNA binding); GO:0005515(protein binding); GO:0008270(zinc ion binding); GO:0046872(metal ion binding)	GO:0005634(nucleus); GO:0005737(cytoplasm); GO:0010494(stress granule)
106	GE706194	GE706194	DISCOVERY	1.4181	1.7554	G	G	2.1741	206, 87	AK128036.1	34535208			TGGTGCACATCTGTAATCCCAGCTACTCCA			Hs.455575	706194	ENSG00000187686							cDNA FLJ46155 fis, clone TESTI4001517, moderately similar to Keratin, type I cytoskeletal 18	-	-	-
602	GE87332	GE87332	DISCOVERY	0.4072	0.7444	G	G	2.1737	159, 95	BF086707.1	10892417	HOXA2	3199	TGGGGGTTTCTGTAGGCACTTTATTTCTCC			Hs.445239	87332								CM4-GN0081-160900-316-c11 GN0081 Homo sapiens cDNA	GO:0006915(apoptosis); GO:0048011(nerve growth factor receptor signaling pathway); GO:0048015(phosphatidylinositol-mediated signaling)	GO:0004722(protein serine/threonine phosphatase activity); GO:0016787(hydrolase activity); GO:0046872(metal ion binding)	GO:0005634(nucleus); GO:0005737(cytoplasm); GO:0005829(cytosol); GO:0016020(membrane)
601	GE87410	GE87410	DISCOVERY	0.3627	0.6997	G	G	2.1726	56, 48	AK091337.1	21749682			TTCCAGCAGTTCTCACAAACCTTCTGTCAC			Hs.513971	87410								cDNA FLJ34018 fis, clone FCBBF2002801	GO:0006281(DNA repair); GO:0006284(base-excision repair); GO:0006285(base-excision repair, AP site formation); GO:0006296(nucleotide-excision repair, DNA incision, 5'-to lesion); GO:0045008(depyrimidination)	GO:0000703(oxidized pyrimidine base lesion DNA N-glycosylase activity); GO:0003677(DNA binding); GO:0003690(double-stranded DNA binding); GO:0003906(DNA-(apurinic or apyrimidinic site) lyase activity); GO:0004519(endonuclease activity); GO:0005515(protein binding); GO:0016798(hydrolase activity, acting on glycosyl bonds); GO:0016829(lyase activity); GO:0019104(DNA N-glycosylase activity); GO:0046…	GO:0005634(nucleus); GO:0005654(nucleoplasm); GO:0005739(mitochondrion)
600	GE646734	GE646734	DISCOVERY	0.3136	0.6501	G	G	2.1704	291, 67	AI990638.1	5837519			TAACAGAGACCGGGAGTTTGAGACCATGCC				646734								ws22g02.x1 NCI_CGAP_GC6 cDNA clone IMAGE:2497970 3', mRNA sequence	-	-	-
599	GE84389	GE84389	DISCOVERY	0.3839	0.7201	G	G	2.1689	168, 11	BU616637.1	23282852			TACACAATTTCAGGCATCACTGGGGGACTT				84389								UI-H-DF0-ben-h-18-0-UI.s1 NCI_CGAP_DF0 cDNA clone UI-H-DF0-ben-h-18-0-UI 3', mRNA sequence	-	-	-
260	GE615460	GE615460	DISCOVERY	0.9902	1.3263	G	G	2.1682	125, 22	AA702930.1	2706043	ETS1	2113	AGAGGTCTTGATTCTTGGCACATTCTTCTG	ETS1	2113	Hs.369438	615460		transcription factor activity (GO:0003700), RNA polymerase II transcription factor activity (GO:0003702)	transcription (GO:0006350), regulation of transcription, DNA-dependent (GO:0006355), transcription from RNA polymerase II promoter (GO:0006366), immune response (GO:0006955), negative regulation of cell proliferation (GO:0008285)	nucleus (GO:0005634), cellular component unknown (GO:0008372)	11q23.3	LL.23871	LL.24356	zi76d12s1 Soares_fetal_liver_spleen_1NFLS_S1 cDNA clone IMAGE:436727 3'	-	-	-
385	GE839017	GE839017	DISCOVERY	0.7436	1.0796	G	G	2.1677	158, 8	BF508729.1	11592027			TTCCCGTGTCTGGATTGTGTGTCTTACTTC			Hs.551107	839017								UI-H-BI4-aoq-b-06-0-UIs1 NCI_CGAP_Sub8 cDNA clone IMAGE:3085762 3'	-	-	-
598	GE846475	GE846475	DISCOVERY	0.3519	0.6877	G	G	2.1666	268, 82	BF508319.1	11591617	ADAM10	102	TGCTTTTCTTATGCCCACTTACCCTCCCAA	ADAM10	102	Hs.172028	846475		metalloendopeptidase activity (GO:0004222), integrin binding (GO:0005178), zinc ion binding (GO:0008270), protein kinase binding (GO:0019901), SH2 domain binding (GO:0042169), protein homodimerization activity (GO:0042803), metal ion binding (GO:0046872)	embryonic development (sensu Mammalia) (GO:0001701), protein amino acid phosphorylation (GO:0006468), nucleocytoplasmic transport (GO:0006913), negative regulation of cell adhesion (GO:0007162), Notch receptor processing (GO:0007220), integrin-mediated signaling pathway (GO:0007229), cell-cell signaling (GO:0007267), constitutive protein ectodomain proteolysis (GO:0051089)	nucleus (GO:0005634), Golgi vesicle (GO:0005798), integral to plasma membrane (GO:0005887), cell surface (GO:0009986)	15q2	LL.11487	LL.29650	UI-H-BI4-aqb-b-04-0-UIs1 NCI_CGAP_Sub8 cDNA clone IMAGE:3089215 3'	GO:0006811(ion transport); GO:0006813(potassium ion transport); GO:0006814(sodium ion transport); GO:0006816(calcium ion transport); GO:0055085(transmembrane transport)	GO:0008273(calcium, potassium:sodium antiporter activity); GO:0015293(symporter activity); GO:0015297(antiporter activity)	GO:0005886(plasma membrane); GO:0016021(integral to membrane)
68	GE474942	GE474942	DISCOVERY	1.8371	2.1727	G	G	2.1658	62, 34	NM_005851.3	39725675	CDK2AP2		CACCTCCCTGCCTTGTGTCCTGAGCCATAG	CDK2AP2	10263	Hs.523835	474942					11q13	LL.52004		cyclin dependent kinase 2 associated protein 2	GO:0007601(visual perception); GO:0050896(response to stimulus)	-	GO:0005739(mitochondrion)
384	GE580711	GE580711	DISCOVERY	0.4731	0.8087	G	G	2.1656	100, 78	AK000189.1	7020109			AGCCACACCCTGAAGTTTTCTCACCTCCCC			Hs.254477	580711								cDNA FLJ20182 fis, clone COLF0190	-	-	-
597	GE584878	GE584878	DISCOVERY	0.2378	0.5733	G	G	2.1654	155, 66	W37659.1	1319252	SHISA6	388336	ACCAGTCTCGGCCAACATAGTGAAAGCCCA	FLJ45455	388336	Hs.441035	584878					17p12		LL.497926	zc12e06r1 Soares_parathyroid_tumor_NbHPA cDNA clone IMAGE:322114 5' similar to contains Alu repetitive element;	GO:0007018(microtubule-based movement); GO:0007596(blood coagulation); GO:0008088(axon cargo transport)	GO:0003777(microtubule motor activity); GO:0005515(protein binding)	GO:0005737(cytoplasm); GO:0005829(cytosol); GO:0005856(cytoskeleton); GO:0005871(kinesin complex); GO:0005874(microtubule); GO:0035253(ciliary rootlet); GO:0043005(neuron projection); GO:0043234(protein complex)
176	GE829771	GE829771	DISCOVERY	1.0407	1.3762	G	G	2.1651	17, 96	BQ029828.1	19765107	ANAPC16	119504	GTAGCTCATGCCTCTAATCCCAGCACGTTG	C10orf104	119504	Hs.426296	829771					10q22.1	LL.52717	LL.499427	UI-H-DT0-auc-f-01-0-UIs1 NCI_CGAP_DT0 cDNA clone IMAGE:5867520 3'	GO:0008152(metabolic process); GO:0009636(response to toxin)	GO:0004091(carboxylesterase activity); GO:0016787(hydrolase activity); GO:0080030(methyl indole-3-acetate esterase activity); GO:0080031(methyl salicylate esterase activity); GO:0080032(methyl jasmonate esterase activity)	GO:0005783(endoplasmic reticulum); GO:0005788(endoplasmic reticulum lumen)
596	GE563103	GE563103	DISCOVERY	0.4135	0.7488	G	G	2.1638	193, 9	BQ435770.1	21174846			AAATTCCTGGCTTTTATTCCACCTTCCCCA		344988	Hs.28312	563103					4q27			AGENCOURT_7908273 NIH_MGC_82 cDNA clone IMAGE:6102522 5'	-	-	-
383	GE718008	GE718008	DISCOVERY	0.613	0.9476	G	G	2.161	128, 49	BE222665.1	8909983	VSIG10	54621	GCTGAGGCAGGAGGAACACTTGAGTCTGGG	FLJ20674	54621	Hs.187624	718008					12q24.23			hu51a08x1 NCI_CGAP_Brn41 cDNA clone IMAGE:3173558 3' similar to contains Alu repetitive element;contains element MER38 repetitive element ;	GO:0006355(regulation of transcription, DNA-dependent)	GO:0003677(DNA binding); GO:0008270(zinc ion binding); GO:0046872(metal ion binding)	GO:0005622(intracellular); GO:0005634(nucleus)
175	GE744685	GE744685	DISCOVERY	1.1188	1.4533	G	G	2.1605	250, 76	H85893.1	1067472			GGAGACCGAGGCAGGCAGATCACTTGAAGT				744685								ys92g03.s1 Soares retina N2b5HR cDNA clone IMAGE:222292 3' similar to contains Alu repetitive element;, mRNA sequence	-	-	-
382	GE633223	GE633223	DISCOVERY	0.6513	0.9852	G	G	2.1575	387, 63	AA777374.1	2836705	ZEB2	9839	TGTGTTCTCTTTGCCCCACTAGACCCAGCT	ZFHX1B	9839	Hs.34871	633223		transcription factor activity (GO:0003700), zinc ion binding (GO:0008270), transcriptional repressor activity (GO:0016564), phosphatase regulator activity (GO:0019208), SMAD binding (GO:0046332), metal ion binding (GO:0046872)	regulation of transcription, DNA-dependent (GO:0006355), nervous system development (GO:0007399), negative regulation of transcription (GO:0016481)	nucleus (GO:0005634)	2q22	LL.24136	LL.311071	zi96h08s1 Soares_fetal_liver_spleen_1NFLS_S1 cDNA clone IMAGE:448671 3'	-	-	-
595	GE668140	GE668140	DISCOVERY	0.2302	0.564	G	G	2.1566	124, 39	BC018005.1	17389995	NT5DC1	221294	CCATCAGCGAACTAGTCAACCCCATCTCCA	NT5DC1	221294	Hs.520341	668140					6q22.1			clone IMAGE:4274360	GO:0016192(vesicle-mediated transport); GO:0046328(regulation of JNK cascade)	GO:0005078(MAP-kinase scaffold activity); GO:0019894(kinesin binding); GO:0019901(protein kinase binding)	GO:0000139(Golgi membrane); GO:0005737(cytoplasm)
594	GE766585	GE766585	DISCOVERY	0.3024	0.6362	G	G	2.1566	253, 30	AA659200.1	2595354			GGAGCTTAAATGCACTTTCTCAAGGCCGGG			Hs.554461	766585								nu12d09s1 NCI_CGAP_Pr2 cDNA clone IMAGE:1207793 similar to contains Alu repetitive element;	GO:0007264(small GTPase mediated signal transduction); GO:0051056(regulation of small GTPase mediated signal transduction)	GO:0005070(SH3/SH2 adaptor activity); GO:0005096(GTPase activator activity); GO:0046872(metal ion binding)	GO:0005622(intracellular); GO:0005829(cytosol); GO:0016020(membrane)
67	GE671537	GE671537	DISCOVERY	1.8308	2.1645	G	G	2.1558	26, 30	AA528003.1	2270072	PRKCSH	5589	TCCTGGCTGACATGGTGAAACTCCGTCTCA	PRKCSH	5589	Hs.512640	671537		calcium ion binding (GO:0005509), molecular function unknown (GO:0005554)	protein kinase cascade (GO:0007243)	intracellular (GO:0005622), endoplasmic reticulum (GO:0005783)	19p13.2			ne61d11s1 NCI_CGAP_Co3 cDNA clone IMAGE:901845 3' similar to contains Alu repetitive element;contains element PTR7 repetitive element ;	-	-	-
174	GE82793	GE82793	DISCOVERY	1.0552	1.3886	G	G	2.1549	17, 91	NM_024084.1	13129079			TGAAGTCCCTGCCATGCTACCTCTGAAAGT				82793								hypothetical protein MGC3196 (MGC3196), mRNA	GO:0007218(neuropeptide signaling pathway); GO:0007268(synaptic transmission)	GO:0005102(receptor binding); GO:0005184(neuropeptide hormone activity)	GO:0005576(extracellular region); GO:0005625(soluble fraction)
381	GE891846	GE891846	DISCOVERY	0.6124	0.9457	G	G	2.1542	154, 44	AK125170.1	34531171	RCBTB2	1102	TCACTTGATTCTCACACCACCCTTGCAATG	RCBTB2	1102	Hs.25447	891846					13q14.3	LL.105670	LL.290363	cDNA FLJ43180 fis, clone FCBBF3013846	GO:0006464(protein modification process); GO:0016567(protein ubiquitination); GO:0042787(protein ubiquitination involved in ubiquitin-dependent protein catabolic process)	GO:0004842(ubiquitin-protein ligase activity); GO:0005488(binding); GO:0016874(ligase activity); GO:0016881(acid-amino acid ligase activity); GO:0046966(thyroid hormone receptor binding)	GO:0000502(proteasome complex); GO:0005575(cellular_component); GO:0005622(intracellular)
593	GE83810	GE83810	DISCOVERY	0.3797	0.713	G	G	2.1542	336, 4	BX446222.2	47036961	SBF1	6305	CTGTGTTTGTCCAGTGCTCTGCCCGCATAC	SBF1	6305	Hs.280202	83810		inositol or phosphatidylinositol phosphatase activity (GO:0004437), protein tyrosine/serine/threonine phosphatase activity (GO:0008138)	protein amino acid dephosphorylation (GO:0006470), phospholipid dephosphorylation (GO:0046839)	nucleus (GO:0005634), integral to membrane (GO:0016021)	22q13.33	LL.77980		FETAL BRAIN cDNA clone CS0DF005YO14 5-PRIME	-	-	-
592	GE61589	GE61589	DISCOVERY	0.2681	0.6013	G	G	2.1538	81, 51	W05754.1	1278476	ATP5C1	509	TGGATTGCTTCTTGACCTGCTTGTTTTGTG	ATP5C1	509	Hs.271135	61589		transporter activity (GO:0005215), hydrolase activity (GO:0016787), metal ion binding (GO:0046872), hydrogen-transporting ATP synthase activity, rotational mechanism (GO:0046933), hydrogen-transporting ATPase activity, rotational mechanism (GO:0046961)	generation of precursor metabolites and energy (GO:0006091), ion transport (GO:0006811), ATP synthesis coupled proton transport (GO:0015986), proton transport (GO:0015992)	membrane fraction (GO:0005624), mitochondrion (GO:0005739), proton-transporting ATP synthase complex (sensu Eukaryota) (GO:0005753), membrane (GO:0016020), proton-transporting two-sector ATPase complex (GO:0016469), proton-transporting ATP synthase complex, catalytic core F(1) (GO:0045261)	10p15.1	LL.11949	LL.116550	za88e08r1 Soares_fetal_lung_NbHL19W cDNA clone IMAGE:299654 5'	-	-	-
173	GE549449	GE549449	DISCOVERY	1.221	1.5541	G	G	2.1535	259, 58	AK055134.1	16549796	STAG1	10274	TACTTGAGAGGCTGTGGTGGGAGGATTGCC	STAG1	10274	Hs.412586	549449		binding (GO:0005488)	cell cycle (GO:0007049), chromosome segregation (GO:0007059), mitosis (GO:0007067), cell division (GO:0051301)	nucleus (GO:0005634)	3q22.3	LL.20842	LL.315958	cDNA FLJ30572 fis, clone BRAWH2006083	-	-	-
380	GE719824	GE719824	DISCOVERY	0.5564	0.889	G	G	2.1509	87, 15	BU570204.1	22920504	LRRC9	341883	AGATTGTGGCACTGTACTCTAACCTGGGCC	FLJ46156	341883	Hs.509496	719824					14q23.1			AGENCOURT_10401433 NIH_MGC_82 cDNA clone IMAGE:6618389 5'	-	GO:0008270(zinc ion binding); GO:0016787(hydrolase activity); GO:0016814(hydrolase activity, acting on carbon-nitrogen (but not peptide) bonds, in cyclic amidines); GO:0046872(metal ion binding)	-
259	GE54528	GE54528	DISCOVERY	0.9182	1.2503	G	G	2.1482	144, 47	NM_003809.2	23510442	TNFSF13		GTTCACTGTACTCTGTGGGCAAGGATGGGT	TNFSF13	8741	Hs.54673	54528		tumor necrosis factor receptor binding (GO:0005164)	immune response (GO:0006955), signal transduction (GO:0007165), positive regulation of cell proliferation (GO:0008284)	extracellular space (GO:0005615), membrane (GO:0016020)	17p13.1			tumor necrosis factor (ligand) superfamily, member 12 (TNFSF12), transcript variant 1	-	-	GO:0005634(nucleus)
105	GE79739	GE79739	DISCOVERY	1.4572	1.7892	G	G	2.1481	2, 48	NM_001540.2	4996892	HSPB1	3315	AGTCCAACGAGATCACCATCCCAGTCACCT	HSPB1	3315	Hs.520973	79739			regulation of translational initiation (GO:0006446), protein folding (GO:0006457), response to unfolded protein (GO:0006986)	cytoplasm (GO:0005737), cell surface (GO:0009986)	7q11.23			heat shock 27kDa protein 1 (HSPB1)	GO:0007010(cytoskeleton organization); GO:0007049(cell cycle); GO:0007067(mitosis); GO:0007155(cell adhesion); GO:0007165(signal transduction); GO:0007229(integrin-mediated signaling pathway); GO:0040008(regulation of growth); GO:0051017(actin filament bundle assembly); GO:0051301(cell division)	GO:0005515(protein binding)	GO:0005634(nucleus); GO:0005737(cytoplasm); GO:0005794(Golgi apparatus); GO:0005819(spindle); GO:0005856(cytoskeleton); GO:0005925(focal adhesion); GO:0005938(cell cortex); GO:0030027(lamellipodium); GO:0030054(cell junction)
379	GE772801	GE772801	DISCOVERY	0.5449	0.8767	G	G	2.1467	157, 79	AA705207.1	2715125	RGS6	9628	TTTGAGGCCAGTCTGGGTAACATAGGGAGA	RGS6	9628	Hs.509872	772801		signal transducer activity (GO:0004871), GTPase activator activity (GO:0005096), regulator of G-protein signaling activity (GO:0016299)	intracellular signaling cascade (GO:0007242), regulation of G-protein coupled receptor protein signaling pathway (GO:0008277), negative regulation of signal transduction (GO:0009968)	heterotrimeric G-protein complex (GO:0005834), cellular component unknown (GO:0008372)	14q24.3	LL.50779		zj96f06s1 Soares_fetal_liver_spleen_1NFLS_S1 cDNA clone IMAGE:462755 3' similar to contains Alu repetitive element;contains element L1 repetitive element ;	-	-	-
378	GE814894	GE814894	DISCOVERY	0.6171	0.9487	G	G	2.1461	384, 6	BC039500.1	25058499	STX4	6810	CCGTTGGCTGCCTTCATCCACTCTCTCACT			Hs.145038	814894								clone IMAGE:5555626	GO:0001822(kidney development); GO:0006807(nitrogen compound metabolic process); GO:0009791(post-embryonic development); GO:0010761(fibroblast migration); GO:0035264(multicellular organism growth); GO:0045892(negative regulation of transcription, DNA-dependent); GO:0048008(platelet-derived growth factor receptor signaling pathway); GO:0048644(muscle organ morphogenesis); GO:0048705(skeletal syste…	GO:0003677(DNA binding); GO:0016564(transcription repressor activity)	GO:0005622(intracellular); GO:0005634(nucleus)
66	GE502374	GE502374	DISCOVERY	1.8372	2.1687	G	G	2.1456	29, 74	AI939322.1	5678192	TRIM67	440730	GAACCCTTCCTCTCCTCCCTCCTCTCATCT				502374								qb44c04.x5 NCI_CGAP_Brn23 cDNA clone IMAGE:1702950 3' similar to contains element MER22 repetitive element ;, mRNA sequence	-	-	-
258	GE875668	GE875668	DISCOVERY	0.8494	1.181	G	G	2.1456	30, 45	BG758978.1	14069631	ZNF395	55893	GGTGCATTGACTCACGCCTGTAATCTCAGC	ZNF395	55893	Hs.435535	875668					8p21.1			602713092F1 NIH_MGC_48 cDNA clone IMAGE:4853422 5'	-	-	-
65	GE779903	GE779903	DISCOVERY	1.8851	2.2165	G	G	2.1449	116, 56	AI822105.1	5441184			AAAACCTCCTATCCCCCAACCTCAAATCAT			Hs.261003	779903								za84d05x5 Soares_fetal_lung_NbHL19W cDNA clone IMAGE:299241 3' similar to contains L1.t1 L1 repetitive element ;	-	-	-
257	GE53551	GE53551	DISCOVERY	0.905	1.2363	G	G	2.1441	79, 82	NM_014957.2	50345869	DENND3	22898	TTCTACGGAAGGTTCTGGTGTGGTTGTTGG	DENND3	22898	Hs.18166	53551					8q24.3			KIAA0870 protein (KIAA0870)	GO:0006955(immune response); GO:0009607(response to biotic stimulus); GO:0009615(response to virus); GO:0019221(cytokine-mediated signaling pathway); GO:0045087(innate immune response); GO:0060337(type I interferon-mediated signaling pathway)	-	GO:0005886(plasma membrane); GO:0016021(integral to membrane)
172	GE81928	GE81928	DISCOVERY	1.095	1.4262	G	G	2.1438	207, 50	NM_014430.1	7656978	CIDEB		TTCAGCATAACGCCTCACATCCCAAGTCTA	CIDEB	27141	Hs.448590	81928		protein binding (GO:0005515)	apoptosis (GO:0006915), DNA damage response, signal transduction resulting in induction of apoptosis (GO:0008630)	intracellular (GO:0005622)	14q11.2			cell death-inducing DFFA-like effector b (CIDEB)	GO:0007219(Notch signaling pathway); GO:0010467(gene expression); GO:0045944(positive regulation of transcription from RNA polymerase II promoter)	GO:0003713(transcription coactivator activity)	GO:0005634(nucleus); GO:0005654(nucleoplasm); GO:0016607(nuclear speck)
377	GE602765	GE602765	DISCOVERY	0.6095	0.9404	G	G	2.1426	92, 58	AW936192.1	8111598	DNAJA3	9093	AGGCATGAGAGTTGTTTGAACCTGGGAGGC	DNAJA3	9093	Hs.459779	602765		heat shock protein binding (GO:0031072), metal ion binding (GO:0046872), unfolded protein binding (GO:0051082)	protein folding (GO:0006457), regulation of apoptosis (GO:0042981)	mitochondrial matrix (GO:0005759)	16p13.3			QV0-DT0020-090200-106-b05 DT0020 Homo sapiens cDNA	GO:0006811(ion transport); GO:0006821(chloride transport); GO:0007165(signal transduction)	GO:0005244(voltage-gated ion channel activity); GO:0005247(voltage-gated chloride channel activity); GO:0005254(chloride channel activity); GO:0005515(protein binding)	GO:0005634(nucleus); GO:0005737(cytoplasm); GO:0016020(membrane); GO:0016021(integral to membrane); GO:0034707(chloride channel complex)
591	GE646604	GE646604	DISCOVERY	0.2463	0.577	G	G	2.1419	207, 39	AA767379.1	2818394	RCSD1	92241	CCAAAACGTCCTGTCTGGCCTGGTGTGAAT	RCSD1	92241	Hs.493867	646604					1q22-q24			nz81h03s1 NCI_CGAP_GCB1 cDNA clone IMAGE:1301909 3'	-	-	-
590	GE61660	GE61660	DISCOVERY	0.3258	0.6564	G	G	2.1408	57, 38	T81669.1	704676	EDF1	8721	GAGGGGTGTTCATGCTCTGCTGTCTAAGGT	EDF1	8721	Hs.174050	61660		DNA binding (GO:0003677), calmodulin binding (GO:0005516)	transcription (GO:0006350), regulation of transcription, DNA-dependent (GO:0006355), cell differentiation (GO:0030154)	nucleus (GO:0005634)	9q34.3	LL.59022	LL.296570	yd29c05r1 Soares fetal liver spleen 1NFLS cDNA clone IMAGE:109640 5'	GO:0006468(protein phosphorylation); GO:0006816(calcium ion transport); GO:0007243(intracellular protein kinase cascade); GO:0007275(multicellular organismal development); GO:0007411(axon guidance); GO:0007596(blood coagulation); GO:0007612(learning); GO:0007631(feeding behavior); GO:0016032(viral reproduction); GO:0030168(platelet activation); GO:0031295(T cell costimulation); GO:0044419(intersp…	GO:0000166(nucleotide binding); GO:0001948(glycoprotein binding); GO:0004713(protein tyrosine kinase activity); GO:0004715(non-membrane spanning protein tyrosine kinase activity); GO:0005515(protein binding); GO:0005524(ATP binding); GO:0016740(transferase activity); GO:0042802(identical protein binding); GO:0046872(metal ion binding)	GO:0005768(endosome); GO:0005829(cytosol); GO:0005886(plasma membrane)
376	GE684645	GE684645	DISCOVERY	0.5788	0.9093	G	G	2.1405	309, 89	AK124033.1	34529721	DEXI	28955	GCTGATCTGGGATTGCATCTTGGACCTCAA	DEXI	28955	Hs.15400	684645					16p13.13	LL.58239	LL.497857	cDNA FLJ42039 fis, clone SPLEN2039697	GO:0006468(protein phosphorylation); GO:0006816(calcium ion transport); GO:0007243(intracellular protein kinase cascade); GO:0007275(multicellular organismal development); GO:0007411(axon guidance); GO:0007596(blood coagulation); GO:0007612(learning); GO:0007631(feeding behavior); GO:0016032(viral reproduction); GO:0030168(platelet activation); GO:0031295(T cell costimulation); GO:0044419(intersp…	GO:0000166(nucleotide binding); GO:0001948(glycoprotein binding); GO:0004713(protein tyrosine kinase activity); GO:0004715(non-membrane spanning protein tyrosine kinase activity); GO:0005515(protein binding); GO:0005524(ATP binding); GO:0016740(transferase activity); GO:0042802(identical protein binding); GO:0046872(metal ion binding)	GO:0005768(endosome); GO:0005829(cytosol); GO:0005886(plasma membrane)
104	GE61263	GE61263	DISCOVERY	1.5771	1.9074	G	G	2.1396	355, 72	NM_001780.3	34328936	CD63	967	CATAAGGAGGGCTGTGTGGAGAAGATTGGG	CD63	967	Hs.445570	61263				lysosomal membrane (GO:0005765), plasma membrane (GO:0005886), integral to plasma membrane (GO:0005887)	12q12-q13			CD63 antigen (melanoma 1 antigen) (CD63)	GO:0006351(transcription, DNA-dependent); GO:0006355(regulation of transcription, DNA-dependent); GO:0030097(hemopoiesis); GO:0030099(myeloid cell differentiation); GO:0030853(negative regulation of granulocyte differentiation); GO:0030854(positive regulation of granulocyte differentiation); GO:0045766(positive regulation of angiogenesis); GO:0045944(positive regulation of transcription from RNA …	GO:0003677(DNA binding); GO:0003700(sequence-specific DNA binding transcription factor activity); GO:0005509(calcium ion binding); GO:0005515(protein binding); GO:0005524(ATP binding); GO:0008134(transcription factor binding); GO:0016563(transcription activator activity); GO:0042803(protein homodimerization activity); GO:0046982(protein heterodimerization activity)	GO:0005634(nucleus); GO:0043231(intracellular membrane-bounded organelle)
64	GE549597	GE549597	DISCOVERY	1.6878	2.0181	G	G	2.1395	343, 100	AA255559.1	1892318			GAAAGAGCCCCATTCCTCCCCAAAACTGAG		388624	Hs.91785	549597					1p34.2			zr85e03s1 Soares_NhHMPu_S1 cDNA clone IMAGE:682492 3'	-	-	-
375	GE531490	GE531490	DISCOVERY	0.5113	0.8415	G	G	2.1391	354, 36	NM_001012734.1	69128161	AGPAT4	56895	TCGCTCTGTCATGTGTAGCAATCTTTCCAA	AGPAT4	56895	Hs.353175	531490		1-acylglycerol-3-phosphate O-acyltransferase activity (GO:0003841), acyltransferase activity (GO:0008415), transferase activity (GO:0016740)	metabolism (GO:0008152), phospholipid biosynthesis (GO:0008654)	integral to membrane (GO:0016021)	6q26			1-acylglycerol-3-phosphate O-acyltransferase 4 (lysophosphatidic acid acyltransferase, delta) (AGPAT4), transcript variant 3	GO:0006260(DNA replication); GO:0006396(RNA processing)	GO:0000166(nucleotide binding); GO:0003677(DNA binding); GO:0003690(double-stranded DNA binding); GO:0003697(single-stranded DNA binding); GO:0003723(RNA binding); GO:0005515(protein binding)	GO:0005634(nucleus)
256	GE876606	GE876606	DISCOVERY	0.9819	1.312	G	G	2.1385	282, 60	BG436185.1	13342691			CCAGCCTGGTCAACATAGAGAAACCCTGCC				876606								602508593F1 NIH_MGC_79 cDNA clone IMAGE:4605791 5', mRNA sequence	-	-	-
374	GE789702	GE789702	DISCOVERY	0.5743	0.9043	G	G	2.1378	390, 106	AL832112.1	21732655	NCOA2	10499	CCTAGCACTTTGGGAGGATGAGGCTTGAGC	NCOA2	10499	Hs.446678	789702		transcription coactivator activity (GO:0003713), signal transducer activity (GO:0004871), transcription regulator activity (GO:0030528)	regulation of transcription, DNA-dependent (GO:0006355), signal transduction (GO:0007165)	nucleus (GO:0005634)	8q13.3	LL.17978	LL.83724	mRNA; cDNA DKFZp313O038 (from clone DKFZp313O038)	GO:0006468(protein phosphorylation); GO:0006915(apoptosis); GO:0006917(induction of apoptosis); GO:0007243(intracellular protein kinase cascade)	GO:0000166(nucleotide binding); GO:0004674(protein serine/threonine kinase activity); GO:0005524(ATP binding)	GO:0005634(nucleus); GO:0015629(actin cytoskeleton)
589	GE824881	GE824881	DISCOVERY	0.3162	0.646	G	G	2.1369	442, 11	BM555319.1	18795671	NCRNA00253	360205	CTTCATCACCCATCCTCCACGAGACGAGAT		360205	Hs.236557	824881					17q21.3			AGENCOURT_6541419 NIH_MGC_88 cDNA clone IMAGE:5550352 5'	GO:0006811(ion transport); GO:0006813(potassium ion transport); GO:0006936(muscle contraction); GO:0008015(blood circulation); GO:0008016(regulation of heart contraction)	GO:0005244(voltage-gated ion channel activity); GO:0005249(voltage-gated potassium channel activity); GO:0015459(potassium channel regulator activity)	GO:0005764(lysosome); GO:0005886(plasma membrane); GO:0008076(voltage-gated potassium channel complex); GO:0016021(integral to membrane)
373	GE686370	GE686370	DISCOVERY	0.585	0.9142	G	G	2.1341	267, 103	BF724247.1	12040156			TGACAGGTGCCTATAATCCCAGCCATTTGG				686370								bx02f05.x1 Human Iris cDNA (Un-normalized, unamplified): BX cDNA clone bx02f05 3', mRNA sequence	GO:0001649(osteoblast differentiation); GO:0001934(positive regulation of protein phosphorylation); GO:0003151(outflow tract morphogenesis); GO:0006468(protein phosphorylation); GO:0007165(signal transduction); GO:0007223(Wnt receptor signaling pathway, calcium modulating pathway); GO:0007275(multicellular organismal development); GO:0007492(endoderm development); GO:0009798(axis specification); …	GO:0001664(G-protein-coupled receptor binding); GO:0005099(Ras GTPase activator activity); GO:0010843(promoter binding); GO:0016563(transcription activator activity); GO:0016564(transcription repressor activity); GO:0030295(protein kinase activator activity)	GO:0005576(extracellular region); GO:0005578(proteinaceous extracellular matrix); GO:0005615(extracellular space); GO:0005737(cytoplasm); GO:0005886(plasma membrane)
171	GE80860	GE80860	DISCOVERY	1.315	1.6439	G	G	2.1324	61, 49	NM_004528.2	22035640	MGST3	4259	AGCATCTTGGTTGGGTTAAAAGTGGCTTGG	MGST3	4259	Hs.191734	80860		glutathione transferase activity (GO:0004364), peroxidase activity (GO:0004601), transferase activity (GO:0016740)	lipid metabolism (GO:0006629), signal transduction (GO:0007165), antimicrobial humoral response (sensu Vertebrata) (GO:0019735)	membrane fraction (GO:0005624), endoplasmic reticulum (GO:0005783), microsome (GO:0005792), integral to membrane (GO:0016021)	1q23			microsomal glutathione S-transferase 3 (MGST3)	-	-	-
588	GE769847	GE769847	DISCOVERY	0.2384	0.567	G	G	2.1312	337, 108	AA229496.1	1851570	RABGAP1L	9910	TAACCAACAAGCCCCTTTCTAGGTCCTGGG	RABGAP1L	9910	Hs.495391	769847					1q24	LL.29809	LL.304914	nc35a04s1 NCI_CGAP_Pr2 cDNA clone IMAGE:1010094 similar to contains Alu repetitive element;	GO:0000910(cytokinesis); GO:0007049(cell cycle); GO:0007067(mitosis); GO:0016567(protein ubiquitination)	GO:0004842(ubiquitin-protein ligase activity)	GO:0030496(midbody); GO:0031463(Cul3-RING ubiquitin ligase complex)
372	GE556221	GE556221	DISCOVERY	0.4805	0.8091	G	G	2.1309	359, 80	NM_172140.1	26024324	IL29	282618	GAGAACGTCAACCCACCCTGAGTCCACCTG	IL29	282618	Hs.406745	556221		cytokine activity (GO:0005125)	response to virus (GO:0009615)	extracellular space (GO:0005615)	19q13.13			interleukin 29 (interferon, lambda 1) (IL29)	-	-	-
63	GE58617	GE58617	DISCOVERY	1.7495	2.0781	G	G	2.1307	366, 104	NM_015920.2	18490988	RPS27L	51065	CAGGTTGCTACAAGATCACCACGGTTTTCA	RPS27L	51065	Hs.108957	58617		structural constituent of ribosome (GO:0003735), metal ion binding (GO:0046872)	protein biosynthesis (GO:0006412)	ribosome (GO:0005840)	15q22.2	LL.67941		ribosomal protein S27-like (RPS27L)	GO:0006351(transcription, DNA-dependent); GO:0006355(regulation of transcription, DNA-dependent); GO:0007165(signal transduction); GO:0010467(gene expression); GO:0034339(regulation of transcription from RNA polymerase II promoter by nuclear hormone receptor); GO:0045944(positive regulation of transcription from RNA polymerase II promoter)	GO:0003700(sequence-specific DNA binding transcription factor activity); GO:0003707(steroid hormone receptor activity); GO:0004879(ligand-dependent nuclear receptor activity); GO:0005515(protein binding); GO:0008270(zinc ion binding); GO:0043565(sequence-specific DNA binding); GO:0046872(metal ion binding)	GO:0005634(nucleus); GO:0005654(nucleoplasm)
170	GE545537	GE545537	DISCOVERY	1.268	1.5964	G	G	2.1303	92, 6	AW073995.1	6028993			GACCGTTCTGGCTAACATGGTGAAATCCCG			Hs.474713	545537								xb06b07x1 NCI_CGAP_GU1 cDNA clone IMAGE:2575477 3' similar to contains Alu repetitive element;contains element MER35 repetitive element ;	GO:0006351(transcription, DNA-dependent); GO:0006355(regulation of transcription, DNA-dependent); GO:0007275(multicellular organismal development); GO:0007399(nervous system development); GO:0030154(cell differentiation)	GO:0003677(DNA binding); GO:0003700(sequence-specific DNA binding transcription factor activity); GO:0004871(signal transducer activity); GO:0030528(transcription regulator activity)	GO:0005634(nucleus)
169	GE85895	GE85895	DISCOVERY	1.0858	1.4142	G	G	2.1302	33, 47	H04568.1	867501	C14orf119	55017	GCCAGCTACATCTTTGGGATCAGTGGTTTC	C14orf119	55017	Hs.525238	85895					14q11.2			yj16b08r1 Soares placenta Nb2HP cDNA clone IMAGE:148887 5'	GO:0007224(smoothened signaling pathway); GO:0032368(regulation of lipid transport); GO:0042632(cholesterol homeostasis)	GO:0003674(molecular_function); GO:0008158(hedgehog receptor activity)	GO:0005783(endoplasmic reticulum); GO:0016020(membrane); GO:0016021(integral to membrane); GO:0031965(nuclear membrane)
371	GE757045	GE757045	DISCOVERY	0.6143	0.9427	G	G	2.1302	474, 56	BX118288.1	27881292	DOCK8	81704	CAGACCTGCTGCTTCCCCTGATTCCAATAC	DOCK8	81704	Hs.132599	757045					9p24.3		LL.499337	Soares_fetal_liver_spleen_1NFLS_S1 cDNA clone IMAGp998E134192	-	-	-
587	GE571975	GE571975	DISCOVERY	0.2814	0.6097	G	G	2.1292	61, 50	NM_145293.2	52694666	EEF1DP3	196549	CATCGCAGCTTTCAACAAGATCTGGCCTGA	LOC196549	196549	Hs.507667	571975					13q13.1			similar to hypothetical protein FLJ20897 (LOC196549)	GO:0002316(follicular B cell differentiation); GO:0007165(signal transduction); GO:0007204(elevation of cytosolic calcium ion concentration); GO:0007596(blood coagulation); GO:0009395(phospholipid catabolic process); GO:0010468(regulation of gene expression); GO:0016042(lipid catabolic process); GO:0030168(platelet activation); GO:0032026(response to magnesium ion); GO:0032237(activation of store…	GO:0004435(phosphatidylinositol phospholipase C activity); GO:0004629(phospholipase C activity); GO:0004871(signal transducer activity); GO:0005515(protein binding); GO:0016787(hydrolase activity)	GO:0005624(membrane fraction); GO:0005886(plasma membrane)
168	GE54353	GE54353	DISCOVERY	1.0909	1.4189	G	G	2.1285	9, 67	AK024501.1	10440521	MXD4	10608	CGTGTCAGCCCTCCAGTTCTCCTTCAGTTG	MXD4	10608	Hs.102402	54353	ENSG00000123933	DNA binding (GO:0003677), transcription corepressor activity (GO:0003714), protein binding (GO:0005515), transcription regulator activity (GO:0030528)	negative regulation of transcription from RNA polymerase II promoter (GO:0000122), regulation of transcription, DNA-dependent (GO:0006355), negative regulation of cell proliferation (GO:0008285)	nucleus (GO:0005634)	4p16.3	LL.17122	LL.360961	FLJ00110 protein	-	-	-
586	GE818715	GE818715	DISCOVERY	0.2779	0.6056	G	G	2.127	90, 96	BX649150.1	34368322	MAPK8	5599	GAAACCACCACCAATCCCACCATCCTTCAA		399763	Hs.138211	818715					10q11.22			mRNA; cDNA DKFZp686J19109 (from clone DKFZp686J19109)	GO:0007155(cell adhesion)	GO:0004872(receptor activity)	GO:0005886(plasma membrane); GO:0016021(integral to membrane)
585	GE851388	GE851388	DISCOVERY	0.353	0.6806	G	G	2.126	301, 112	AW136622.1	6140755	MON2	23041	GGGAAGTTGGGCTTGCAGTCAGAGCGAATA	MON2	23041	Hs.389378	851388					12q14.1	LL.67074		UI-H-BI1-aco-h-02-0-UIs1 NCI_CGAP_Sub3 cDNA clone IMAGE:2715122 3'	GO:0006355(regulation of transcription, DNA-dependent); GO:0007275(multicellular organismal development); GO:0021527(spinal cord association neuron differentiation); GO:0021854(hypothalamus development); GO:0021984(adenohypophysis development); GO:0045944(positive regulation of transcription from RNA polymerase II promoter); GO:0048663(neuron fate commitment)	GO:0003700(sequence-specific DNA binding transcription factor activity); GO:0030528(transcription regulator activity); GO:0043565(sequence-specific DNA binding)	GO:0005634(nucleus)
167	GE778417	GE778417	DISCOVERY	1.0369	1.3643	G	G	2.1254	158, 70	CV342754.1	52665968	SIK3	23387	TGGAAGGTGGAGGTGGCAGTGAGTCGAGAT	KIAA0999	23387	Hs.167451	778417					11q23.3	LL.70661		MR0-SN0040-250500-004-h09 SN0040 Homo sapiens cDNA	-	-	-
166	GE87103	GE87103	DISCOVERY	1.0763	1.4037	G	G	2.1252	11, 59	NM_024839.1	13376252	RPP21		TGGATTCACCCCATCTCCCAAATAAAGTTT	RPP21	79897	Hs.183232	87103		ribonuclease P activity (GO:0004526), protein binding (GO:0005515), hydrolase activity (GO:0016787)	tRNA processing (GO:0008033)	nucleus (GO:0005634)	6p21.33			ribonuclease P 21kDa subunit (RPP21)	GO:0000122(negative regulation of transcription from RNA polymerase II promoter); GO:0001666(response to hypoxia); GO:0001933(negative regulation of protein phosphorylation); GO:0006351(transcription, DNA-dependent); GO:0006355(regulation of transcription, DNA-dependent); GO:0006810(transport); GO:0006917(induction of apoptosis); GO:0006919(activation of caspase activity); GO:0006955(immune respo…	GO:0003700(sequence-specific DNA binding transcription factor activity); GO:0005160(transforming growth factor beta receptor binding); GO:0005515(protein binding); GO:0008013(beta-catenin binding); GO:0008134(transcription factor binding); GO:0010843(promoter binding); GO:0019901(protein kinase binding); GO:0030618(transforming growth factor beta receptor, pathway-specific cytoplasmic mediator ac…	GO:0005622(intracellular); GO:0005634(nucleus); GO:0005637(nuclear inner membrane); GO:0005654(nucleoplasm); GO:0005667(transcription factor complex); GO:0005737(cytoplasm); GO:0005829(cytosol); GO:0043235(receptor complex)
255	GE707579	GE707579	DISCOVERY	0.9527	1.2801	G	G	2.1251	80, 24	W04553.1	1277273	TSG101	7251	CCAGAGAAGAGGAGAATCGCTTGAACCCAG	TSG101	7251	Hs.523512	707579		DNA binding (GO:0003677), transcription corepressor activity (GO:0003714), protein binding (GO:0005515)	regulation of cell growth (GO:0001558), ubiquitin cycle (GO:0006512), protein transport (GO:0015031)	membrane (GO:0016020)	11p15	LL.22088	LL.292925	zb91e08s1 Soares_parathyroid_tumor_NbHPA cDNA clone IMAGE:320198 3'	-	-	-
254	GE53264	GE53264	DISCOVERY	1.0196	1.3466	G	G	2.1237	247, 53	BU429796.1	22768283	NBEAL2	23218	CACATCCTCCAACTAAACACACTGCTCCCG	NBEAL2	23218	Hs.437043	53264					3p21.31		LL.316014	UI-HF-BN0-aff-g-01-0-UIr1 NIH_MGC_50 cDNA clone IMAGE:3066792 5'	GO:0007155(cell adhesion); GO:0007165(signal transduction); GO:0007275(multicellular organismal development); GO:0007411(axon guidance)	GO:0004872(receptor activity); GO:0005102(receptor binding); GO:0005515(protein binding)	GO:0005622(intracellular); GO:0005886(plasma membrane); GO:0016021(integral to membrane)
584	GE567121	GE567121	DISCOVERY	0.251	0.578	G	G	2.1231	167, 28	NM_138783.1	20270322	ZNF653	115950	CCTGCAGTGCGAGATCTGTGGCTACCAGTG	ZNF653	115950	Hs.465928	567121					19p13.2	LL.319601	LL.300446	zinc finger protein 653 (ZNF653)	-	-	-
253	GE705939	GE705939	DISCOVERY	0.8471	1.1738	G	G	2.122	122, 45	AA417276.1	2077357			CTGCTTGAGTCCAGGAGTTTGAGTCCACCC			Hs.445825	705939								zu07h12s1 Soares_testis_NHT cDNA clone IMAGE:731207 3' similar to contains Alu repetitive element;	GO:0008150(biological_process); GO:0035556(intracellular signal transduction)	GO:0003674(molecular_function); GO:0005515(protein binding)	GO:0005575(cellular_component); GO:0005737(cytoplasm)
3	GE679356	GE679356	DISCOVERY	2.7475	3.0737	G	G	2.1191	180, 76	AA017037.1	1479220	NR3C1	2908	TCTCCAGTCCTCTACCTGCACGACAACACA	NR3C1	2908	Hs.122926	679356		transcription factor activity (GO:0003700), glucocorticoid receptor activity (GO:0004883), steroid binding (GO:0005496), protein binding (GO:0005515), metal ion binding (GO:0046872)	regulation of transcription, DNA-dependent (GO:0006355), transcription from RNA polymerase II promoter (GO:0006366), inflammatory response (GO:0006954), signal transduction (GO:0007165)	nucleus (GO:0005634), cytoplasm (GO:0005737), mitochondrial matrix (GO:0005759)	5q31	LL.14815	LL.24413	ze37c11s1 Soares retina N2b4HR cDNA clone IMAGE:361172 3'	-	-	-
252	GE478936	GE478936	DISCOVERY	0.925	1.2511	G	G	2.1191	31, 20	BU608504.1	23274719			GCCCCTGCACCTGGAACTGTTTATTTGTTT			Hs.400378	478936								UI-CF-FN0-aep-k-04-0-UIs1 UI-CF-FN0 cDNA clone UI-CF-FN0-aep-k-04-0-UI 3'	GO:0006954(inflammatory response); GO:0006955(immune response); GO:0008037(cell recognition); GO:0045954(positive regulation of natural killer cell mediated cytotoxicity)	GO:0004872(receptor activity)	GO:0005886(plasma membrane); GO:0005887(integral to plasma membrane)
165	GE55687	GE55687	DISCOVERY	1.3142	1.6402	G	G	2.1182	431, 60	NM_006599.2	27886521	NFAT5	10725	ACCACTGAACTGCCTTCTTCCATTGTCCTG	NFAT5	10725	Hs.371987	55687		transcription factor activity (GO:0003700), RNA polymerase II transcription factor activity (GO:0003702)	regulation of transcription, DNA-dependent (GO:0006355), transcription from RNA polymerase II promoter (GO:0006366), signal transduction (GO:0007165), excretion (GO:0007588)	nucleus (GO:0005634)	16q22.1		LL.307820	nuclear factor of activated T-cells 5, tonicity-responsive (NFAT5), transcript variant 3	GO:0045454(cell redox homeostasis)	GO:0008430(selenium binding)	GO:0005737(cytoplasm); GO:0005829(cytosol); GO:0016020(membrane)
583	GE746782	GE746782	DISCOVERY	0.3293	0.6552	G	G	2.1181	418, 26	BG924476.1	14318999	RFFL	117584	CAGCCTGTGCGATGAGAGTGAGATTCCGTC	RFFL	117584	Hs.13680	746782					17q12		LL.282844	HNC27-1-D8R HNC (Human Normal Cartilage) Homo sapiens cDNA	GO:0002224(toll-like receptor signaling pathway); GO:0002755(MyD88-dependent toll-like receptor signaling pathway); GO:0002756(MyD88-independent toll-like receptor signaling pathway); GO:0006355(regulation of transcription, DNA-dependent); GO:0006366(transcription from RNA polymerase II promoter); GO:0006915(apoptosis); GO:0006916(anti-apoptosis); GO:0006954(inflammatory response); GO:0007165(sig…	GO:0003677(DNA binding); GO:0003700(sequence-specific DNA binding transcription factor activity); GO:0005515(protein binding); GO:0010843(promoter binding); GO:0016563(transcription activator activity)	GO:0005634(nucleus); GO:0005654(nucleoplasm); GO:0005737(cytoplasm); GO:0005739(mitochondrion); GO:0005829(cytosol); GO:0033256(I-kappaB/NF-kappaB complex)
370	GE552890	GE552890	DISCOVERY	0.4788	0.8046	G	G	2.1173	149, 73	NM_005543.2	38327534	INSL3	3640	TGGCTGTACCCAACAAGACCTGCTGACCCT	INSL3	3640	Hs.37062	552890		insulin receptor binding (GO:0005158), hormone activity (GO:0005179)	cell-cell signaling (GO:0007267), spermatogenesis (GO:0007283), physiological process (GO:0007582)	extracellular region (GO:0005576), soluble fraction (GO:0005625)	19p13.2-p12			insulin-like 3 (Leydig cell) (INSL3)	-	-	-
582	GE469725	GE469725	DISCOVERY	0.2471	0.5725	G	G	2.1151	301, 22	AI887544.1	5592708			CAATTTGGAGTCTCTGAGCATAATGTCCCA			Hs.213331	469725								wm06h11x1 NCI_CGAP_Ut4 cDNA clone IMAGE:2435205 3'	-	-	-
251	GE83175	GE83175	DISCOVERY	0.9375	1.2628	G	G	2.1149	80, 70	NM_030787.1	13540562	CFHR5	81494	GGTTATGTTCAGCCGTCTGTCCCTCCCTAT	CFHL5	81494	Hs.282594	83175			complement activation, alternative pathway (GO:0006957)	extracellular region (GO:0005576)	1q22-q23			complement factor H-related 5 (CFHL5)	-	-	-
164	GE86418	GE86418	DISCOVERY	1.0928	1.418	G	G	2.1147	237, 81	U90729.1	2058649	ANKRD13D	338692	CCCCCTCTTGCCTTAACAGTCAGTGGAAAC	ANKRD13D	338692	Hs.438673	86418					11q13.2	LL.68423	LL.361699	U90729 Human immortalized fibroblasts (HL.Ozer) cDNA clone J6-7	-	-	-
369	GE833631	GE833631	DISCOVERY	0.5985	0.9236	G	G	2.1142	215, 37	BM991936.1	19711325			GCAAGTATGGCAGGCTGTATCTTTCAGTGT			Hs.557798	833631								UI-H-DF1-auf-a-01-0-UIs1 NCI_CGAP_DF1 cDNA clone IMAGE:5868552 3'	-	-	-
581	GE523155	GE523155	DISCOVERY	0.4135	0.7382	G	G	2.1118	33, 35	NM_175918.2	31341870	CRIPAK	285464	CCCTGGCATGGTGGTTCTGTAGGTTTCCTG	FLJ34443	285464	Hs.26410	523155					4p16.3			hypothetical protein FLJ34443 (FLJ34443)	GO:0000075(cell cycle checkpoint); GO:0000082(G1/S transition of mitotic cell cycle); GO:0000084(S phase of mitotic cell cycle); GO:0000216(M/G1 transition of mitotic cell cycle); GO:0000278(mitotic cell cycle); GO:0006511(ubiquitin-dependent protein catabolic process); GO:0006521(regulation of cellular amino acid metabolic process); GO:0006915(apoptosis); GO:0006977(DNA damage response, signal t…	GO:0003723(RNA binding); GO:0004298(threonine-type endopeptidase activity); GO:0005515(protein binding); GO:0008233(peptidase activity)	GO:0000502(proteasome complex); GO:0005634(nucleus); GO:0005737(cytoplasm); GO:0005844(polysome); GO:0019773(proteasome core complex, alpha-subunit complex)
163	GE590773	GE590773	DISCOVERY	1.3272	1.6518	G	G	2.1115	20, 53	AK024214.1	10436536	RERE	473	TGGTGATGCATGTCTGTAGTCCCAGCCACT	RERE	473	Hs.463041	590773					1p36.1-p36.2	LL.68703	LL.116665	cDNA FLJ14152 fis, clone MAMMA1003089	GO:0008283(cell proliferation)	GO:0003674(molecular_function)	GO:0005575(cellular_component)
162	GE770787	GE770787	DISCOVERY	1.3589	1.6828	G	G	2.1083	157, 59	BX094357.1	27827063			GCCAACCTGGTGAAACTCCGTCTCTACAAA				770787								Soares pineal gland 3NbHPG cDNA clone IMAGp998M01924 ; IMAGE:397224, mRNA sequence	-	-	GO:0016020(membrane); GO:0016021(integral to membrane)
368	GE63300	GE63300	DISCOVERY	0.5638	0.8877	G	G	2.108	81, 37	NM_020467.2	19923828	SMAGP	57228	CTACACCCCCTAATCTGAGCCCTTCCTTTC	LOC57228	57228	Hs.206501	63300					12q13.13			hypothetical protein from clone 643 (LOC57228)	GO:0006493(protein O-linked glycosylation)	GO:0004653(polypeptide N-acetylgalactosaminyltransferase activity); GO:0005529(sugar binding); GO:0016757(transferase activity, transferring glycosyl groups)	GO:0000139(Golgi membrane); GO:0005794(Golgi apparatus); GO:0016020(membrane); GO:0016021(integral to membrane); GO:0048471(perinuclear region of cytoplasm)
580	GE85468	GE85468	DISCOVERY	0.4521	0.7754	G	G	2.105	266, 110	W73799.1	1383962	MFSD8	256471	CACCATGTTGATGTCTTCTTGAGTAGGCCA	MGC33302	256471	Hs.480701	85468					4q28.1-q28.2			zd52b12s1 Soares_fetal_heart_NbHH19W cDNA clone IMAGE:344255 3'	GO:0001525(angiogenesis); GO:0001666(response to hypoxia); GO:0006355(regulation of transcription, DNA-dependent); GO:0006366(transcription from RNA polymerase II promoter); GO:0007165(signal transduction); GO:0007275(multicellular organismal development); GO:0030154(cell differentiation); GO:0045944(positive regulation of transcription from RNA polymerase II promoter); GO:0048625(myoblast cell f…	GO:0003677(DNA binding); GO:0003700(sequence-specific DNA binding transcription factor activity); GO:0003705(sequence-specific enhancer binding RNA polymerase II transcription factor activity); GO:0003713(transcription coactivator activity); GO:0004871(signal transducer activity); GO:0005515(protein binding); GO:0008134(transcription factor binding); GO:0030528(transcription regulator activity); …	GO:0005634(nucleus); GO:0005667(transcription factor complex)
250	GE702010	GE702010	DISCOVERY	0.8077	1.1309	G	G	2.1047	321, 84	AW025427.1	5878957	CDK13	8621	TGAACCCAGGAGGCAGGATAATCGCTTGAA	CDC2L5	8621	Hs.233552	702010		nucleotide binding (GO:0000166), protein serine/threonine kinase activity (GO:0004674), protein-tyrosine kinase activity (GO:0004713), ATP binding (GO:0005524), transferase activity (GO:0016740)	protein amino acid phosphorylation (GO:0006468), regulation of mitosis (GO:0007088), development (GO:0007275), positive regulation of cell proliferation (GO:0008284)		7p13	LL.69562	LL.306998	wu74b03x1 NCI_CGAP_Kid3 cDNA clone IMAGE:2525741 3'	GO:0071569(protein ufmylation)	GO:0005515(protein binding); GO:0071568(UFM1 conjugating enzyme activity)	-
249	GE582405	GE582405	DISCOVERY	1.0321	1.3553	G	G	2.1047	71, 101	BI757335.1	15748913			GGATCACTTGAGTCCCAGGAGTTTGAAGCC				582405								603029552F1 NIH_MGC_114 cDNA clone IMAGE:5199805 5', mRNA sequence	-	-	-
248	GE712984	GE712984	DISCOVERY	0.8669	1.1899	G	G	2.1037	94, 31	AI889108.1	5594272			GCTGAGGTAAGAGAATTGCTTGAACCCTGG			Hs.311004	712984								tw36f05x1 NCI_CGAP_Ut1 cDNA clone IMAGE:2261793 3' similar to contains Alu repetitive element;	-	-	-
579	GE79042	GE79042	DISCOVERY	0.3287	0.6514	G	G	2.1024	488, 10	NM_003709.1	4507828	KLF7	8609	CGTCTATTCTTTATGCCTTGCCCTAGCCAG	KLF7	8609	Hs.471221	79042		transcription factor activity (GO:0003700), transcription coactivator activity (GO:0003713), zinc ion binding (GO:0008270), metal ion binding (GO:0046872)	transcription (GO:0006350), regulation of transcription from RNA polymerase II promoter (GO:0006357)	nucleus (GO:0005634)	2q32	LL.93691	LL.363243	Kruppel-like factor 7 (ubiquitous) (KLF7)	-	-	-
103	GE657046	GE657046	DISCOVERY	1.5708	1.8935	G	G	2.1024	116, 59	R59692.1	830387			GAGTGCTTGAGCCCCAGGAGTTTGAGACCA			Hs.459295	657046								yh11a02s1 Soares infant brain 1NIB cDNA clone IMAGE:42772 3' similar to contains Alu repetitive element;contains PTR5 repetitive element ;	-	-	-
578	GE54411	GE54411	DISCOVERY	0.3929	0.7154	G	G	2.1014	4, 70	NM_006611.1	5729898	KLRAP1	10748	GACTCTATTTTCTCTGATTCGGTGTGCGCC	KLRA1	10748	Hs.159297	54411					12p13-p12			killer cell lectin-like receptor subfamily A, member 1 (KLRA1)	GO:0003084(positive regulation of systemic arterial blood pressure); GO:0006468(protein phosphorylation); GO:0006811(ion transport); GO:0007243(intracellular protein kinase cascade); GO:0048666(neuron development); GO:0050794(regulation of cellular process)	GO:0000166(nucleotide binding); GO:0003674(molecular_function); GO:0004674(protein serine/threonine kinase activity); GO:0004860(protein kinase inhibitor activity); GO:0005515(protein binding); GO:0005524(ATP binding); GO:0016740(transferase activity)	GO:0005575(cellular_component); GO:0005625(soluble fraction); GO:0005737(cytoplasm); GO:0042598(vesicular fraction)
367	GE831115	GE831115	DISCOVERY	0.6449	0.9673	G	G	2.1007	47, 31	AA632144.1	2555558	LITAF	9516	CTCAGGGTGAGGCTTATCCATTGCACTCCC	LITAF	9516	Hs.459940	831115		RNA polymerase II transcription factor activity (GO:0003702), signal transducer activity (GO:0004871)	transcription (GO:0006350), regulation of transcription from RNA polymerase II promoter (GO:0006357), positive regulation of I-kappaB kinase/NF-kappaB cascade (GO:0043123)	nucleus (GO:0005634)	16p13.3-p12			np74f05s1 NCI_CGAP_Br2 cDNA clone IMAGE:1132065 3' similar to contains Alu repetitive element;	-	-	-
161	GE55645	GE55645	DISCOVERY	1.1531	1.4753	G	G	2.0999	73, 109	AK022008.1	10433321	NOTCH2NL	388677	TAAGAAGTGGGGAATTGGAGAGTGACTGCC	NOTCH2NL	388677	Hs.502564	55645					1q21.2			cDNA FLJ11946 fis, clone HEMBB1000709	GO:0007154(cell communication); GO:0015031(protein transport)	GO:0004871(signal transducer activity); GO:0035091(phosphatidylinositol binding)	GO:0016020(membrane); GO:0016021(integral to membrane)
160	GE801884	GE801884	DISCOVERY	1.1932	1.5153	G	G	2.0995	122, 55	H78687.1	1056776			TGTGGTGGCCTCATACCTGTAAATCCCAGC				801884								yu29c08.s1 Soares fetal liver spleen 1NFLS cDNA clone IMAGE:235214 3' similar to contains Alu repetitive element;contains TAR1 repetitive element ;, mRNA sequence	GO:0001822(kidney development); GO:0006807(nitrogen compound metabolic process); GO:0009791(post-embryonic development); GO:0010761(fibroblast migration); GO:0035264(multicellular organism growth); GO:0045892(negative regulation of transcription, DNA-dependent); GO:0048008(platelet-derived growth factor receptor signaling pathway); GO:0048644(muscle organ morphogenesis); GO:0048705(skeletal syste…	GO:0003677(DNA binding); GO:0016564(transcription repressor activity)	GO:0005622(intracellular); GO:0005634(nucleus)
366	GE868683	GE868683	DISCOVERY	0.5933	0.9154	G	G	2.0995	13, 80	BQ025190.1	19760469			ACCCAGATGTTGCAGTGAGCCAAGATGACG				868683								UI-1-BB1p-aub-a-04-0-UI.s1 NCI_CGAP_Pl6 cDNA clone UI-1-BB1p-aub-a-04-0-UI 3', mRNA sequence	GO:0001819(positive regulation of cytokine production); GO:0001961(positive regulation of cytokine-mediated signaling pathway); GO:0006644(phospholipid metabolic process); GO:0006654(phosphatidic acid biosynthetic process); GO:0008152(metabolic process); GO:0008654(phospholipid biosynthetic process); GO:0019432(triglyceride biosynthetic process); GO:0044255(cellular lipid metabolic process)	GO:0003841(1-acylglycerol-3-phosphate O-acyltransferase activity); GO:0008415(acyltransferase activity); GO:0016740(transferase activity)	GO:0005783(endoplasmic reticulum); GO:0005789(endoplasmic reticulum membrane); GO:0016020(membrane); GO:0016021(integral to membrane)
365	GE87645	GE87645	DISCOVERY	0.5854	0.9075	G	G	2.0991	117, 67	NM_016049.3	34222327	FAM158A	51016	GGACTTTGACTGCCACCTTGATGACATCCG	C14orf122	51016	Hs.271614	87645		molecular function unknown (GO:0005554)			14q11.2	LL.85308	LL.290224	chromosome 14 open reading frame 122 (C14orf122)	-	-	-
247	GE82763	GE82763	DISCOVERY	0.9129	1.2349	G	G	2.099	225, 34	NM_024032.2	31543178	C17orf53	78995	GTCCTCAGCCTTACACCCCCTACTCACCTT	C17orf53	78995	Hs.437059	82763					17q21.31			hypothetical protein MGC3130 (MGC3130)	GO:0006968(cellular defense response)	GO:0004888(transmembrane receptor activity); GO:0005488(binding); GO:0005529(sugar binding)	GO:0016020(membrane); GO:0016021(integral to membrane)
364	GE732605	GE732605	DISCOVERY	0.6279	0.9497	G	G	2.0978	209, 94	AK025109.1	10437558	IFT80	57560	CCTGAGCAACATGATGAAACCCCCGTCTGT	IFT80	57560		732605					3	LL.68259	LL.295106	cDNA: FLJ21456 fis, clone COL04704	-	-	-
577	GE503153	GE503153	DISCOVERY	0.2979	0.6195	G	G	2.0972	71, 25	BM989131.1	19708520			GAACTGCATTCAAAACTGTCCTGGGCCACA				503153								UI-H-DF0-arq-b-24-0-UI.s1 NCI_CGAP_DF0 cDNA clone IMAGE:3107998 3', mRNA sequence	-	-	-
576	GE86186	GE86186	DISCOVERY	0.2862	0.6076	G	G	2.0962	77, 9	INCYTE UNIQUE				CCCCCCAAAATTCACATTCATCCTAAACCT				86186								INCYTE UNIQUE	GO:0007049(cell cycle)	GO:0003676(nucleic acid binding); GO:0008270(zinc ion binding); GO:0046872(metal ion binding)	GO:0005634(nucleus)
102	GE85287	GE85287	DISCOVERY	1.5915	1.9127	G	G	2.0949	77, 45	AK126850.1	34533502	TRAP1		CTGCTCCCTCCCCATTACCCACTAACTTGT	TRAP1	10131	Hs.30345	85287		nucleotide binding (GO:0000166), tumor necrosis factor receptor binding (GO:0005164), ATP binding (GO:0005524), unfolded protein binding (GO:0051082)	biological process unknown (GO:0000004), protein folding (GO:0006457)	mitochondrion (GO:0005739), cellular component unknown (GO:0008372)	16p13.3			cDNA FLJ44902 fis, clone BRAMY3004364	GO:0006183(GTP biosynthetic process); GO:0006228(UTP biosynthetic process); GO:0006241(CTP biosynthetic process); GO:0007275(multicellular organismal development); GO:0007283(spermatogenesis); GO:0030154(cell differentiation); GO:0045454(cell redox homeostasis)	GO:0004550(nucleoside diphosphate kinase activity); GO:0005524(ATP binding)	GO:0005737(cytoplasm); GO:0015630(microtubule cytoskeleton)
363	GE87656	GE87656	DISCOVERY	0.6138	0.9345	G	G	2.0926	117, 95	AK095781.1	21755113	CIRBP	1153	TTTCTCTGATGTCTGTTGCCGCCATTAGTT	CIRBP	1153	Hs.501309	87656		nucleotide binding (GO:0000166), RNA binding (GO:0003723)	response to cold (GO:0009409)	nucleus (GO:0005634)	19p13.3	LL.12696	LL.81825	cDNA FLJ38462 fis, clone FEBRA2021032, weakly similar to COLD-INDUCIBLE RNA-BINDING PROTEIN	GO:0007165(signal transduction); GO:0007267(cell-cell signaling); GO:0008284(positive regulation of cell proliferation); GO:0046326(positive regulation of glucose import); GO:0070374(positive regulation of ERK1 and ERK2 cascade); GO:0090080(positive regulation of MAPKKK cascade by fibroblast growth factor receptor signaling pathway)	GO:0005515(protein binding); GO:0008083(growth factor activity)	GO:0005576(extracellular region); GO:0005625(soluble fraction)
575	GE78969	GE78969	DISCOVERY	0.4214	0.7418	G	G	2.0913	446, 18	NM_018434.4	38176162	RNF130	55819	TCCCTGGCTTAGTGAACATTGTACCTGTCC	RNF130	55819	Hs.484363	78969		ubiquitin-protein ligase activity (GO:0004842), molecular function unknown (GO:0005554), peptidase activity (GO:0008233), zinc ion binding (GO:0008270), metal ion binding (GO:0046872)	proteolysis (GO:0006508), apoptosis (GO:0006915), protein ubiquitination (GO:0016567)	ubiquitin ligase complex (GO:0000151), integral to membrane (GO:0016021)	5q35.3	LL.59044		ring finger protein 130 (RNF130)	GO:0000266(mitochondrial fission); GO:0006184(GTP catabolic process); GO:0006915(apoptosis); GO:0007005(mitochondrion organization); GO:0007007(inner mitochondrial membrane organization); GO:0007601(visual perception); GO:0008053(mitochondrial fusion); GO:0019896(axon transport of mitochondrion); GO:0045768(positive regulation of anti-apoptosis); GO:0050896(response to stimulus)	GO:0000166(nucleotide binding); GO:0000287(magnesium ion binding); GO:0003924(GTPase activity); GO:0005525(GTP binding)	GO:0005739(mitochondrion); GO:0005741(mitochondrial outer membrane); GO:0005758(mitochondrial intermembrane space); GO:0016020(membrane); GO:0016021(integral to membrane); GO:0030061(mitochondrial crista); GO:0030425(dendrite)
362	GE87732	GE87732	DISCOVERY	0.5153	0.8351	G	G	2.0886	285, 25	NM_024307.1	13236539	GDPD3	79153	GACCTATTTCCCATTTTCCTGCTCTTGCCT	GDPD3	79153	Hs.289015	87732					16p11.2			glycerophosphodiester phosphodiesterase domain containing 3 (GDPD3)	GO:0000122(negative regulation of transcription from RNA polymerase II promoter); GO:0007259(JAK-STAT cascade); GO:0019221(cytokine-mediated signaling pathway); GO:0030521(androgen receptor signaling pathway); GO:0033235(positive regulation of protein sumoylation); GO:0045893(positive regulation of transcription, DNA-dependent); GO:0060333(interferon-gamma-mediated signaling pathway); GO:0060334(…	GO:0003677(DNA binding); GO:0003713(transcription coactivator activity); GO:0003714(transcription corepressor activity); GO:0005515(protein binding); GO:0008270(zinc ion binding); GO:0019789(SUMO ligase activity); GO:0019899(enzyme binding); GO:0046872(metal ion binding); GO:0050681(androgen receptor binding)	GO:0005634(nucleus); GO:0005654(nucleoplasm); GO:0016607(nuclear speck)
246	GE769455	GE769455	DISCOVERY	0.971	1.2908	G	G	2.0885	85, 66	CK905537.1	45367068	CPE	1363	GGAGTTCAAGACCAGGAGTTCGAGACCAGC	CPE	1363	Hs.75360	769455		carboxypeptidase activity (GO:0004180), carboxypeptidase A activity (GO:0004182), carboxypeptidase E activity (GO:0004183), metallopeptidase activity (GO:0008237), metal ion binding (GO:0046872)	protein modification (GO:0006464), proteolysis (GO:0006508), neuropeptide signaling pathway (GO:0007218), metabolism (GO:0008152)	plasma membrane (GO:0005886)	4q32.3	LL.12876		ih24g03y5 Human insulinoma cDNA clone IMAGE:5615404 5'	GO:0006357(regulation of transcription from RNA polymerase II promoter); GO:0006366(transcription from RNA polymerase II promoter); GO:0006954(inflammatory response)	GO:0003677(DNA binding); GO:0003700(sequence-specific DNA binding transcription factor activity)	GO:0005634(nucleus); GO:0005730(nucleolus); GO:0005737(cytoplasm); GO:0005886(plasma membrane)
361	GE755501	GE755501	DISCOVERY	0.4952	0.8149	G	G	2.0876	348, 35	AK021992.1	10433301	ASTN2	23245	AGCCACCATGATCCAATCACCTTCCACCAG	ASTN2	23245	Hs.209217	755501					9q33.1	LL.56079	LL.298120	cDNA FLJ11930 fis, clone HEMBB1000441	GO:0006468(protein phosphorylation); GO:0007596(blood coagulation); GO:0009615(response to virus); GO:0030168(platelet activation); GO:0050830(defense response to Gram-positive bacterium)	GO:0000166(nucleotide binding); GO:0004713(protein tyrosine kinase activity); GO:0004715(non-membrane spanning protein tyrosine kinase activity); GO:0005524(ATP binding)	GO:0005829(cytosol)
46	GE580626	GE580626	DISCOVERY	2.1003	2.4199	G	G	2.0876	16, 50	NM_031482.3	33589825	ATG10	83734	ATGGTGGTGTGTTCCTGTAGTCCCAGCTCC	ATG10	83734	Hs.555993	580626			ubiquitin cycle (GO:0006512), autophagy (GO:0006914), protein transport (GO:0015031)		5q14.1-q14.2			APG10 autophagy 10-like (S cerevisiae) (APG10L)	-	-	-
574	GE607660	GE607660	DISCOVERY	0.4525	0.7722	G	G	2.0875	448, 49	AA158235.1	1733030	IFI16	3428	TCCTCTGAGGCTTGAGTTCTGGTTGTGACA	IFI16	3428	Hs.380250	607660		double-stranded DNA binding (GO:0003690), transcriptional repressor activity (GO:0016564)	transcription (GO:0006350), regulation of transcription, DNA-dependent (GO:0006355), immune response (GO:0006955), cell proliferation (GO:0008283), response to virus (GO:0009615), monocyte differentiation (GO:0030224)	nucleus (GO:0005634)	1q22			zo76b02s1 Stratagene pancreas (#937208) cDNA clone IMAGE:592779 3'	-	-	-
62	GE843860	GE843860	DISCOVERY	1.9648	2.2843	G	G	2.0868	16, 76	BM988783.1	19708172	TXNDC11	51061	GCTCTTAATCCTAGCACTTTGGGAGGCCGA	TXNDC11	51061	Hs.313847	843860					16p13.13			UI-H-DI0-ary-e-02-0-UIs1 NCI_CGAP_DI0 cDNA clone IMAGE:5855593 3'	-	-	-
573	GE672134	GE672134	DISCOVERY	0.382	0.7013	G	G	2.0859	362, 16	BF437953.1	11450470			CAAGGCCAGCATTACCCTGATACCAAAGCC			Hs.147506	672134								7q63c05x1 NCI_CGAP_Lu24 cDNA clone IMAGE:3702920 3' similar to contains L1.t3 L1 repetitive element ;	-	-	-
159	GE770646	GE770646	DISCOVERY	1.127	1.4463	G	G	2.0857	73, 59	AL110169.1	5817075	NUP214	8021	GGCAGAGAACACTTGAACCCAGGAGGCAGA	NUP214	8021	Hs.461860	770646		transporter activity (GO:0005215), protein binding (GO:0005515)	transport (GO:0006810)	nucleus (GO:0005634), nuclear pore (GO:0005643)	9q34.1			mRNA; cDNA DKFZp586N2224 (from clone DKFZp586N2224)	GO:0000077(DNA damage checkpoint); GO:0000085(G2 phase of mitotic cell cycle); GO:0007049(cell cycle); GO:0007389(pattern specification process); GO:0009790(embryo development); GO:0009888(tissue development); GO:0010553(negative regulation of gene-specific transcription from RNA polymerase II promoter); GO:0045892(negative regulation of transcription, DNA-dependent); GO:0051090(regulation of seq…	GO:0003690(double-stranded DNA binding); GO:0003704(specific RNA polymerase II transcription factor activity); GO:0003705(sequence-specific enhancer binding RNA polymerase II transcription factor activity); GO:0005515(protein binding); GO:0008022(protein C-terminus binding); GO:0008134(transcription factor binding); GO:0008301(DNA bending activity); GO:0010843(promoter binding); GO:0016563(transc…	GO:0005634(nucleus); GO:0005667(transcription factor complex)
158	GE840425	GE840425	DISCOVERY	1.3724	1.6916	G	G	2.0853	116, 64	BQ023212.1	19758491	PXK	54899	CGAGAGGCAGGCTGAGGTGGGAGGATTACT	PXK	54899	Hs.190544	840425					3p14.3	LL.218699	LL.306203	UI-1-BB1p-avf-c-01-0-UIs1 NCI_CGAP_Pl6 cDNA clone UI-1-BB1p-avf-c-01-0-UI 3'	-	-	-
157	GE521207	GE521207	DISCOVERY	1.3307	1.6493	G	G	2.0825	169, 67	AW449100.1	6989876	DHX35	60625	ACACCTACTCGGGTCATTCCAAGGGCATCC	DHX35	60625	Hs.444520	521207		nucleotide binding (GO:0000166), nucleic acid binding (GO:0003676), ATP binding (GO:0005524), ATP-dependent helicase activity (GO:0008026), hydrolase activity (GO:0016787)			20q11.22-q12	LL.71715	LL.362260	UI-H-BI3-akf-e-10-0-UIs1 NCI_CGAP_Sub5 cDNA clone IMAGE:2734171 3'	-	-	-
572	GE84480	GE84480	DISCOVERY	0.2482	0.5666	G	G	2.0815	405, 19	BG340242.1	13146669	RCC2	55920	CCCTCCGATCCGTCTTTTAGTTGCTTCTCT	RCC2	55920	Hs.380857	84480					1p36.13	LL.108911	LL.298594	602438436F1 NIH_MGC_46 cDNA clone IMAGE:4556217 5'	-	GO:0008168(methyltransferase activity); GO:0016740(transferase activity)	-
360	GE501739	GE501739	DISCOVERY	0.7559	1.0742	G	G	2.0811	323, 46	AL832284.1	21732831			TGGATAAAGCCGCTTTGTGACCTGCATAAA			Hs.146543	501739								mRNA; cDNA DKFZp667K2218 (from clone DKFZp667K2218)	GO:0006626(protein targeting to mitochondrion); GO:0006783(heme biosynthetic process); GO:0006820(anion transport); GO:0006915(apoptosis); GO:0006950(response to stress); GO:0007568(aging); GO:0008202(steroid metabolic process); GO:0008283(cell proliferation); GO:0008347(glial cell migration); GO:0010042(response to manganese ion); GO:0010266(response to vitamin B1); GO:0010940(positive regulatio…	GO:0004872(receptor activity); GO:0005497(androgen binding); GO:0008503(benzodiazepine receptor activity); GO:0015485(cholesterol binding)	GO:0005739(mitochondrion); GO:0005741(mitochondrial outer membrane); GO:0016020(membrane); GO:0016021(integral to membrane)
61	GE665711	GE665711	DISCOVERY	1.8121	2.1304	G	G	2.081	250, 24	AI053568.1	3321355	MYO1F	4542	GATGTGGTGGCGTGTGACTGTAATCCCAGC	MYO1F	4542	Hs.408451	665711		nucleotide binding (GO:0000166), motor activity (GO:0003774), actin binding (GO:0003779), calmodulin binding (GO:0005516), ATP binding (GO:0005524)	biological process unknown (GO:0000004)	unconventional myosin (GO:0016461)	19p13.3-p13.2	LL.17916	LL.314654	qi68f01x1 NCI_CGAP_Ov26 cDNA clone IMAGE:1861657 3' similar to contains Alu repetitive element;	-	GO:0016787(hydrolase activity)	-
245	GE742976	GE742976	DISCOVERY	0.8626	1.1804	G	G	2.0791	7, 54	AA757553.1	2805416			GCCTGTAATTCCAGCACTTCGGGAGGATCA				742976								zg40h05.s1 Soares_pineal_gland_N3HPG cDNA clone IMAGE:395865 3' similar to contains Alu repetitive element;, mRNA sequence	GO:0000122(negative regulation of transcription from RNA polymerase II promoter); GO:0000301(retrograde transport, vesicle recycling within Golgi); GO:0006357(regulation of transcription from RNA polymerase II promoter); GO:0006810(transport); GO:0006891(intra-Golgi vesicle-mediated transport); GO:0007275(multicellular organismal development); GO:0030324(lung development); GO:0042491(auditory rec…	GO:0003682(chromatin binding); GO:0003700(sequence-specific DNA binding transcription factor activity); GO:0003702(RNA polymerase II transcription factor activity); GO:0016564(transcription repressor activity); GO:0030674(protein binding, bridging); GO:0043565(sequence-specific DNA binding)	GO:0000139(Golgi membrane); GO:0005634(nucleus); GO:0005737(cytoplasm); GO:0005794(Golgi apparatus); GO:0016020(membrane); GO:0016021(integral to membrane); GO:0030173(integral to Golgi membrane)
571	GE85080	GE85080	DISCOVERY	0.2709	0.5887	G	G	2.0788	488, 4	AI336238.1	4073165	ZNRD1-AS1	80862	GTAACACCCTGCGAGGCTCTGTAGATGGAT			Hs.122390	85080								qt45a05x1 Soares_fetal_lung_NbHL19W cDNA clone IMAGE:1950896 3'	-	-	-
156	GE543312	GE543312	DISCOVERY	1.0575	1.3751	G	G	2.078	120, 23	NM_021951.2	62241025	DMRT1	1761	CCACCCCATCCTCCCAATCCAAAACGTAAC	DMRT1	1761	Hs.98586	543312		transcription factor activity (GO:0003700), metal ion binding (GO:0046872)	transcription (GO:0006350), regulation of transcription, DNA-dependent (GO:0006355), sex determination (GO:0007530), sex differentiation (GO:0007548), male gonad development (GO:0008584)	nucleus (GO:0005634)	9p24.3			doublesex and mab-3 related transcription factor 1 (DMRT1)	GO:0006464(protein modification process); GO:0006486(protein glycosylation)	GO:0003836(beta-galactoside alpha-2,3-sialyltransferase activity)	GO:0005576(extracellular region); GO:0005794(Golgi apparatus); GO:0016020(membrane); GO:0016021(integral to membrane); GO:0030173(integral to Golgi membrane); GO:0032580(Golgi cisterna membrane)
359	GE536758	GE536758	DISCOVERY	0.4965	0.814	G	G	2.0777	9, 16	NM_145313.1	21687176	RASGEF1A	221002	TGAAGCTGTACCATAATGCAGGACGTCAGT	RASGEF1A	221002	Hs.125293	536758					10q11.21	LL.70727	LL.312664	RasGEF domain family, member 1A (RASGEF1A)	GO:0007186(G-protein coupled receptor protein signaling pathway); GO:0007218(neuropeptide signaling pathway); GO:0016525(negative regulation of angiogenesis)	GO:0004930(G-protein coupled receptor activity)	GO:0005886(plasma membrane); GO:0016021(integral to membrane)
244	GE614213	GE614213	DISCOVERY	0.8082	1.1256	G	G	2.0768	83, 50	AK022455.1	10433857	PHC3	80012	GCTAGGTGTGGTGGTGGGTATCTGTAAACA	PHC3	80012	Hs.546441	614213					3q26.2	LL.241915	LL.310258	cDNA FLJ12393 fis, clone MAMMA1002711	-	-	-
243	GE545308	GE545308	DISCOVERY	0.9412	1.2583	G	G	2.0753	344, 61	AI291939.1	3934713			GGATCACTTGACAGTTTGAGACCAGCCTGG			Hs.150022	545308								qm81c05x1 Soares_placenta_8to9weeks_2NbHP8to9W cDNA clone IMAGE:1895144 3'	GO:0005975(carbohydrate metabolic process); GO:0005997(xylulose metabolic process); GO:0006006(glucose metabolic process); GO:0006739(NADP metabolic process); GO:0042732(D-xylose metabolic process); GO:0055114(oxidation-reduction process)	GO:0005488(binding); GO:0016614(oxidoreductase activity, acting on CH-OH group of donors); GO:0050038(L-xylulose reductase (NADP+) activity)	GO:0005902(microvillus); GO:0005903(brush border); GO:0016020(membrane)
242	GE80362	GE80362	DISCOVERY	1.0081	1.325	G	G	2.0742	451, 99	U56386.1	2463625	SH3BP2	6452	ACTAACTTGCCCTGTCCCAATCCCAGAAAC	SH3BP2	6452	Hs.167679	80362	ENSG00000087266	SH3/SH2 adaptor activity (GO:0005070)	intracellular signaling cascade (GO:0007242)		4p16.3			SH3 binding protein 3BP2 (3BP2) mRNA	GO:0008015(blood circulation); GO:0030036(actin cytoskeleton organization); GO:0030866(cortical actin cytoskeleton organization); GO:0032092(positive regulation of protein binding)	GO:0003779(actin binding); GO:0005200(structural constituent of cytoskeleton); GO:0005515(protein binding); GO:0005545(1-phosphatidylinositol binding); GO:0030507(spectrin binding)	GO:0005634(nucleus); GO:0005737(cytoplasm); GO:0005794(Golgi apparatus); GO:0005886(plasma membrane); GO:0005938(cell cortex); GO:0008091(spectrin); GO:0014731(spectrin-associated cytoskeleton); GO:0019898(extrinsic to membrane); GO:0030863(cortical cytoskeleton); GO:0043231(intracellular membrane-bounded organelle); GO:0043234(protein complex)
241	GE588222	GE588222	DISCOVERY	0.8664	1.1832	G	G	2.0737	440, 101	AK096225.1	21755662			GAGCCCAGGAGTTCAAGGTTAACAGTGAGC		441300	Hs.490570	588222					7q36.1			cDNA FLJ38906 fis, clone NT2NE2004378	-	-	-
570	GE798860	GE798860	DISCOVERY	0.3047	0.6211	G	G	2.072	458, 5	AW241731.1	6575485	TM9SF2	9375	TCCAATCCCAGATCCCACCAAGTTAGCAAA	TM9SF2	9375	Hs.130413	798860		transporter activity (GO:0005215)	transport (GO:0006810)	endosome (GO:0005768), integral to plasma membrane (GO:0005887)	13q32.3	LL.68059	LL.306197	xn74d03x1 Soares_NFL_T_GBC_S1 cDNA clone IMAGE:2700197 3'	-	-	-
358	GE59210	GE59210	DISCOVERY	0.4969	0.8131	G	G	2.0713	72, 13	NM_033111.2	40255000	N4BP2L2	10443	CTTGTTGCCTGATGACTATGTGGTTCCCCT	PFAAP5	10443	Hs.507680	59210					13q12-q13			CG016 (LOC88523)	GO:0000080(G1 phase of mitotic cell cycle); GO:0000278(mitotic cell cycle); GO:0001954(positive regulation of cell-matrix adhesion); GO:0006468(protein phosphorylation); GO:0007049(cell cycle); GO:0009615(response to virus); GO:0010468(regulation of gene expression); GO:0030097(hemopoiesis); GO:0042063(gliogenesis); GO:0043697(cell dedifferentiation); GO:0045646(regulation of erythrocyte differen…	GO:0000166(nucleotide binding); GO:0004693(cyclin-dependent protein kinase activity); GO:0005515(protein binding); GO:0005524(ATP binding); GO:0030332(cyclin binding)	GO:0000307(cyclin-dependent protein kinase holoenzyme complex); GO:0001726(ruffle); GO:0005634(nucleus); GO:0005737(cytoplasm); GO:0005829(cytosol)
569	GE804972	GE804972	DISCOVERY	0.3962	0.7124	G	G	2.0711	26, 90	AI822128.1	5441207	ZNF227	7770	TGAGAATCGCTTGATCCCAGAAGGCAGAGG	ZNF227	7770	Hs.371335	804972		DNA binding (GO:0003677), zinc ion binding (GO:0008270), metal ion binding (GO:0046872)	transcription (GO:0006350), regulation of transcription, DNA-dependent (GO:0006355)	nucleus (GO:0005634)				za71f05x5 Soares_fetal_lung_NbHL19W cDNA clone IMAGE:298017 3' similar to contains Alu repetitive element;	GO:0000122(negative regulation of transcription from RNA polymerase II promoter); GO:0006351(transcription, DNA-dependent); GO:0006355(regulation of transcription, DNA-dependent); GO:0006366(transcription from RNA polymerase II promoter); GO:0007517(muscle organ development); GO:0045662(negative regulation of myoblast differentiation); GO:0045663(positive regulation of myoblast differentiation)	GO:0003700(sequence-specific DNA binding transcription factor activity); GO:0003705(sequence-specific enhancer binding RNA polymerase II transcription factor activity); GO:0008270(zinc ion binding); GO:0010843(promoter binding); GO:0016564(transcription repressor activity); GO:0019899(enzyme binding); GO:0043565(sequence-specific DNA binding); GO:0046872(metal ion binding)	GO:0005622(intracellular); GO:0005634(nucleus); GO:0005667(transcription factor complex); GO:0005739(mitochondrion)
155	GE492768	GE492768	DISCOVERY	1.2923	1.6084	G	G	2.0708	256, 59	BF055111.1	10809007			CAACTTCTGACAACCCTGCTAGAGCCAACT				492768								7j75a10.x1 Soares_NSF_F8_9W_OT_PA_P_S1 cDNA clone IMAGE:3392250 3', mRNA sequence	-	-	-
568	GE490170	GE490170	DISCOVERY	0.37	0.6861	G	G	2.0706	350, 102	BG150076.1	12662106			GTCCCACCTTGACCTGCCGAGATAGCTCTG				490170								nad51b07.x1 NCI_CGAP_Lu24 cDNA clone IMAGE:3406813 3', mRNA sequence	-	-	-
567	GE870830	GE870830	DISCOVERY	0.3802	0.6958	G	G	2.0685	192, 3	BC026239.1	22382052	ZFAND6	54469	GCACCTGCTCCATCTAGACATTCTGCCAAG	ZA20D3	54469	Hs.306329	870830					15q25.1	LL.65098	LL.293067	clone IMAGE:4716331	GO:0006471(protein ADP-ribosylation)	GO:0003950(NAD+ ADP-ribosyltransferase activity); GO:0003956(NAD(P)+-protein-arginine ADP-ribosyltransferase activity); GO:0016757(transferase activity, transferring glycosyl groups)	GO:0005886(plasma membrane); GO:0005887(integral to plasma membrane); GO:0009986(cell surface); GO:0031225(anchored to membrane); GO:0033017(sarcoplasmic reticulum membrane)
566	GE80396	GE80396	DISCOVERY	0.2716	0.587	G	G	2.0673	240, 56	NM_018690.1	8922078	APOBR	55911	TGATGTATCATTCATGGAGCAGGCAAAACC	APOB48R	55911	Hs.200333	80396					16p11			apolipoprotein B48 receptor (APOB48R)	GO:0007165(signal transduction); GO:0007268(synaptic transmission); GO:0007608(sensory perception of smell); GO:0050896(response to stimulus)	GO:0004871(signal transducer activity)	GO:0005737(cytoplasm)
240	GE830470	GE830470	DISCOVERY	0.8814	1.1968	G	G	2.0672	47, 72	BQ019352.1	19754629	NPAS2	4862	GGCACGGTGGCTCACTTCTGTAATTCCAAC	NPAS2	4862	Hs.156832	830470		transcription factor activity (GO:0003700), signal transducer activity (GO:0004871)	regulation of transcription, DNA-dependent (GO:0006355), signal transduction (GO:0007165), central nervous system development (GO:0007417)	nucleus (GO:0005634)	2q11.2			UI-H-ED0-aww-m-10-0-UIs1 NCI_CGAP_ED0 cDNA clone IMAGE:5824689 3'	-	-	-
101	GE703074	GE703074	DISCOVERY	1.5672	1.8826	G	G	2.0672	447, 41	BF111655.1	10941345	STK38	11329	CAAGAGTTTGAGACCAGCCTGACCAGTGTG	STK38	11329	Hs.409578	703074		nucleotide binding (GO:0000166), magnesium ion binding (GO:0000287), protein serine/threonine kinase activity (GO:0004674), protein-tyrosine kinase activity (GO:0004713), ATP binding (GO:0005524), transferase activity (GO:0016740)	protein amino acid phosphorylation (GO:0006468), protein kinase cascade (GO:0007243)	nucleus (GO:0005634)	6p21	LL.106504	LL.361813	7l32g02x1 Soares_NSF_F8_9W_OT_PA_P_S1 cDNA clone IMAGE:3523370 3' similar to contains Alu repetitive element;contains element MER31 repetitive element ;	GO:0006396(RNA processing); GO:0006397(mRNA processing); GO:0008016(regulation of heart contraction)	GO:0000166(nucleotide binding); GO:0003723(RNA binding); GO:0005515(protein binding)	GO:0005634(nucleus); GO:0005737(cytoplasm)
356	GE631526	GE631526	DISCOVERY	0.7062	1.0215	G	G	2.0668	27, 8	CB955777.1	30211895	ITPR1	3708	CTCGACAGGCTTAGGTGGGAGGATTGCTTG	ITPR1	3708	Hs.374613	631526		inositol 1,4,5-triphosphate-sensitive calcium-release channel activity (GO:0005220), calcium channel activity (GO:0005262), calcium ion binding (GO:0005509), protein binding (GO:0005515), inositol-1,4,5-triphosphate receptor activity (GO:0008095), calcium ion transporter activity (GO:0015085)	cation transport (GO:0006812), calcium ion transport (GO:0006816), signal transduction (GO:0007165)	endoplasmic reticulum membrane (GO:0005789), integral to plasma membrane (GO:0005887), membrane (GO:0016020)	3p26-p25	LL.16438	LL.25262	AGENCOURT_13777655 NIH_MGC_184 cDNA clone IMAGE:30350043 5'	-	-	-
60	GE634133	GE634133	DISCOVERY	1.7633	2.0783	G	G	2.0657	93, 35	AA204695.1	1802546			GCTCACGCCTGTAATCCCAGATGCTGTTTC			Hs.163752	634133								zr87e09r1 NCI_CGAP_GCB1 cDNA clone IMAGE:682696 5'	GO:0006511(ubiquitin-dependent protein catabolic process)	GO:0004221(ubiquitin thiolesterase activity); GO:0008233(peptidase activity); GO:0008234(cysteine-type peptidase activity); GO:0008270(zinc ion binding); GO:0046872(metal ion binding)	-
355	GE527928	GE527928	DISCOVERY	0.6288	0.9438	G	G	2.0655	287, 111	AW193348.1	6472047			CCTGTGGTCCCAGATACTCAAGAGGCCGAG				527928								xl73h09.x1 NCI_CGAP_Pan1 cDNA clone IMAGE:2680385 3' similar to contains Alu repetitive element;, mRNA sequence	-	-	GO:0016020(membrane); GO:0016021(integral to membrane)
565	GE631435	GE631435	DISCOVERY	0.3087	0.6235	G	G	2.0643	446, 56	AW269391.1	6656421	FAM122A	116224	ATTGGGACCCCATTCTCCTTCTGTGGTAGT	C9orf42	116224	Hs.310425	631435					9q21.11	LL.68034		xv42a05x1 Soares_NFL_T_GBC_S1 cDNA clone IMAGE:2815760 3'	GO:0006637(acyl-CoA metabolic process)	GO:0003986(acetyl-CoA hydrolase activity); GO:0004091(carboxylesterase activity); GO:0016787(hydrolase activity)	GO:0005739(mitochondrion)
239	GE683709	GE683709	DISCOVERY	0.8515	1.1662	G	G	2.064	309, 88	W33184.1	1315206			GCCAACATGATGAAACCCCGTCTAATAAAA				683709								zc09e03.s1 Soares_parathyroid_tumor_NbHPA cDNA clone IMAGE:321820 3' similar to contains Alu repetitive element;contains element MER22 repetitive element ;, mRNA sequence	-	-	-
154	GE60353	GE60353	DISCOVERY	1.1697	1.4843	G	G	2.0632	67, 68	NM_002800.3	23110930	PSMB9	5698	CCAAAATTCTATGATGAGTGAACCTTCCCC	PSMB9	5698	Hs.381081	60353		threonine endopeptidase activity (GO:0004298)	proteolysis (GO:0006508), ubiquitin-dependent protein catabolism (GO:0006511), immune response (GO:0006955)	proteasome core complex (sensu Eukaryota) (GO:0005839)	6p21.3			proteasome (prosome, macropain) subunit, beta type, 9 (large multifunctional protease 2) (PSMB9), transcript variant 1	-	-	-
100	GE475851	GE475851	DISCOVERY	1.6529	1.9672	G	G	2.0624	104, 62	BX113650.1	27879361			CTCTAAGACCTCCCCACCCGTCCATCCTTG			Hs.102896	475851								Soares_fetal_lung_NbHL19W cDNA clone IMAGp998F09676	-	-	-
238	GE731069	GE731069	DISCOVERY	0.9776	1.2919	G	G	2.0617	251, 24	AA676727.1	2657249	STAG1	10274	TTGAGCCCAGATGTTCGAGACCAGCCTAGG	STAG1	10274	Hs.412586	731069		binding (GO:0005488)	cell cycle (GO:0007049), chromosome segregation (GO:0007059), mitosis (GO:0007067), cell division (GO:0051301)	nucleus (GO:0005634)	3q22.3	LL.20842	LL.315958	zj68b11s1 Soares_fetal_liver_spleen_1NFLS_S1 cDNA clone IMAGE:460029 3' similar to contains Alu repetitive element;	-	-	-
564	GE684765	GE684765	DISCOVERY	0.3727	0.6867	G	G	2.061	393, 61	CA449645.1	24814065	TIGIT	201633	GGAGACTGTGGCGGGAGGATCACTTGACTC	FLJ39873	201633	Hs.421750	684765					3q13.31			UI-H-EI1-ayv-o-04-0-UIs1 NCI_CGAP_EI1 cDNA clone UI-H-EI1-ayv-o-04-0-UI 3'	GO:0006508(proteolysis); GO:0006692(prostanoid metabolic process); GO:0019370(leukotriene biosynthetic process); GO:0042446(hormone biosynthetic process)	GO:0008233(peptidase activity); GO:0008235(metalloexopeptidase activity); GO:0008239(dipeptidyl-peptidase activity); GO:0016805(dipeptidase activity); GO:0046872(metal ion binding)	GO:0005886(plasma membrane); GO:0031225(anchored to membrane)
237	GE514506	GE514506	DISCOVERY	1.0284	1.3424	G	G	2.0607	3, 23	BG059949.1	12527938	NOTCH2	4853	CATATAGACACAGTTCAAGACCAGCCTGGC	NOTCH2	4853	Hs.487360	514506		ligand-regulated transcription factor activity (GO:0003706), receptor activity (GO:0004872), calcium ion binding (GO:0005509), protein binding (GO:0005515), protein heterodimerization activity (GO:0046982)	cell fate determination (GO:0001709), transcription (GO:0006350), regulation of transcription, DNA-dependent (GO:0006355), anti-apoptosis (GO:0006916), induction of apoptosis (GO:0006917), cell cycle arrest (GO:0007050), Notch signaling pathway (GO:0007219), nervous system development (GO:0007399), negative regulation of cell proliferation (GO:0008285), cell growth (GO:0016049), stem cell mainten…	nucleus (GO:0005634), integral to plasma membrane (GO:0005887), cell surface (GO:0009986), membrane (GO:0016020)	1p13-p11	LL.18129	LL.29492	naf46c09x1 NCI_CGAP_Brn65 cDNA clone IMAGE:4147192 3' similar to contains Alu repetitive element;	GO:0007155(cell adhesion); GO:0007156(homophilic cell adhesion); GO:0030308(negative regulation of cell growth)	GO:0005509(calcium ion binding); GO:0005515(protein binding)	GO:0005886(plasma membrane); GO:0016021(integral to membrane); GO:0016324(apical plasma membrane); GO:0030054(cell junction)
563	GE672296	GE672296	DISCOVERY	0.2887	0.6027	G	G	2.0607	446, 2	AI927713.1	5663677			GCATTTTCCTGGTCTTGTCCCTCCAATTTG			Hs.137546	672296								wo08b04x1 NCI_CGAP_Pan1 cDNA clone IMAGE:2454703 3'	-	-	GO:0016020(membrane); GO:0016021(integral to membrane)
562	GE814116	GE814116	DISCOVERY	0.444	0.7577	G	G	2.0593	300, 47	AL389942.1	9367848	LOC285628	285628	TCTGACGTGGTGGGATTTGAGATGTGTTTT	LOC285628	285628	Hs.406790	814116					5q34			mRNA full length insert cDNA clone EUROIMAGE 2005635	-	-	-
236	GE792046	GE792046	DISCOVERY	0.9333	1.2468	G	G	2.0585	66, 91	AK091942.1	21750423	LOC100506302		TTTGCATAACTACTCTGGAGGCTGAGGCGG			Hs.87856	792046								uncharacterized LOC100506302	GO:0006281(DNA repair); GO:0008219(cell death)	GO:0008270(zinc ion binding); GO:0046872(metal ion binding)	-
561	GE772184	GE772184	DISCOVERY	0.3708	0.6841	G	G	2.0574	115, 101	AI279045.1	3917279			GTTGGAGGATTGTTTGAGGCTGGGAGTTCA		387781	Hs.433026	772184					11q13.1			qm17g07x1 NCI_CGAP_Lu5 cDNA clone IMAGE:1882140 3' similar to contains Alu repetitive element;	GO:0001954(positive regulation of cell-matrix adhesion); GO:0006936(muscle contraction); GO:0007517(muscle organ development)	GO:0003779(actin binding); GO:0005509(calcium ion binding); GO:0005515(protein binding); GO:0008270(zinc ion binding)	GO:0005624(membrane fraction); GO:0005634(nucleus); GO:0005737(cytoplasm); GO:0005856(cytoskeleton); GO:0005886(plasma membrane); GO:0030054(cell junction); GO:0045202(synapse); GO:0045211(postsynaptic membrane)
354	GE58244	GE58244	DISCOVERY	0.4685	0.7815	G	G	2.0556	218, 31	NM_199037.2	47157335	SCN1B	6324	GAGTGCCACGTCTACCGCCTGCTCTTCTTC	SCN1B	6324	Hs.436646	58244		voltage-gated sodium channel activity (GO:0005248), sodium ion binding (GO:0031402)	ion transport (GO:0006811), sodium ion transport (GO:0006814), synaptic transmission (GO:0007268)	membrane fraction (GO:0005624), integral to membrane (GO:0016021)	19q13.1	LL.20266	LL.29686	sodium channel, voltage-gated, type I, beta (SCN1B), transcript variant b	GO:0000186(activation of MAPKK activity); GO:0006112(energy reserve metabolic process); GO:0006184(GTP catabolic process); GO:0007165(signal transduction); GO:0007264(small GTPase mediated signal transduction); GO:0007596(blood coagulation); GO:0048011(nerve growth factor receptor signaling pathway); GO:0050796(regulation of insulin secretion)	GO:0000166(nucleotide binding); GO:0003924(GTPase activity); GO:0005515(protein binding); GO:0005525(GTP binding)	GO:0005622(intracellular); GO:0005829(cytosol); GO:0005886(plasma membrane)
560	GE786509	GE786509	DISCOVERY	0.4407	0.7533	G	G	2.0539	222, 1	AW769759.1	7701794			TGCGGTCTCCATTACCTCTAGCATTTATTC				786509								hl68g09.x1 NCI_CGAP_Kid13 cDNA clone IMAGE:3006400 3' similar to contains MER14.t2 MER14 repetitive element ;, mRNA sequence	-	-	-
153	GE81401	GE81401	DISCOVERY	1.2293	1.5415	G	G	2.0519	441, 102	NM_004470.2	17149841	FKBP2	2286	AAAAGGAAGCTGCAGATCGGGGTCAAGAAG	FKBP2	2286	Hs.227729	81401		peptidyl-prolyl cis-trans isomerase activity (GO:0003755), FK506 binding (GO:0005528), isomerase activity (GO:0016853)	protein folding (GO:0006457)	endoplasmic reticulum (GO:0005783)	11q13.1-q13.3	LL.14227	LL.293702	FK506 binding protein 2, 13kDa (FKBP2), transcript variant 1	GO:0006457(protein folding); GO:0007021(tubulin complex assembly); GO:0007023(post-chaperonin tubulin folding pathway); GO:0044267(cellular protein metabolic process); GO:0051084('de novo' posttranslational protein folding)	GO:0051082(unfolded protein binding); GO:0051087(chaperone binding)	GO:0005737(cytoplasm); GO:0005856(cytoskeleton); GO:0005874(microtubule)
99	GE848508	GE848508	DISCOVERY	1.4498	1.7618	G	G	2.0512	301, 49	BM666043.1	18973433			AGGAATTCGAGACCAGCCTGGCTAATGTGG				848508								UI-E-DX1-agt-a-24-0-UI.s1 UI-E-DX1 cDNA clone UI-E-DX1-agt-a-24-0-UI 3', mRNA sequence	GO:0006511(ubiquitin-dependent protein catabolic process); GO:0006897(endocytosis); GO:0007411(axon guidance); GO:0008277(regulation of G-protein coupled receptor protein signaling pathway); GO:0016477(cell migration); GO:0016579(protein deubiquitination); GO:0070536(protein K63-linked deubiquitination); GO:0071108(protein K48-linked deubiquitination)	GO:0001664(G-protein-coupled receptor binding); GO:0004197(cysteine-type endopeptidase activity); GO:0004221(ubiquitin thiolesterase activity); GO:0004843(ubiquitin-specific protease activity); GO:0005515(protein binding); GO:0008233(peptidase activity); GO:0008270(zinc ion binding); GO:0046872(metal ion binding)	GO:0005737(cytoplasm); GO:0030891(VCB complex); GO:0048471(perinuclear region of cytoplasm)
152	GE862345	GE862345	DISCOVERY	1.3526	1.6646	G	G	2.0511	119, 81	BM999357.1	19724258	LOC100505549	100505549	CCTGCCAACATGGTGAAACTCCGTCCCTAT			Hs.514885	862345								UI-H-DP0-avf-o-06-0-UIs1 NCI_CGAP_Fs1 cDNA clone IMAGE:5878877 3'	GO:0009887(organ morphogenesis); GO:0030154(cell differentiation)	-	GO:0005634(nucleus); GO:0016020(membrane); GO:0016021(integral to membrane); GO:0031965(nuclear membrane)
353	GE59456	GE59456	DISCOVERY	0.7471	1.059	G	G	2.0508	163, 63	NM_002528.4	38455392	NTHL1	4913	CACGAGATCAATGGACTCTTGGTGGGCTTC	NTHL1	4913	Hs.66196	59456		DNA binding (GO:0003677), DNA-(apurinic or apyrimidinic site) lyase activity (GO:0003906), endonuclease activity (GO:0004519), iron ion binding (GO:0005506), hydrolase activity, acting on glycosyl bonds (GO:0016798), lyase activity (GO:0016829), DNA N-glycosylase activity (GO:0019104), metal ion binding (GO:0046872), 4 iron, 4 sulfur cluster binding (GO:0051539)	carbohydrate metabolism (GO:0005975), base-excision repair (GO:0006284), nucleotide-excision repair, DNA incision, 5-to lesion (GO:0006296)	nucleus (GO:0005634)	16p13.3			nth endonuclease III-like 1 (E coli) (NTHL1)	GO:0005975(carbohydrate metabolic process); GO:0008645(hexose transport); GO:0010827(regulation of glucose transport); GO:0015031(protein transport); GO:0015758(glucose transport); GO:0016032(viral reproduction); GO:0051028(mRNA transport); GO:0055085(transmembrane transport)	GO:0005515(protein binding); GO:0046983(protein dimerization activity)	GO:0005634(nucleus); GO:0005635(nuclear envelope); GO:0005643(nuclear pore); GO:0005783(endoplasmic reticulum); GO:0005789(endoplasmic reticulum membrane); GO:0016020(membrane); GO:0016021(integral to membrane); GO:0031965(nuclear membrane)
351	GE708394	GE708394	DISCOVERY	0.6719	0.9836	G	G	2.0499	80, 53	AA824419.1	2896441			CGTGGCTTGTCGGTGTAATCCCAGCACTTT				708394								oc78a07.s1 NCI_CGAP_GCB1 cDNA clone IMAGE:1355796 similar to gb:X75042 C-REL PROTO-ONCOGENE PROTEIN (HUMAN);contains Alu repetitive element;, mRNA sequence	GO:0007275(multicellular organismal development)	GO:0003677(DNA binding); GO:0008270(zinc ion binding); GO:0046872(metal ion binding)	GO:0005634(nucleus)
352	GE483695	GE483695	DISCOVERY	0.6538	0.9656	G	G	2.0499	316, 68	CA312612.1	24530710			CCTTCCTTTCCCTATCCCGGTGACCACATT			Hs.520783	483695								UI-CF-FN0-afk-p-04-0-UIs1 UI-CF-FN0 cDNA clone UI-CF-FN0-afk-p-04-0-UI 3'	-	-	-
559	GE674193	GE674193	DISCOVERY	0.2376	0.5493	G	G	2.0499	488, 23	AI523873.1	4438008			AGCACATTTCAAGCCTAGGTGGGTGGATCC				674193								tg97c12.x1 NCI_CGAP_CLL1 cDNA clone IMAGE:2116726 3' similar to contains Alu repetitive element;contains element PTR5 PTR5 repetitive element ;, mRNA sequence	-	-	-
558	GE820328	GE820328	DISCOVERY	0.4383	0.75	G	G	2.0495	316, 17	BI086888.1	14505218			CAGTGAAACCCCGTCTTTAGAATGCTGGAA				820328								602850310F1 NIH_MGC_10 cDNA clone IMAGE:4991930 5', mRNA sequence	-	-	-
350	GE780721	GE780721	DISCOVERY	0.7348	1.0463	G	G	2.0484	201, 64	AA757500.1	2805363			GGGAGGCTGAGGTGGATTTGAATTGCTTGA				780721								zg41e11.s1 Soares_pineal_gland_N3HPG cDNA clone IMAGE:395948 3' similar to contains Alu repetitive element;contains element MSR1 repetitive element ;, mRNA sequence	GO:0006464(protein modification process); GO:0006508(proteolysis); GO:0006511(ubiquitin-dependent protein catabolic process); GO:0009653(anatomical structure morphogenesis); GO:0045116(protein neddylation)	GO:0005515(protein binding); GO:0031625(ubiquitin protein ligase binding)	GO:0005634(nucleus)
151	GE592085	GE592085	DISCOVERY	1.3948	1.7057	G	G	2.046	65, 63	AF339813.1	13507351	GPC6	10082	GCGTGGTGTCTTGTGCCTGTAATCCCAGAA	GPC6	10082	Hs.444329	592085				extracellular matrix (sensu Metazoa) (GO:0005578), integral to plasma membrane (GO:0005887), membrane (GO:0016020)	13q32	LL.23888		clone IMAGE:297403	-	-	-
557	GE475806	GE475806	DISCOVERY	0.2804	0.591	G	G	2.0446	20, 104	NM_207329.1	46409299	MYADML	151325	CCCACCACCTACTTGCAGTTCCTGTCCCAC	MYADML	151325	Hs.528847	475806					2p22.3			myeloid-associated differentiation marker-like (MYADML)	GO:0040008(regulation of growth)	GO:0005488(binding)	GO:0005739(mitochondrion); GO:0005783(endoplasmic reticulum); GO:0005789(endoplasmic reticulum membrane); GO:0016020(membrane); GO:0016021(integral to membrane)
556	GE635222	GE635222	DISCOVERY	0.279	0.5896	G	G	2.0445	471, 111	AA773576.1	2825147	CHN2	1124	AAGCTGAGATGGGTGGATCATTTTGAGGCC	CHN2	1124	Hs.203663	635222		SH3/SH2 adaptor activity (GO:0005070), GTPase activator activity (GO:0005096), diacylglycerol binding (GO:0019992), metal ion binding (GO:0046872)	intracellular signaling cascade (GO:0007242)		7p15.3	LL.69993	LL.84031	ab61c08s1 Stratagene lung carcinoma 937218 cDNA clone IMAGE:845294 3' similar to contains Alu repetitive element;contains element MER22 repetitive element ;	-	-	-
555	GE54063	GE54063	DISCOVERY	0.2645	0.5749	G	G	2.0436	51, 54	NM_003717.1	4503768	NPFF	8620	CAAGCCTTCCTGTTTCAGCCCCAGAGGTTT	NPFF	8620	Hs.104555	54063		receptor binding (GO:0005102), neuropeptide hormone activity (GO:0005184)	neuropeptide signaling pathway (GO:0007218), synaptic transmission (GO:0007268)	soluble fraction (GO:0005625)	12q13.13			neuropeptide FF-amide peptide precursor (NPFF)	GO:0006810(transport); GO:0006869(lipid transport); GO:0007165(signal transduction)	GO:0005515(protein binding); GO:0008289(lipid binding); GO:0008526(phosphatidylinositol transporter activity)	GO:0005622(intracellular); GO:0005737(cytoplasm)
98	GE720362	GE720362	DISCOVERY	1.4473	1.7577	G	G	2.0434	423, 57	BC033544.1	23273215			TGGATGCTAGATGACGAGTTAGTGGGTGCA			Hs.191814	720362								cDNA clone IMAGE:4826526	GO:0006569(tryptophan catabolic process); GO:0009435(NAD biosynthetic process); GO:0019363(pyridine nucleotide biosynthetic process); GO:0019805(quinolinate biosynthetic process); GO:0034341(response to interferon-gamma); GO:0034516(response to vitamin B6); GO:0034641(cellular nitrogen compound metabolic process); GO:0043420(anthranilate metabolic process)	GO:0016787(hydrolase activity); GO:0030170(pyridoxal phosphate binding); GO:0030429(kynureninase activity); GO:0042803(protein homodimerization activity)	GO:0005625(soluble fraction); GO:0005737(cytoplasm); GO:0005739(mitochondrion); GO:0005829(cytosol)
150	GE618861	GE618861	DISCOVERY	1.3887	1.6988	G	G	2.0422	162, 56	N63396.1	1211225			GTGAAGGTGAGAGGATTGCTTGAGGCCAGG				618861								yy60a03.s1 Soares_multiple_sclerosis_2NbHMSP cDNA clone IMAGE:277900 3' similar to contains Alu repetitive element;, mRNA sequence	GO:0006468(protein phosphorylation); GO:0006915(apoptosis); GO:0006921(cellular component disassembly involved in apoptosis); GO:0007172(signal complex assembly); GO:0007229(integrin-mediated signaling pathway); GO:0007411(axon guidance); GO:0007596(blood coagulation)	GO:0000166(nucleotide binding); GO:0004672(protein kinase activity); GO:0004713(protein tyrosine kinase activity); GO:0004715(non-membrane spanning protein tyrosine kinase activity); GO:0004871(signal transducer activity); GO:0005515(protein binding); GO:0005524(ATP binding); GO:0016740(transferase activity); GO:0042169(SH2 domain binding)	GO:0005737(cytoplasm); GO:0005829(cytosol); GO:0005856(cytoskeleton); GO:0005886(plasma membrane); GO:0005925(focal adhesion); GO:0030054(cell junction)
235	GE82045	GE82045	DISCOVERY	0.8064	1.1163	G	G	2.0413	193, 63	NM_015912.2	24475966	FAM135B	51059	CACTGCCACCTGTCTCCCTTTCTCATCTGT	C8ORFK32	51059	Hs.13497	82045					8q24.23			hypothetical protein LOC51059 (LOC51059)	GO:0007187(G-protein signaling, coupled to cyclic nucleotide second messenger); GO:0030819(positive regulation of cAMP biosynthetic process)	GO:0004872(receptor activity); GO:0004930(G-protein coupled receptor activity); GO:0004977(melanocortin receptor activity); GO:0005515(protein binding); GO:0042562(hormone binding)	GO:0005886(plasma membrane); GO:0005887(integral to plasma membrane)
97	GE793329	GE793329	DISCOVERY	1.5148	1.8245	G	G	2.0401	24, 21	AK095619.1	21754917	DLX6-AS1	285987	TCCAGCCTGGGTGACATAGGGAGACACTGT		285987	Hs.34969	793329					7q21.3			cDNA FLJ38300 fis, clone FCBBF3017288	GO:0006915(apoptosis); GO:0007264(small GTPase mediated signal transduction); GO:0008624(induction of apoptosis by extracellular signals); GO:0035023(regulation of Rho protein signal transduction); GO:0048011(nerve growth factor receptor signaling pathway); GO:0051056(regulation of small GTPase mediated signal transduction)	GO:0004691(cAMP-dependent protein kinase activity); GO:0004871(signal transducer activity); GO:0005085(guanyl-nucleotide exchange factor activity); GO:0005089(Rho guanyl-nucleotide exchange factor activity); GO:0005515(protein binding); GO:0046872(metal ion binding)	GO:0005622(intracellular); GO:0005624(membrane fraction); GO:0005634(nucleus); GO:0005737(cytoplasm); GO:0005829(cytosol); GO:0016020(membrane)
554	GE81421	GE81421	DISCOVERY	0.2867	0.5962	G	G	2.0394	216, 86	NM_004626.2	17017973	WNT11	7481	TTTGGGGTGGCACTTCTCAATTCCTCTTTA	WNT11	7481	Hs.108219	81421		signal transducer activity (GO:0004871)	signal transduction (GO:0007165), frizzled-2 signaling pathway (GO:0007223), cell-cell signaling (GO:0007267), morphogenesis (GO:0009653)	extracellular region (GO:0005576)	11q13.5	LL.22411	LL.140584	wingless-type MMTV integration site family, member 11 (WNT11)	GO:0006810(transport); GO:0006811(ion transport); GO:0006816(calcium ion transport); GO:0007601(visual perception); GO:0009642(response to light intensity); GO:0050896(response to stimulus); GO:0055085(transmembrane transport)	GO:0005515(protein binding); GO:0008273(calcium, potassium:sodium antiporter activity); GO:0015293(symporter activity); GO:0015297(antiporter activity)	GO:0005624(membrane fraction); GO:0005886(plasma membrane); GO:0005887(integral to plasma membrane); GO:0019867(outer membrane)
149	GE81747	GE81747	DISCOVERY	1.0954	1.4049	G	G	2.0392	319, 90	NM_009586.1	7108361	SIM2	6493	AGAACAAACCCTTACCCCCCACAGCAATAC	SIM2	6493	Hs.146186	81747		transcription factor activity (GO:0003700), signal transducer activity (GO:0004871)	regulation of transcription, DNA-dependent (GO:0006355), signal transduction (GO:0007165), nervous system development (GO:0007399), cell differentiation (GO:0030154)	nucleus (GO:0005634)	21q22.2		LL.304071	single-minded homolog 2 (Drosophila) (SIM2), transcript variant SIM2s	GO:0006464(protein modification process); GO:0006810(transport)	GO:0005086(ARF guanyl-nucleotide exchange factor activity); GO:0016874(ligase activity); GO:0016881(acid-amino acid ligase activity)	GO:0005622(intracellular); GO:0005737(cytoplasm); GO:0005794(Golgi apparatus); GO:0005829(cytosol); GO:0016020(membrane)
553	GE88591	GE88591	DISCOVERY	0.2368	0.5462	G	G	2.0387	137, 59	NM_032641.1	14249177	SPSB2	84727	AGGCTATGACAGTCTGCTACGCAAAACATT	SPSB2	84727	Hs.479856	88591					12p13.31	LL.14794	LL.297592	likely ortholog of mouse gene rich cluster, C9 gene (GRCC9)	GO:0007275(multicellular organismal development); GO:0007517(muscle organ development); GO:0007519(skeletal muscle tissue development); GO:0016192(vesicle-mediated transport); GO:0030154(cell differentiation)	-	GO:0005794(Golgi apparatus); GO:0005802(trans-Golgi network); GO:0005886(plasma membrane); GO:0005887(integral to plasma membrane); GO:0012505(endomembrane system)
96	GE569340	GE569340	DISCOVERY	1.6428	1.952	G	G	2.038	480, 105	NM_147130.1	24475831	NCR3	259197	GGCAGCACCGTCTATTACCAGGGCAAATGT	NCR3	259197	Hs.509513	569340		receptor activity (GO:0004872)	inflammatory response (GO:0006954), cellular defense response (GO:0006968)	integral to plasma membrane (GO:0005887), cellular component unknown (GO:0008372)	6p21.3			natural cytotoxicity triggering receptor 3 (NCR3)	GO:0000086(G2/M transition of mitotic cell cycle); GO:0000278(mitotic cell cycle); GO:0022027(interkinetic nuclear migration); GO:0034453(microtubule anchoring); GO:0042384(cilium assembly); GO:0050768(negative regulation of neurogenesis); GO:0051297(centrosome organization); GO:0071539(protein localization to centrosome)	GO:0005515(protein binding); GO:0042802(identical protein binding)	GO:0000242(pericentriolar material); GO:0005737(cytoplasm); GO:0005813(centrosome); GO:0005829(cytosol); GO:0005856(cytoskeleton); GO:0031965(nuclear membrane); GO:0034451(centriolar satellite)
148	GE800255	GE800255	DISCOVERY	1.1516	1.4606	G	G	2.037	80, 83	AK057085.1	16552667	LOC440149	440149	ACCAAAATCCTGCTGCCCTCACCTGGAATT		440149	Hs.41423	800255					13q34			cDNA FLJ32523 fis, clone SMINT2000032	GO:0006886(intracellular protein transport); GO:0006887(exocytosis); GO:0006904(vesicle docking involved in exocytosis); GO:0016192(vesicle-mediated transport)	GO:0001786(phosphatidylserine binding); GO:0005515(protein binding); GO:0005546(phosphatidylinositol-4,5-bisphosphate binding); GO:0008270(zinc ion binding); GO:0017137(Rab GTPase binding); GO:0042043(neurexin binding)	GO:0005624(membrane fraction); GO:0005737(cytoplasm); GO:0005886(plasma membrane); GO:0019897(extrinsic to plasma membrane); GO:0042470(melanosome); GO:0070382(exocytic vesicle)
349	GE829452	GE829452	DISCOVERY	0.5791	0.8881	G	G	2.0369	269, 39	AK123297.1	34528804	ZNF37BP	100129482	GGAAGTGCCAGTGGGTTGGTCCTTTCATGA	ZNF37B	256112	Hs.278064	829452					10q11.21			cDNA FLJ41303 fis, clone BRAMY2042131	-	-	-
348	GE80768	GE80768	DISCOVERY	0.5057	0.8146	G	G	2.0365	2, 54	NM_031448.2	34147398	C19orf12	83636	CTCGCTCTTCCCATCTGAAAAGTCCTGGTA	C19orf12	83636	Hs.529094	80768					19q12			chromosome 19 open reading frame 12 (C19orf12)	-	-	-
552	GE758750	GE758750	DISCOVERY	0.2339	0.5428	G	G	2.0364	13, 106	BX094692.1	27842082	C14orf64	388011	CCTCCTTGCCACCAAACCCCTAAGAACCAC		388011	Hs.307984	758750					14q32.2			Soares_fetal_heart_NbHH19W cDNA clone IMAGp998J044336	GO:0000122(negative regulation of transcription from RNA polymerase II promoter); GO:0007417(central nervous system development); GO:0008219(cell death); GO:0009404(toxin metabolic process); GO:0045664(regulation of neuron differentiation)	GO:0003714(transcription corepressor activity); GO:0005515(protein binding); GO:0008432(JUN kinase binding); GO:0019904(protein domain specific binding); GO:0050827(toxin receptor binding)	GO:0005634(nucleus); GO:0005737(cytoplasm)
347	GE593225	GE593225	DISCOVERY	0.51	0.8186	G	G	2.0354	23, 63	AW474615.1	7044721	LOC100131289	100131289	GCTTGCAGTGAGCCACCGAGATTGTGTCAT		389372	Hs.200573	593225					6p22.1			xy18c02x1 NCI_CGAP_Ut4 cDNA clone IMAGE:2853506 3' similar to contains Alu repetitive element;contains element KER repetitive element ;	GO:0006897(endocytosis); GO:0035023(regulation of Rho protein signal transduction)	GO:0005070(SH3/SH2 adaptor activity); GO:0005089(Rho guanyl-nucleotide exchange factor activity); GO:0005509(calcium ion binding); GO:0005515(protein binding)	GO:0005622(intracellular); GO:0005737(cytoplasm)
147	GE58136	GE58136	DISCOVERY	1.19	1.4986	G	G	2.0351	199, 81	NM_001136.3	26787960	AGER		ATCTCTCTCCTGTATAACCCCACCTTGCCA	AGER	177	Hs.184	58136		transmembrane receptor activity (GO:0004888)	inflammatory response (GO:0006954), cell surface receptor linked signal transduction (GO:0007166)	plasma membrane (GO:0005886), integral to plasma membrane (GO:0005887)	6p21.3			advanced glycosylation end product-specific receptor (AGER), transcript variant 1	GO:0002282(microglial cell activation involved in immune response); GO:0006935(chemotaxis); GO:0006968(cellular defense response); GO:0007155(cell adhesion); GO:0007186(G-protein coupled receptor protein signaling pathway); GO:0009611(response to wounding); GO:0016525(negative regulation of angiogenesis); GO:0021795(cerebral cortex cell migration); GO:0043066(negative regulation of apoptosis); GO…	GO:0004872(receptor activity); GO:0004896(cytokine receptor activity); GO:0004930(G-protein coupled receptor activity); GO:0004950(chemokine receptor activity); GO:0005515(protein binding)	GO:0005886(plasma membrane); GO:0005887(integral to plasma membrane)
551	GE53237	GE53237	DISCOVERY	0.355	0.6634	G	G	2.034	367, 12	NM_006223.2	38679891	PIN4		TCCCTTTAACCTGTATTCTCTTTCCTCCCA	PIN4	5303	Hs.118076	53237		peptidyl-prolyl cis-trans isomerase activity (GO:0003755), isomerase activity (GO:0016853)	protein folding (GO:0006457)	mitochondrial matrix (GO:0005759)	Xq13	LL.69713		protein (peptidyl-prolyl cis/trans isomerase) NIMA-interacting, 4 (parvulin) (PIN4)	GO:0001906(cell killing); GO:0008150(biological_process)	GO:0003674(molecular_function); GO:0005524(ATP binding)	GO:0005575(cellular_component)
346	GE715714	GE715714	DISCOVERY	0.634	0.9421	G	G	2.033	136, 95	AK025011.1	10437444	ARID5B	84159	AGCAATTTGGAAGGCTGAGGTGGTGGATCA	ARID5B	84159	Hs.535297	715714		DNA binding (GO:0003677), transcriptional repressor activity (GO:0016564)	transcription (GO:0006350), negative regulation of transcription, DNA-dependent (GO:0045892)	nucleus (GO:0005634)	10q21.2			cDNA: FLJ21358 fis, clone COL02842	-	-	-
550	GE869672	GE869672	DISCOVERY	0.3178	0.6259	G	G	2.0327	318, 59	BF510074.1	11593372	AGPAT2	10555	TCAGTGCACGATCCAACCCCTAAGCAGCTT	AGPAT2	10555	Hs.320151	869672		1-acylglycerol-3-phosphate O-acyltransferase activity (GO:0003841), acyltransferase activity (GO:0008415), transferase activity (GO:0016740)	phosphatidic acid biosynthesis (GO:0006654), metabolism (GO:0008152), phospholipid biosynthesis (GO:0008654)	membrane (GO:0016020), integral to membrane (GO:0016021)	9q34.3			UI-H-BI4-ape-a-09-0-UIs1 NCI_CGAP_Sub8 cDNA clone IMAGE:3086896 3'	GO:0001525(angiogenesis); GO:0007165(signal transduction); GO:0007267(cell-cell signaling); GO:0007275(multicellular organismal development); GO:0008284(positive regulation of cell proliferation); GO:0030154(cell differentiation); GO:0048010(vascular endothelial growth factor receptor signaling pathway); GO:0051781(positive regulation of cell division)	GO:0008083(growth factor activity); GO:0008201(heparin binding)	GO:0005576(extracellular region); GO:0016020(membrane)
345	GE517737	GE517737	DISCOVERY	0.6501	0.9581	G	G	2.0323	21, 13	BX109467.1	27877741			AGATTCCTGAGGAGTTCCAGCCATCCAGCC			Hs.99571	517737								Soares_total_fetus_Nb2HF8_9w cDNA clone IMAGp998A241963	-	-	-
59	GE861196	GE861196	DISCOVERY	1.8719	2.1797	G	G	2.0317	413, 11	AW139565.1	6144283	DBF4B	80174	CCTCATCTAATGCCCTGTGCTCCTCTCCCC	DRF1	80174	Hs.369998	861196					17q21.31			UI-H-BI1-aea-d-04-0-UIs1 NCI_CGAP_Sub3 cDNA clone IMAGE:2718750 3'	GO:0008150(biological_process)	GO:0003674(molecular_function)	GO:0005575(cellular_component)
234	GE61721	GE61721	DISCOVERY	0.9175	1.2249	G	G	2.0295	414, 81	NM_004106.1	4758343	FCER1G		TGCGGTCATATTCTTCTTTGGCTTCTGGTT	FCER1G	2207	Hs.433300	61721		transmembrane receptor activity (GO:0004888), receptor signaling protein activity (GO:0005057), protein binding (GO:0005515), IgE binding (GO:0019863)	immune response (GO:0006955), cell surface receptor linked signal transduction (GO:0007166)	plasma membrane (GO:0005886), integral to plasma membrane (GO:0005887)	1q23			Fc fragment of IgE, high affinity I, receptor for; gamma polypeptide (FCER1G)	GO:0000084(S phase of mitotic cell cycle); GO:0000278(mitotic cell cycle); GO:0000722(telomere maintenance via recombination); GO:0000723(telomere maintenance); GO:0001938(positive regulation of endothelial cell proliferation); GO:0006260(DNA replication); GO:0006271(DNA strand elongation involved in DNA replication); GO:0006281(DNA repair); GO:0006283(transcription-coupled nucleotide-excision re…	GO:0003887(DNA-directed DNA polymerase activity); GO:0005515(protein binding); GO:0016740(transferase activity); GO:0016779(nucleotidyltransferase activity)	GO:0005634(nucleus); GO:0005654(nucleoplasm)
95	GE80941	GE80941	DISCOVERY	1.4077	1.7149	G	G	2.0285	399, 46	NM_000714.3	21536444	TSPO	706	CTTTCATGACCACTGGGCCTGCTAGTCTGT	BZRP	706	Hs.202	80941		receptor activity (GO:0004872), benzodiazepine receptor activity (GO:0008503)	protein targeting to mitochondrion (GO:0006626)	mitochondrion (GO:0005739), mitochondrial outer membrane (GO:0005741), integral to membrane (GO:0016021)	22q13.31			benzodiazapine receptor (peripheral) (BZRP), transcript variant PBR	GO:0006955(immune response); GO:0007165(signal transduction); GO:0007399(nervous system development); GO:0008285(negative regulation of cell proliferation)	GO:0008201(heparin binding)	GO:0005576(extracellular region); GO:0005887(integral to plasma membrane); GO:0016020(membrane)
549	GE726794	GE726794	DISCOVERY	0.2772	0.5843	G	G	2.0281	338, 8	AW275717.1	6662747	CUX1	1523	TAATCCTTACGGCCCTGTGGTGTTCGCTAA	CUTL1	1523	Hs.438974	726794		transcription factor activity (GO:0003700), RNA polymerase II transcription factor activity (GO:0003702)	negative regulation of transcription from RNA polymerase II promoter (GO:0000122), development (GO:0007275)	nucleus (GO:0005634)	7q22.1	LL.13047	LL.116639	xp40f10x1 NCI_CGAP_HN11 cDNA clone IMAGE:2742859 3'	GO:0007015(actin filament organization); GO:0007165(signal transduction); GO:0007264(small GTPase mediated signal transduction); GO:0017156(calcium ion-dependent exocytosis); GO:0051056(regulation of small GTPase mediated signal transduction)	GO:0005096(GTPase activator activity); GO:0017124(SH3 domain binding)	GO:0005622(intracellular); GO:0005626(insoluble fraction); GO:0005737(cytoplasm); GO:0005829(cytosol); GO:0005923(tight junction); GO:0016020(membrane); GO:0030054(cell junction)
146	GE79226	GE79226	DISCOVERY	1.2444	1.5511	G	G	2.0264	26, 39	NM_016286.2	41350203	DCXR	51181	GCCAAGACTATGCTGAACCGAATCCCACTT	DCXR	51181	Hs.9857	79226		oxidoreductase activity (GO:0016491), L-xylulose reductase activity (GO:0050038)	carbohydrate metabolism (GO:0005975), glucose metabolism (GO:0006006), metabolism (GO:0008152), D-xylose metabolism (GO:0042732)	membrane (GO:0016020)	17q25.3			dicarbonyl/L-xylulose reductase (DCXR)	-	-	GO:0016020(membrane); GO:0016021(integral to membrane)
548	GE542925	GE542925	DISCOVERY	0.4286	0.7348	G	G	2.0241	288, 78	AL713704.1	19584422			GAGGTCTCCAGCTTTCCAACTCCAAATCCA			Hs.356889	542925								mRNA; cDNA DKFZp667E157 (from clone DKFZp667E157)	GO:0005513(detection of calcium ion); GO:0006812(cation transport); GO:0007596(blood coagulation); GO:0030168(platelet activation); GO:0032237(activation of store-operated calcium channel activity); GO:0051924(regulation of calcium ion transport)	GO:0005509(calcium ion binding); GO:0005515(protein binding); GO:0051010(microtubule plus-end binding)	GO:0005737(cytoplasm); GO:0005783(endoplasmic reticulum); GO:0005789(endoplasmic reticulum membrane); GO:0005856(cytoskeleton); GO:0005874(microtubule); GO:0005886(plasma membrane); GO:0005887(integral to plasma membrane); GO:0030176(integral to endoplasmic reticulum membrane)
145	GE60115	GE60115	DISCOVERY	1.0896	1.3956	G	G	2.0232	260, 25	NM_004524.2	62739160	LLGL2	3993	CTCGTCTGTCTGGGTCCTTTGGTCAATGTT	LLGL2	3993	Hs.514477	60115					17q24-q25	LL.217325	LL.360661	lethal giant larvae homolog 2 (Drosophila) (LLGL2), transcript variant 1	GO:0008150(biological_process)	GO:0003677(DNA binding); GO:0003692(left-handed Z-DNA binding); GO:0003723(RNA binding); GO:0003726(double-stranded RNA adenosine deaminase activity)	GO:0005575(cellular_component)
547	GE893068	GE893068	DISCOVERY	0.3008	0.6067	G	G	2.0226	154, 36	CB052567.1	27790854			CCACAGCTAGAGGTTCCTACGATGTCACTG			Hs.14577	893068								NISC_gl08g08x1 NCI_CGAP_Lei2 cDNA clone IMAGE:3290319 3'	GO:0031053(primary microRNA processing)	GO:0003725(double-stranded RNA binding); GO:0005515(protein binding); GO:0046872(metal ion binding)	GO:0005622(intracellular); GO:0005634(nucleus); GO:0005654(nucleoplasm); GO:0005737(cytoplasm); GO:0015630(microtubule cytoskeleton)
344	GE54473	GE54473	DISCOVERY	0.4918	0.7977	G	G	2.0225	60, 61	BI715175.1	15690870	GPLD1		CACTGCTGCTATTTTGGGTCGTATCACTGT	GPLD1	2822	Hs.512001	54473		glycosylphosphatidylinositol phospholipase D activity (GO:0004621), hydrolase activity (GO:0016787)	cell-matrix adhesion (GO:0007160)	extracellular region (GO:0005576), integrin complex (GO:0008305)	6p22.3-p22.2			ic29h02y1 HR85 islet Homo sapiens cDNA 5'	-	-	-
94	GE745315	GE745315	DISCOVERY	1.5048	1.8106	G	G	2.0219	292, 47	AL049937.1	4884178	USP49	25862	GGTGAGCTGAGATTGTGCCACTCCATTCCA	USP49	25862	Hs.269254	745315		cysteine-type endopeptidase activity (GO:0004197), ubiquitin thiolesterase activity (GO:0004221)	ubiquitin-dependent protein catabolism (GO:0006511), ubiquitin cycle (GO:0006512)		6p21	LL.224836	LL.316211	mRNA; cDNA DKFZp564P1116 (from clone DKFZp564P1116)	-	GO:0048306(calcium-dependent protein binding)	GO:0005634(nucleus)
343	GE62838	GE62838	DISCOVERY	0.679	0.9847	G	G	2.0216	114, 64	NM_181531.1	31881692	BTN2A2	10385	CTGAGTGTGGTTGAGGTTTGAGGTCCTGGT	BTN2A2	10385	Hs.373938	62838					6p22.1			butyrophilin, subfamily 2, member A2 (BTN2A2), transcript variant 2	-	-	-
58	GE59713	GE59713	DISCOVERY	1.7927	2.0979	G	G	2.0193	31, 60	NM_001863.3	17999530	COX6B1		TCTCCCTTTCCTCTGTCCTCCATCCTTCTC	COX6B1	1340	Hs.431668	59713		cytochrome-c oxidase activity (GO:0004129), oxidoreductase activity (GO:0016491)	electron transport (GO:0006118)	mitochondrion (GO:0005739)	19q13.1			cytochrome c oxidase subunit 6B1	GO:0001755(neural crest cell migration); GO:0001756(somitogenesis); GO:0001843(neural tube closure); GO:0006355(regulation of transcription, DNA-dependent); GO:0007399(nervous system development); GO:0007417(central nervous system development); GO:0021766(hippocampus development); GO:0021846(cell proliferation in forebrain); GO:0030177(positive regulation of Wnt receptor signaling pathway); GO:00…	GO:0003700(sequence-specific DNA binding transcription factor activity); GO:0008270(zinc ion binding); GO:0019208(phosphatase regulator activity); GO:0043565(sequence-specific DNA binding); GO:0046332(SMAD binding); GO:0046872(metal ion binding)	GO:0005622(intracellular); GO:0005634(nucleus); GO:0005730(nucleolus); GO:0005737(cytoplasm)
93	GE581805	GE581805	DISCOVERY	1.4432	1.7481	G	G	2.018	71, 72	AK025552.1	10438101	SDFR1		CGCAGTGTCTTGAGCCTGTAATCCCAGCAC	SDFR1	27020	Hs.187866	581805					15q22		LL.56064	cDNA: FLJ21899 fis, clone HEP03467	GO:0045600(positive regulation of fat cell differentiation)	-	GO:0005783(endoplasmic reticulum); GO:0016020(membrane); GO:0016021(integral to membrane)
342	GE83588	GE83588	DISCOVERY	0.7241	1.029	G	G	2.0178	395, 70	NM_032928.2	39725661	TMEM141	85014	CCTGGGGTGGTGTTTCTCCTCTAGGGTATT	MGC14141	85014	Hs.356744	83588					9q34.3			hypothetical protein MGC14141 (MGC14141)	GO:0000245(spliceosome assembly); GO:0000387(spliceosomal snRNP assembly); GO:0000398(nuclear mRNA splicing, via spliceosome); GO:0006366(transcription from RNA polymerase II promoter); GO:0006369(termination of RNA polymerase II transcription); GO:0006397(mRNA processing); GO:0008334(histone mRNA metabolic process); GO:0008380(RNA splicing); GO:0010467(gene expression); GO:0016070(RNA metabolic …	GO:0003723(RNA binding); GO:0005515(protein binding)	GO:0005634(nucleus); GO:0005654(nucleoplasm); GO:0005681(spliceosomal complex); GO:0005683(U7 snRNP); GO:0005689(U12-type spliceosomal complex); GO:0005829(cytosol); GO:0030532(small nuclear ribonucleoprotein complex); GO:0071013(catalytic step 2 spliceosome)
545	GE895381	GE895381	DISCOVERY	0.2371	0.5419	G	G	2.0174	127, 105	AI085537.1	3423960			TGGTTGCTTCTTAGGATGGTCACTGTGGGA			Hs.146126	895381								qf24b08x1 NCI_CGAP_Brn25 cDNA clone IMAGE:1750935 3'	-	-	-
144	GE86375	GE86375	DISCOVERY	1.1876	1.4921	G	G	2.016	143, 107	NM_007167.2	68509917	ZMYM6	9204	TCACTAAGCACCTGTATCCCAGCCATTGTC	ZMYM6	9204	Hs.533986	86375		DNA binding (GO:0003677), zinc ion binding (GO:0008270), metal ion binding (GO:0046872)	development (GO:0007275)	nucleus (GO:0005634)	1p34.2			zinc finger protein 258 (ZNF258), transcript variant 1	-	-	-
45	GE528726	GE528726	DISCOVERY	2.0318	2.336	G	G	2.0145	396, 15	AI928456.1	5664420			GAGCCATTTCTCCCCTCTCCTCCATCCTCA			Hs.213081	528726								wp02b08x1 NCI_CGAP_Kid11 cDNA clone IMAGE:2463639 3'	-	-	-
341	GE82777	GE82777	DISCOVERY	0.642	0.9461	G	G	2.014	422, 54	NM_024054.1	13129023	C7orf25	79020	GGCTACAACTCCCCTACTGCTAACCACATT	C7orf25	79020	Hs.214247	82777					7p14-p11.2	LL.105351	LL.307008	chromosome 7 open reading frame 25 (C7orf25)	GO:0000186(activation of MAPKK activity); GO:0001501(skeletal system development); GO:0001701(in utero embryonic development); GO:0001822(kidney development); GO:0006468(protein phosphorylation); GO:0007165(signal transduction); GO:0007179(transforming growth factor beta receptor signaling pathway); GO:0007507(heart development); GO:0008284(positive regulation of cell proliferation); GO:0008354(g…	GO:0000166(nucleotide binding); GO:0004674(protein serine/threonine kinase activity); GO:0004675(transmembrane receptor protein serine/threonine kinase activity); GO:0004872(receptor activity); GO:0005024(transforming growth factor beta receptor activity); GO:0005025(transforming growth factor beta receptor activity, type I); GO:0005114(type II transforming growth factor beta receptor binding); G…	GO:0005886(plasma membrane); GO:0016021(integral to membrane); GO:0043235(receptor complex); GO:0044459(plasma membrane part); GO:0070022(transforming growth factor beta receptor complex)
544	GE63246	GE63246	DISCOVERY	0.3731	0.6771	G	G	2.0136	81, 59	BC065573.1	41351163			CCGTGCCTTTTCTTCTGGAGTGTGTGAGAG		440519	Hs.535549	63246					19p12			cDNA clone IMAGE:6169999	-	-	-
543	GE85248	GE85248	DISCOVERY	0.4013	0.7052	G	G	2.0131	363, 40	N51951.1	1193117	NEDD8	4738	ACAGTGGCAAGCAGATGTGAGTTTGGAGTG	NEDD8	4738	Hs.531064	85248		ubiquitin conjugating enzyme activity (GO:0004840)	proteolysis (GO:0006508), ubiquitin-dependent protein catabolism (GO:0006511), ubiquitin cycle (GO:0006512), morphogenesis (GO:0009653)	nucleus (GO:0005634)	14q11.2	LL.18002	LL.25490	yz06g08s1 Soares_multiple_sclerosis_2NbHMSP cDNA clone IMAGE:282302 3' similar to SW:NED8_MOUSE P29595 UBIQUITIN-LIKE PROTEIN NEDD8. [1] ;	GO:0006810(transport)	-	GO:0005739(mitochondrion); GO:0005743(mitochondrial inner membrane); GO:0016020(membrane); GO:0016021(integral to membrane)
542	GE763883	GE763883	DISCOVERY	0.425	0.7287	G	G	2.0123	176, 70	BF999392.1	12435701	KYNU	8942	GAACCCAGGTGGCAGAGATTTCAGTGAGCT	KYNU	8942	Hs.470126	763883		peptidase activity (GO:0008233), pyridoxal phosphate binding (GO:0030170), kynureninase activity (GO:0030429)	tryptophan catabolism (GO:0006569), NAD biosynthesis (GO:0009435)	cytoplasm (GO:0005737)	2q22.3			MR0-GN0176-111100-204-c04 GN0176 Homo sapiens cDNA	GO:0006468(protein phosphorylation); GO:0006950(response to stress); GO:0007243(intracellular protein kinase cascade); GO:0046328(regulation of JNK cascade)	GO:0000166(nucleotide binding); GO:0004674(protein serine/threonine kinase activity); GO:0005083(small GTPase regulator activity); GO:0005515(protein binding); GO:0005524(ATP binding); GO:0016740(transferase activity)	GO:0005737(cytoplasm)
541	GE803006	GE803006	DISCOVERY	0.3201	0.6238	G	G	2.0122	404, 33	AW970116.1	8159961	PTK2	5747	GGCAGGTTGAGGCAGGGAGATCGCTTAAGT	PTK2	5747	Hs.395482	803006		nucleotide binding (GO:0000166), protein-tyrosine kinase activity (GO:0004713), ATP binding (GO:0005524), transferase activity (GO:0016740)	protein amino acid phosphorylation (GO:0006468), integrin-mediated signaling pathway (GO:0007229)	cytoskeleton (GO:0005856)	8q24-qter			EST382197 MAGE resequences, MAGK Homo sapiens cDNA	-	-	-
540	GE842397	GE842397	DISCOVERY	0.3916	0.6952	G	G	2.0116	142, 6	BX647075.1	34366103			GCCGGAGTGAGAAGTAAGAAGGCCCTGGAC		401270	Hs.143410	842397					6q16.3			mRNA; cDNA DKFZp781B0241 (from clone DKFZp781B0241)	-	-	-
57	GE754480	GE754480	DISCOVERY	1.7125	2.0156	G	G	2.0096	55, 29	BC016014.1	18677817	STIM1	6786	TGACTTTTGGTTTATCCAGCCTGGGTGACA	STIM1	6786	Hs.501735	754480		protein binding (GO:0005515)	cell cycle (GO:0007049), positive regulation of cell proliferation (GO:0008284), cell-cell adhesion (GO:0016337), negative regulation of progression through cell cycle (GO:0045786)	integral to plasma membrane (GO:0005887)	11p15.5	LL.20866	LL.361618	clone IMAGE:4696056	GO:0006351(transcription, DNA-dependent); GO:0006355(regulation of transcription, DNA-dependent); GO:0006974(response to DNA damage stimulus); GO:0030890(positive regulation of B cell proliferation); GO:0042493(response to drug); GO:0050853(B cell receptor signaling pathway)	GO:0003677(DNA binding); GO:0003700(sequence-specific DNA binding transcription factor activity); GO:0005515(protein binding); GO:0016563(transcription activator activity)	GO:0005634(nucleus); GO:0005737(cytoplasm); GO:0005886(plasma membrane); GO:0015629(actin cytoskeleton)
233	GE82723	GE82723	DISCOVERY	0.8893	1.1923	G	G	2.0087	338, 110	NM_022720.5	51093841	DGCR8	54487	GCCCACAACATATCCTTCCCTCACTACCTG	DGCR8	54487	Hs.533019	82723		double-stranded RNA binding (GO:0003725), protein binding (GO:0005515)		intracellular (GO:0005622)	22q11.2	LL.94223	LL.287954	DiGeorge syndrome critical region gene 8 (DGCR8)	GO:0002244(hemopoietic progenitor cell differentiation); GO:0002576(platelet degranulation); GO:0006904(vesicle docking involved in exocytosis); GO:0007229(integrin-mediated signaling pathway); GO:0007596(blood coagulation); GO:0010572(positive regulation of platelet activation); GO:0010920(negative regulation of inositol phosphate biosynthetic process); GO:0010925(positive regulation of inositol…	GO:0005080(protein kinase C binding); GO:0005515(protein binding); GO:0042803(protein homodimerization activity); GO:0043325(phosphatidylinositol-3,4-bisphosphate binding)	GO:0005576(extracellular region); GO:0005624(membrane fraction); GO:0005625(soluble fraction); GO:0005737(cytoplasm); GO:0005829(cytosol); GO:0032587(ruffle membrane)
143	GE741713	GE741713	DISCOVERY	1.1723	1.475	G	G	2.0075	49, 54	AK023309.1	10435188	LOC286126	286126	CTCCTTCCTCTGTAATCCCAGCTACTCAGG		286126	Hs.214040	741713					8q24.3			cDNA FLJ13247 fis, clone OVARC1000700	-	-	-
142	GE745419	GE745419	DISCOVERY	1.2251	1.5274	G	G	2.0058	376, 5	AU146439.1	11007960			GCAGCAGTTCACACCTGTAATCCCAGCCCT				745419								HEMBB1 cDNA clone HEMBB1000491 3', mRNA sequence	GO:0006397(mRNA processing); GO:0008380(RNA splicing)	GO:0003723(RNA binding)	GO:0005622(intracellular); GO:0005634(nucleus)
539	GE758365	GE758365	DISCOVERY	0.2697	0.572	G	G	2.0056	264, 112	R02183.1	751919			GGAGGATTACATGAGCCCAGGAGTTAGTGG		402671	Hs.272138	758365					7			ye87g03s1 Soares fetal liver spleen 1NFLS cDNA clone IMAGE:124756 3'	-	-	-
538	GE574943	GE574943	DISCOVERY	0.2722	0.5745	G	G	2.0055	342, 87	AI688492.1	4899786			GCCAAGAAATGCTTCCCCACCTATCCTTCA			Hs.201327	574943								wd39c12x1 Soares_NFL_T_GBC_S1 cDNA clone IMAGE:2330518 3'	-	GO:0000166(nucleotide binding); GO:0005515(protein binding); GO:0005524(ATP binding)	GO:0005737(cytoplasm); GO:0005815(microtubule organizing center); GO:0005856(cytoskeleton); GO:0005869(dynactin complex)
340	GE61101	GE61101	DISCOVERY	0.5266	0.8283	G	G	2.003	19, 58	NM_001017392.1	62859986	SUGP2	10147	TCTGCTGCGTGTAACTCCACTCAATTCTCC	SFRS14	10147	Hs.515271	61101		RNA binding (GO:0003723)	nuclear mRNA splicing, via spliceosome (GO:0000398)	nucleus (GO:0005634)	19p12			splicing factor, arginine/serine-rich 14 (SFRS14), transcript variant 1	-	-	-
232	GE757202	GE757202	DISCOVERY	0.9037	1.2052	G	G	2.002	55, 106	BX373888.1	30434344			AAGAATCGCTTTGAACCAGGGAGGCAGAGG				757202								T CELLS (JURKAT CELL LINE) COT 10-NORMALIZED cDNA clone CS0DJ003YD08 3-PRIME, mRNA sequence	GO:0006464(protein modification process); GO:0007165(signal transduction); GO:0007417(central nervous system development); GO:0016567(protein ubiquitination); GO:0042787(protein ubiquitination involved in ubiquitin-dependent protein catabolic process); GO:0043161(proteasomal ubiquitin-dependent protein catabolic process); GO:0044419(interspecies interaction between organisms); GO:0046718(entry of…	GO:0004842(ubiquitin-protein ligase activity); GO:0005515(protein binding); GO:0016874(ligase activity); GO:0016881(acid-amino acid ligase activity)	GO:0000151(ubiquitin ligase complex); GO:0005622(intracellular); GO:0005634(nucleus); GO:0005737(cytoplasm); GO:0005886(plasma membrane)
537	GE718609	GE718609	DISCOVERY	0.4384	0.7398	G	G	2.0015	129, 29	BX119702.1	28290267	ACTR1B	10120	GGAGCAGGCTACTTCCTTTCTTGACGTGCA	ACTR1B	10120	Hs.98791	718609		nucleotide binding (GO:0000166), motor activity (GO:0003774), structural constituent of cytoskeleton (GO:0005200), protein binding (GO:0005515), ATP binding (GO:0005524)		cytoskeleton (GO:0005856), dynactin complex (GO:0005869), actin filament (GO:0005884)	2q11.1-q11.2	LL.226977		Soares_fetal_liver_spleen_1NFLS_S1 cDNA clone IMAGp998K031092 ; IMAGE:461690	-	GO:0008233(peptidase activity); GO:0008237(metallopeptidase activity); GO:0008270(zinc ion binding)	GO:0005576(extracellular region); GO:0005578(proteinaceous extracellular matrix)
536	GE777604	GE777604	DISCOVERY	0.3063	0.6075	G	G	2.0007	33, 15	AW770815.1	7702863	WWP1	11059	GCCTGGGCAACATGACAAAACTTCGTCTCT	WWP1	11059	Hs.533440	777604		ubiquitin-protein ligase activity (GO:0004842), protein binding (GO:0005515), ligase activity (GO:0016874)	signal transduction (GO:0007165), central nervous system development (GO:0007417), negative regulation of transcription (GO:0016481), protein ubiquitination (GO:0016567), T cell differentiation (GO:0030217), lung development (GO:0030324), viral entry into host cell (GO:0046718)	ubiquitin ligase complex (GO:0000151)	8q21	LL.107568	LL.297930	hn49e01x1 NCI_CGAP_Co17 cDNA clone IMAGE:3027000 3'	GO:0006184(GTP catabolic process); GO:0006915(apoptosis); GO:0006928(cellular component movement); GO:0006954(inflammatory response); GO:0007155(cell adhesion); GO:0007160(cell-matrix adhesion); GO:0007264(small GTPase mediated signal transduction); GO:0007411(axon guidance); GO:0007596(blood coagulation); GO:0008624(induction of apoptosis by extracellular signals); GO:0009611(response to woundin…	GO:0000166(nucleotide binding); GO:0003924(GTPase activity); GO:0005515(protein binding); GO:0005525(GTP binding); GO:0019899(enzyme binding); GO:0030742(GTP-dependent protein binding); GO:0031996(thioesterase binding)	GO:0005622(intracellular); GO:0005829(cytosol); GO:0005886(plasma membrane); GO:0042470(melanosome)

## Sheet: KIR2DL1S1_Down
	Probe Name		Probe Type	Value X	Value Y	Quality X	Quality Y	Linear Ratio	Spot Pos (Row, Col)	NCBI Accession	NCBI NID	Gene Symbol	Entrez Gene ID	SEQUENCE	OGS	Locus Link	Unigene	PIN	ENSEMBL	Molecular Function	Biological Process	Cellular Component	CYTOBAND	Mouse Homology	Rat Homology	Description
473	GE86107	GE86107	DISCOVERY	1.8894	0.5735	G	G	20.693	203, 30	INCYTE UNIQUE				AAATGTCAAGTTAGCTCTCTCCGGTCCGTG				86107								INCYTE UNIQUE	GO:0007050(cell cycle arrest); GO:0018105(peptidyl-serine phosphorylation); GO:0031175(neuron projection development); GO:0045948(positive regulation of translational initiation); GO:0046777(protein autophosphorylation); GO:0046825(regulation of protein export from nucleus)	GO:0000166(nucleotide binding); GO:0003723(RNA binding); GO:0004674(protein serine/threonine kinase activity); GO:0005515(protein binding); GO:0005524(ATP binding); GO:0016740(transferase activity); GO:0043021(ribonucleoprotein binding)	GO:0005634(nucleus); GO:0005737(cytoplasm); GO:0030424(axon); GO:0032839(dendrite cytoplasm); GO:0071598(neuronal RNA granule)
472	GE88565	GE88565	DISCOVERY	1.5506	0.4136	G	G	13.706	486, 54	NM_002125.3	26665892	HLA-DRB5	3127	ATCTGTACTCCCCCTGTGTGCCACAAATGC	HLA-DRB5	3127	Hs.534322	88565		MHC class II receptor activity (GO:0045012)	immune response (GO:0006955), detection of pest, pathogen or parasite (GO:0009596), antigen presentation, exogenous antigen (GO:0019884), antigen processing, exogenous antigen via MHC class II (GO:0019886)	integral to plasma membrane (GO:0005887), membrane (GO:0016020)	6p21.3			major histocompatibility complex, class II, DR beta 5 (HLA-DRB5)	GO:0006090(pyruvate metabolic process); GO:0006096(glycolysis); GO:0044262(cellular carbohydrate metabolic process); GO:0055114(oxidation-reduction process)	GO:0004459(L-lactate dehydrogenase activity); GO:0005515(protein binding); GO:0016491(oxidoreductase activity)	GO:0005737(cytoplasm); GO:0005829(cytosol)
471	GE57542	GE57542	DISCOVERY	1.5678	0.4756	G	G	12.3668	409, 54	NM_000175.2	18201904	GPI	2821	CCCTGTTCATCATTGCCTCCAAGACCTTTA	GPI	2821	Hs.466471	57542		glucose-6-phosphate isomerase activity (GO:0004347), cytokine activity (GO:0005125), growth factor activity (GO:0008083), isomerase activity (GO:0016853)	carbohydrate metabolism (GO:0005975), gluconeogenesis (GO:0006094), glycolysis (GO:0006096), humoral immune response (GO:0006959), nervous system development (GO:0007399), hemostasis (GO:0007599)	extracellular space (GO:0005615)	19q13.1			glucose phosphate isomerase (GPI)	GO:0007018(microtubule-based movement); GO:0007049(cell cycle); GO:0007051(spindle organization); GO:0007052(mitotic spindle organization); GO:0007067(mitosis); GO:0007100(mitotic centrosome separation); GO:0007596(blood coagulation); GO:0051301(cell division); GO:0090307(spindle assembly involved in mitosis)	GO:0000166(nucleotide binding); GO:0003777(microtubule motor activity); GO:0005524(ATP binding); GO:0019901(protein kinase binding)	GO:0000922(spindle pole); GO:0005737(cytoplasm); GO:0005819(spindle); GO:0005829(cytosol); GO:0005856(cytoskeleton); GO:0005871(kinesin complex); GO:0005876(spindle microtubule); GO:0016585(chromatin remodeling complex)
552	GE57589	GE57589	DISCOVERY	1.3181	0.2857	G	G	10.7753	207, 21	NM_004951.3	50962860	GPR183	1880	TTTATGACCTGCCTGAGTATTGACCGCTTC	EBI2	1880	Hs.784	57589		rhodopsin-like receptor activity (GO:0001584), receptor activity (GO:0004872), purinergic nucleotide receptor activity, G-protein coupled (GO:0045028)	immune response (GO:0006955), signal transduction (GO:0007165), G-protein coupled receptor protein signaling pathway (GO:0007186)	integral to plasma membrane (GO:0005887)	13q32.3			Epstein-Barr virus induced gene 2 (lymphocyte-specific G protein-coupled receptor) (EBI2)	-	-	-
551	GE86067	GE86067	DISCOVERY	1.6471	0.6289	G	G	10.4276	191, 11	X58529.1	33480	IGHM	3507	CTTTGCTGTGTATACGCTTGTTGCCCTGAA	IGHM	3507	Hs.525648	86067		antigen binding (GO:0003823)	biological process unknown (GO:0000004), immune response (GO:0006955)	membrane fraction (GO:0005624), membrane (GO:0016020)	14q32.33			rearranged immunoglobulin mRNA for mu heavy chain enhancer and constant region	GO:0001672(regulation of chromatin assembly or disassembly); GO:0006468(protein phosphorylation); GO:0006886(intracellular protein transport); GO:0006974(response to DNA damage stimulus); GO:0007049(cell cycle); GO:0016568(chromatin modification); GO:0035556(intracellular signal transduction)	GO:0000166(nucleotide binding); GO:0004674(protein serine/threonine kinase activity); GO:0005515(protein binding); GO:0005524(ATP binding); GO:0016740(transferase activity)	GO:0005634(nucleus)
470	GE59019	GE59019	DISCOVERY	1.3616	0.349	G	G	10.2946	92, 18	NM_006805.3	52426775	HNRPA0	10949	GCTACAGCCAGCATCAGTCCTCCTATGGGC	HNRPA0	10949	Hs.96996	59019		nucleotide binding (GO:0000166), RNA binding (GO:0003723)	mRNA processing (GO:0006397)	heterogeneous nuclear ribonucleoprotein complex (GO:0030530)	5q31	LL.544935	LL.498696	heterogeneous nuclear ribonucleoprotein A0 (HNRPA0)	GO:0000184(nuclear-transcribed mRNA catabolic process, nonsense-mediated decay); GO:0000398(nuclear mRNA splicing, via spliceosome); GO:0006364(rRNA processing); GO:0006810(transport); GO:0008380(RNA splicing); GO:0017148(negative regulation of translation); GO:0045727(positive regulation of translation); GO:0051028(mRNA transport)	GO:0000166(nucleotide binding); GO:0003723(RNA binding); GO:0004004(ATP-dependent RNA helicase activity); GO:0004386(helicase activity); GO:0005515(protein binding); GO:0005524(ATP binding); GO:0008143(poly(A) RNA binding); GO:0016787(hydrolase activity)	GO:0005634(nucleus); GO:0005737(cytoplasm); GO:0016607(nuclear speck); GO:0071013(catalytic step 2 spliceosome)
469	GE541533	GE541533	DISCOVERY	1.4411	0.5073	G	G	8.587	481, 75	NM_017510.3	39725635	TMED9	54732	CGACAGCTGGTGGAACAAGTGGAGCAGATC	TMED9	54732	Hs.279929	541533		protein carrier activity (GO:0008320)	intracellular protein transport (GO:0006886)	endoplasmic reticulum (GO:0005783), membrane (GO:0016020), integral to membrane (GO:0016021)	5q35.3	LL.67511	LL.361207	transmembrane emp24 protein transport domain containing 9 (TMED9)	GO:0007155(cell adhesion); GO:0007160(cell-matrix adhesion); GO:0007229(integrin-mediated signaling pathway); GO:0007275(multicellular organismal development); GO:0050776(regulation of immune response)	GO:0004872(receptor activity); GO:0005488(binding); GO:0042802(identical protein binding); GO:0046872(metal ion binding)	GO:0005886(plasma membrane); GO:0008305(integrin complex); GO:0016021(integral to membrane)
468	GE704823	GE704823	DISCOVERY	1.412	0.544	G	G	7.3783	500, 87	AI873256.1	5547305			TCCCCGTGCTGCTGACCGAAGAGTTGTACT			Hs.245738	704823								wf41b05x1 Soares_NFL_T_GBC_S1 cDNA clone IMAGE:2358129 3'	-	-	-
467	GE522879	GE522879	DISCOVERY	1.1587	0.2955	G	G	7.297	201, 20	BC062358.1	38565968	IGHM	3507	CAGACCTGACCACCTATGACAGCGTGACCA	IGHM	3507	Hs.525648	522879		antigen binding (GO:0003823)	biological process unknown (GO:0000004), immune response (GO:0006955)	membrane fraction (GO:0005624), membrane (GO:0016020)	14q32.33			cDNA clone IMAGE:5087972	GO:0006595(polyamine metabolic process); GO:0006597(spermine biosynthetic process); GO:0008295(spermidine biosynthetic process); GO:0034641(cellular nitrogen compound metabolic process)	GO:0004014(adenosylmethionine decarboxylase activity); GO:0016829(lyase activity)	GO:0005829(cytosol)
466	GE55129	GE55129	DISCOVERY	1.1763	0.3377	G	G	6.8968	256, 26	NM_005627.2	25168262	SGK1	6446	TATGCTGTGTGAACCGTCGTGTGAGTGTGG	SGK	6446	Hs.296323	55129		nucleotide binding (GO:0000166), protein serine/threonine kinase activity (GO:0004674), ATP binding (GO:0005524), transferase activity (GO:0016740)	protein amino acid phosphorylation (GO:0006468), sodium ion transport (GO:0006814), apoptosis (GO:0006915), response to stress (GO:0006950)	nucleus (GO:0005634)	6q23	LL.20393	LL.29517	serum/glucocorticoid regulated kinase (SGK)	GO:0000209(protein polyubiquitination); GO:0006470(protein dephosphorylation); GO:0007049(cell cycle); GO:0016055(Wnt receptor signaling pathway); GO:0016567(protein ubiquitination); GO:0031146(SCF-dependent proteasomal ubiquitin-dependent protein catabolic process); GO:0031648(protein destabilization); GO:0032582(negative regulation of gene-specific transcription); GO:0042347(negative regulation…	GO:0004842(ubiquitin-protein ligase activity); GO:0005515(protein binding); GO:0016563(transcription activator activity); GO:0016566(specific transcriptional repressor activity)	GO:0000151(ubiquitin ligase complex); GO:0005634(nucleus); GO:0005737(cytoplasm); GO:0005829(cytosol); GO:0019005(SCF ubiquitin ligase complex)
209	GE56426	GE56426	DISCOVERY	1.6077	0.8153	G	G	6.2006	347, 26	NM_198057.2	62865623	TSC22D3	1831	AGTTCCAGTCCTGTCTGAGCCCTGAAGAGC	TSC22D3	1831	Hs.522074	56426		transcription factor activity (GO:0003700)	regulation of transcription, DNA-dependent (GO:0006355)		Xq22.3	LL.14605	LL.83514	TSC22 domain family, member 3 (TSC22D3), transcript variant 1	GO:0006112(energy reserve metabolic process); GO:0006465(signal peptide processing); GO:0050796(regulation of insulin secretion)	GO:0008233(peptidase activity)	GO:0005783(endoplasmic reticulum); GO:0005787(signal peptidase complex); GO:0005789(endoplasmic reticulum membrane); GO:0005792(microsome); GO:0016020(membrane); GO:0016021(integral to membrane)
465	GE57883	GE57883	DISCOVERY	1.2554	0.4848	G	G	5.8959	178, 5	NM_000655.2	5713320	SELL	6402	TTGGGGGTTTTGCTGTTTCCTTTTATGAGA	SELL	6402	Hs.82848	57883		protein binding (GO:0005515), sugar binding (GO:0005529)	cell motility (GO:0006928), cell adhesion (GO:0007155)	plasma membrane (GO:0005886), integral to plasma membrane (GO:0005887)	1q23-q25			selectin L (lymphocyte adhesion molecule 1) (SELL)	GO:0006613(cotranslational protein targeting to membrane); GO:0006614(SRP-dependent cotranslational protein targeting to membrane); GO:0006810(transport); GO:0006886(intracellular protein transport)	GO:0000166(nucleotide binding); GO:0003924(GTPase activity); GO:0004872(receptor activity); GO:0005047(signal recognition particle binding); GO:0005525(GTP binding)	GO:0005783(endoplasmic reticulum); GO:0005785(signal recognition particle receptor complex); GO:0005789(endoplasmic reticulum membrane); GO:0016020(membrane); GO:0016021(integral to membrane)
464	GE53674	GE53674	DISCOVERY	1.2955	0.5462	G	G	5.6134	226, 7	NM_014062.1	7661531	NOB1	28987	CCCTACAAGCCTAAACCCCCACAAGAAACA	NOB1P	28987	Hs.271695	53674					16q22.3	LL.67619		nin one binding protein (NOB1P)	-	-	-
208	GE59614	GE59614	DISCOVERY	1.6372	0.9016	G	G	5.4396	470, 67	NM_000291.2	22095338	PGK1	5230	AAACAACCAGAGGATTAAGGCTGCTGTCCC	PGK1	5230	Hs.78771	59614		phosphoglycerate kinase activity (GO:0004618), ATP binding (GO:0005524), transferase activity (GO:0016740)	glycolysis (GO:0006096), phosphorylation (GO:0016310)		Xq13	LL.432633	LL.24644	phosphoglycerate kinase 1 (PGK1)	-	-	-
463	GE59186	GE59186	DISCOVERY	1.2784	0.5499	G	G	5.3527	242, 68	NM_003315.1	4507712	DNAJC7	7266	ACAATATCTTCAAGGCATTCTTTGGCGGTC	DNAJC7	7266	Hs.500156	59186		heat shock protein binding (GO:0031072), unfolded protein binding (GO:0051082)	protein folding (GO:0006457)		17q11.2	LL.56354	LL.303536	DnaJ (Hsp40) homolog, subfamily C, member 7 (DNAJC7)	-	-	-
550	GE79469	GE79469	DISCOVERY	1.3552	0.6311	G	G	5.2971	34, 19	NM_207046.1	46389557	ENSA	2029	CAGAGAAAGTCCTCGCTCGTCACCAGCAAG	ENSA	2029	Hs.511916	79469		receptor binding (GO:0005102), ion channel inhibitor activity (GO:0008200)	transport (GO:0006810), response to nutrient (GO:0007584)		1q21.2	LL.56205	LL.60334	endosulfine alpha (ENSA), transcript variant 6	GO:0007016(cytoskeletal anchoring at plasma membrane); GO:0007159(leukocyte cell-cell adhesion); GO:0007411(axon guidance); GO:0008360(regulation of cell shape); GO:0022614(membrane to membrane docking); GO:0030855(epithelial cell differentiation); GO:0035088(establishment or maintenance of apical/basal cell polarity); GO:0051017(actin filament bundle assembly)	GO:0005515(protein binding); GO:0008092(cytoskeletal protein binding); GO:0050839(cell adhesion molecule binding); GO:0051015(actin filament binding)	GO:0001726(ruffle); GO:0001931(uropod); GO:0005730(nucleolus); GO:0005737(cytoplasm); GO:0005829(cytosol); GO:0005884(actin filament); GO:0005886(plasma membrane); GO:0005902(microvillus); GO:0005932(microtubule basal body); GO:0005938(cell cortex); GO:0015629(actin cytoskeleton); GO:0016323(basolateral plasma membrane); GO:0016324(apical plasma membrane); GO:0019898(extrinsic to membrane); GO:00…
207	GE78974	GE78974	DISCOVERY	1.5108	0.8062	G	G	5.0651	446, 74	NM_006743.3	63054838	RBM3	5935	GACCACTTCAGCAGTTTCGGACCTATCTCT	RBM3	5935	Hs.301404	78974		nucleotide binding (GO:0000166), RNA binding (GO:0003723)	RNA processing (GO:0006396)		Xp11.2	LL.19652	LL.114488	RNA binding motif (RNP1, RRM) protein 3 (RBM3), transcript variant 1	-	-	-
206	GE545663	GE545663	DISCOVERY	1.5184	0.8245	G	G	4.9423	176, 48	NM_001101.2	5016088	ACTB	60	CGGGAAATCGTGCGTGACATTAAGGAGAAG	ACTB	60	Hs.520640	545663		nucleotide binding (GO:0000166), motor activity (GO:0003774), structural constituent of cytoskeleton (GO:0005200), protein binding (GO:0005515), ATP binding (GO:0005524)		cytoskeleton (GO:0005856), actin filament (GO:0005884), TIP60 histone acetyltransferase complex (GO:0035267)	7p15-p12	LL.11461	LL.81822	actin, beta (ACTB)	-	-	-
462	GE57491	GE57491	DISCOVERY	1.099	0.4069	G	G	4.9221	202, 81	NM_004559.2	34098945	YBX1	4904	ACAAGAAGGTCATCGCAACGAAGGTTTTGG	YBX1	4904	Hs.473583	57491		DNA binding (GO:0003677), RNA binding (GO:0003723), transcriptional repressor activity (GO:0016564)	transcription (GO:0006350), regulation of transcription, DNA-dependent (GO:0006355)	nucleus (GO:0005634)	1p34	LL.22608	LL.500538	nuclease sensitive element binding protein 1 (NSEP1)	GO:0006810(transport); GO:0006879(cellular iron ion homeostasis); GO:0015886(heme transport); GO:0055085(transmembrane transport)	GO:0000166(nucleotide binding); GO:0005524(ATP binding); GO:0015232(heme transporter activity); GO:0016887(ATPase activity); GO:0042626(ATPase activity, coupled to transmembrane movement of substances)	GO:0005737(cytoplasm); GO:0005739(mitochondrion); GO:0005743(mitochondrial inner membrane); GO:0016020(membrane); GO:0016021(integral to membrane)
461	GE55380	GE55380	DISCOVERY	1.0909	0.4049	G	G	4.8528	199, 61	NM_019000.2	21361616	FAM134B	54463	GCCTGTGCCTTCATTATCTTGCCCATTTTA	FLJ20152	54463	Hs.481704	55380					5p15.1	LL.66270		hypothetical protein FLJ20152 (FLJ20152)	GO:0000082(G1/S transition of mitotic cell cycle); GO:0006302(double-strand break repair); GO:0007049(cell cycle); GO:0007064(mitotic sister chromatid cohesion); GO:0007067(mitosis); GO:0007076(mitotic chromosome condensation); GO:0007080(mitotic metaphase plate congression); GO:0051301(cell division); GO:0051329(interphase of mitotic cell cycle); GO:0071922(regulation of cohesin localization to …	GO:0003682(chromatin binding); GO:0005515(protein binding); GO:0042802(identical protein binding)	GO:0000790(nuclear chromatin); GO:0005634(nucleus); GO:0005694(chromosome); GO:0005737(cytoplasm); GO:0005886(plasma membrane); GO:0008278(cohesin complex)
460	GE57605	GE57605	DISCOVERY	1.2653	0.5818	G	G	4.8252	207, 49	NM_004134.4	39812281	HSPA9	3313	CAGGTATTCTCTACTGCCGCTGATGGTCAA	HSPA9B	3313	Hs.184233	57605		nucleotide binding (GO:0000166), ATP binding (GO:0005524), unfolded protein binding (GO:0051082)	protein folding (GO:0006457)	mitochondrion (GO:0005739), cell surface (GO:0009986)	5q31.1	LL.15526	LL.291671	heat shock 70kDa protein 9B (mortalin-2) (HSPA9B), nuclear gene encoding mitochondrial protein	-	-	-
205	GE59864	GE59864	DISCOVERY	1.4456	0.7644	G	G	4.7989	473, 18	NM_001935.3	47078262	DPP4	1803	GAACCCAAGTCCAAGCATACCAACACGAGC	DPP4	1803	Hs.368912	59864		aminopeptidase activity (GO:0004177), dipeptidyl-peptidase IV activity (GO:0004274), prolyl oligopeptidase activity (GO:0004287)	proteolysis (GO:0006508), immune response (GO:0006955)	membrane (GO:0016020), integral to membrane (GO:0016021)	2q24.3			dipeptidylpeptidase 4 (CD26, adenosine deaminase complexing protein 2) (DPP4)	GO:0007165(signal transduction); GO:0007416(synapse assembly); GO:0030198(extracellular matrix organization); GO:0045595(regulation of cell differentiation)	GO:0005509(calcium ion binding)	GO:0005576(extracellular region); GO:0005578(proteinaceous extracellular matrix)
459	GE62661	GE62661	DISCOVERY	1.2006	0.5203	G	G	4.7905	156, 93	NM_005214.2	21361211	CTLA4	1493	CCTGAAGACCTGAACACCGCTCCCATAAAG	CTLA4	1493	Hs.247824	62661			immune response (GO:0006955)	integral to plasma membrane (GO:0005887), membrane (GO:0016020)	2q33			cytotoxic T-lymphocyte-associated protein 4 (CTLA4)	-	-	-
458	GE79692	GE79692	DISCOVERY	1.2762	0.6066	G	G	4.673	412, 12	NM_001970.3	34147551	EIF5A	1984	AATGGCAGATGACTTGGACTTCGAGACAGG	EIF5A	1984	Hs.534314	79692		nucleic acid binding (GO:0003676), translation initiation factor activity (GO:0003743)	protein biosynthesis (GO:0006412), translational initiation (GO:0006413)		17p13-p12	LL.276770	LL.287444	eukaryotic translation initiation factor 5A (EIF5A)	GO:0006397(mRNA processing); GO:0008380(RNA splicing)	GO:0000166(nucleotide binding); GO:0003676(nucleic acid binding); GO:0003724(RNA helicase activity); GO:0005524(ATP binding); GO:0008026(ATP-dependent helicase activity); GO:0016787(hydrolase activity)	GO:0005634(nucleus); GO:0005689(U12-type spliceosomal complex)
204	GE86076	GE86076	DISCOVERY	1.4047	0.7378	G	G	4.6435	453, 54	AK026966.1	10439954	AK4	205	AATGGCATTTCACTGTGATCCCTCTCAAGC	AK3L1	205	Hs.10862	86076		nucleotide binding (GO:0000166), adenylate kinase activity (GO:0004017), ATP binding (GO:0005524), GTP binding (GO:0005525), kinase activity (GO:0016301), transferase activity (GO:0016740)	nucleobase, nucleoside, nucleotide and nucleic acid metabolism (GO:0006139)	mitochondrion (GO:0005739)	9pter-p13	LL.11639		cDNA: FLJ23313 fis, clone HEP11919	-	GO:0005515(protein binding); GO:0046872(metal ion binding)	GO:0005634(nucleus)
457	GE55135	GE55135	DISCOVERY	1.1527	0.4888	G	G	4.6123	396, 103	NM_005855.1	5032018	RAMP1	10267	CAGGGACGTGACCTTGACTTACCTCTGGAA	RAMP1	10267	Hs.471783	55135		receptor activity (GO:0004872), protein transporter activity (GO:0008565)	transport (GO:0006810), intracellular protein transport (GO:0006886), regulation of G-protein coupled receptor protein signaling pathway (GO:0008277)	plasma membrane (GO:0005886), integral to plasma membrane (GO:0005887)	2q36-q37.1			receptor (calcitonin) activity modifying protein 1 (RAMP1)	GO:0000086(G2/M transition of mitotic cell cycle); GO:0000278(mitotic cell cycle); GO:0007067(mitosis); GO:0051301(cell division)	-	GO:0000242(pericentriolar material); GO:0000922(spindle pole); GO:0005737(cytoplasm); GO:0005814(centriole); GO:0005829(cytosol); GO:0005856(cytoskeleton); GO:0005932(microtubule basal body); GO:0045177(apical part of cell)
203	GE61298	GE61298	DISCOVERY	1.5362	0.8784	G	G	4.5476	355, 100	NM_001242.3	23510435	CD27	939	CTGTCGGCACTGTAACTCTGGTCTTCTCGT	TNFRSF7	939	Hs.355307	61298		DNA binding (GO:0003677), transmembrane receptor activity (GO:0004888), protein binding (GO:0005515), caspase inhibitor activity (GO:0043027)	inhibition of caspase activation (GO:0001719), apoptosis (GO:0006915), induction of apoptosis (GO:0006917), immune response (GO:0006955), chromosome organization and biogenesis (sensu Eukaryota) (GO:0007001), cell surface receptor linked signal transduction (GO:0007166), spermatogenesis (GO:0007283), release of cytoplasmic sequestered NF-kappaB (GO:0008588), humoral defense mechanism (sensu Verte…	nucleosome (GO:0000786), extracellular region (GO:0005576), nucleus (GO:0005634), integral to plasma membrane (GO:0005887), membrane (GO:0016020)	12p13			tumor necrosis factor receptor superfamily, member 7 (TNFRSF7)	GO:0001922(B-1 B cell homeostasis); GO:0002237(response to molecule of bacterial origin); GO:0002634(regulation of germinal center formation); GO:0006915(apoptosis); GO:0006916(anti-apoptosis); GO:0016579(protein deubiquitination); GO:0031397(negative regulation of protein ubiquitination); GO:0032088(negative regulation of NF-kappaB transcription factor activity); GO:0032480(negative regulation o…	GO:0002020(protease binding); GO:0003677(DNA binding); GO:0004221(ubiquitin thiolesterase activity); GO:0004842(ubiquitin-protein ligase activity); GO:0004843(ubiquitin-specific protease activity); GO:0005515(protein binding); GO:0008233(peptidase activity); GO:0008234(cysteine-type peptidase activity); GO:0008270(zinc ion binding); GO:0016874(ligase activity); GO:0043027(caspase inhibitor activi…	GO:0005634(nucleus); GO:0005737(cytoplasm); GO:0005813(centrosome); GO:0005829(cytosol)
202	GE57976	GE57976	DISCOVERY	1.4678	0.8143	G	G	4.503	303, 102	NM_004120.3	38327557	GBP2	2634	CGAATCAAGGCAAACTCCTCACCTGGTAAC	GBP2	2634	Hs.386567	57976		nucleotide binding (GO:0000166), GTPase activity (GO:0003924), GTP binding (GO:0005525)	immune response (GO:0006955)		1p22.2			guanylate binding protein 2, interferon-inducible (GBP2)	-	-	-
456	GE55188	GE55188	DISCOVERY	1.0559	0.406	G	G	4.4654	438, 20	NM_014450.2	40068036	SIT1	27240	ATGGGAGTAAGAAGTGCTGTGGAAACCGTC	SIT1	27240	Hs.88012	55188					9p13-p12			signaling threshold regulating transmembrane adaptor 1 (SIT1)	-	GO:0003723(RNA binding); GO:0005515(protein binding)	GO:0005634(nucleus); GO:0043231(intracellular membrane-bounded organelle)
455	GE54703	GE54703	DISCOVERY	1.2443	0.5963	G	G	4.4464	298, 41	NM_003853.2	27477087	IL18RAP	8807	TGGGATTGAGACTGTGGTTTAGAGCCTTTG	IL18RAP	8807	Hs.158315	54703					2p24.3-p24.1			interleukin 18 receptor accessory protein (IL18RAP)	GO:0006470(protein dephosphorylation); GO:0030217(T cell differentiation); GO:0032817(regulation of natural killer cell proliferation); GO:0035644(phosphoanandamide dephosphorylation); GO:0045088(regulation of innate immune response); GO:0050855(regulation of B cell receptor signaling pathway); GO:0050860(negative regulation of T cell receptor signaling pathway); GO:0050868(negative regulation of…	GO:0004725(protein tyrosine phosphatase activity); GO:0005515(protein binding); GO:0016787(hydrolase activity); GO:0017124(SH3 domain binding); GO:0019900(kinase binding)	GO:0005634(nucleus); GO:0005737(cytoplasm); GO:0009898(internal side of plasma membrane); GO:0048471(perinuclear region of cytoplasm)
454	GE58209	GE58209	DISCOVERY	1.1051	0.4591	G	G	4.4264	261, 26	NM_000121.2	4557561	EPOR	2057	CTCTCCCTCATCCTCGTGGTCATCCTGGTG	EPOR	2057	Hs.127826	58209		erythropoietin receptor activity (GO:0004900), protein binding (GO:0005515)	signal transduction (GO:0007165)	integral to plasma membrane (GO:0005887), membrane (GO:0016020)	19p13.3-p13.2			erythropoietin receptor (EPOR)	GO:0030166(proteoglycan biosynthetic process); GO:0050650(chondroitin sulfate proteoglycan biosynthetic process); GO:0050651(dermatan sulfate proteoglycan biosynthetic process); GO:0050652(dermatan sulfate proteoglycan biosynthetic process, polysaccharide chain biosynthetic process); GO:0050653(chondroitin sulfate proteoglycan biosynthetic process, polysaccharide chain biosynthetic process)	GO:0008376(acetylgalactosaminyltransferase activity); GO:0016740(transferase activity); GO:0046872(metal ion binding); GO:0047237(glucuronylgalactosylproteoglycan 4-beta-N-acetylgalactosaminyltransferase activity)	GO:0005794(Golgi apparatus); GO:0016020(membrane); GO:0016021(integral to membrane); GO:0030173(integral to Golgi membrane); GO:0032580(Golgi cisterna membrane)
453	GE61867	GE61867	DISCOVERY	1.1685	0.5239	G	G	4.412	324, 64	NM_005335.3	37059786	HCLS1	3059	AACACGAGTCCCAGAGAGATTATGCCAAGG	HCLS1	3059	Hs.14601	61867		transcription factor activity (GO:0003700)	regulation of transcription, DNA-dependent (GO:0006355), intracellular signaling cascade (GO:0007242)	DNA-directed RNA polymerase II, core complex (GO:0005665)	3q13			hematopoietic cell-specific Lyn substrate 1 (HCLS1)	GO:0006886(intracellular protein transport); GO:0006892(post-Golgi vesicle-mediated transport); GO:0006897(endocytosis); GO:0016032(viral reproduction); GO:0016044(cellular membrane organization); GO:0050690(regulation of defense response to virus by virus)	GO:0008565(protein transporter activity)	GO:0000139(Golgi membrane); GO:0005765(lysosomal membrane); GO:0005794(Golgi apparatus); GO:0005829(cytosol); GO:0005905(coated pit); GO:0016020(membrane); GO:0030119(AP-type membrane coat adaptor complex); GO:0030659(cytoplasmic vesicle membrane); GO:0031410(cytoplasmic vesicle)
201	GE59722	GE59722	DISCOVERY	1.4249	0.7877	G	G	4.3365	492, 55	NM_005348.2	40254815	HSPCA	3320	TGGAATTCAGAGCCCTTCTATTTGTCCCAC	HSPCA	3320	Hs.525600	59722					14q32.33	LL.15519	LL.299331	heat shock 90kDa protein 1, alpha (HSPCA), transcript variant 2	GO:0017148(negative regulation of translation); GO:0030154(cell differentiation); GO:0050775(positive regulation of dendrite morphogenesis); GO:0061003(positive regulation of dendritic spine morphogenesis)	GO:0003723(RNA binding); GO:0005515(protein binding)	GO:0000932(cytoplasmic mRNA processing body); GO:0005737(cytoplasm); GO:0005829(cytosol); GO:0005887(integral to plasma membrane); GO:0010494(stress granule); GO:0030425(dendrite); GO:0042995(cell projection)
451	GE85367	GE85367	DISCOVERY	1.1943	0.562	G	G	4.2884	314, 30	NM_024567.2	47059039	HMBOX1	79618	TGCCTGACACAGACATCCTTTCCTCTCACA	FLJ21616	79618	Hs.194225	85367					8p21.1	LL.219150	LL.305968	hypothetical protein FLJ21616 (FLJ21616)	-	-	-
450	GE62818	GE62818	DISCOVERY	1.0851	0.4554	G	G	4.2634	30, 100	NM_015874.3	42560228	RBPJ	3516	GCGGATAAAAGTCATCTCCAAACCTTCCAA	RBPSUH	3516	Hs.479396	62818		recombinase activity (GO:0000150), transcription factor activity (GO:0003700), protein binding (GO:0005515)	DNA recombination (GO:0006310), transcription (GO:0006350), Notch signaling pathway (GO:0007219), negative regulation of transcription, DNA-dependent (GO:0045892)	nucleolus (GO:0005730)	4p15.2	LL.19664		recombining binding protein suppressor of hairless (Drosophila) (RBPSUH), transcript variant 2	GO:0006813(potassium ion transport)	GO:0005249(voltage-gated potassium channel activity)	GO:0008076(voltage-gated potassium channel complex); GO:0016020(membrane)
449	GE60033	GE60033	DISCOVERY	1.0331	0.4092	G	G	4.2068	442, 99	NM_199246.1	40805831	CCNG1	900	GTCCCATTGGCAACTGACTTGATCCGAATA	CCNG1	900	Hs.79101	60033			regulation of cyclin dependent protein kinase activity (GO:0000079), mitosis (GO:0007067), cell division (GO:0051301)	nucleus (GO:0005634)	5q32-q34			cyclin G1 (CCNG1), transcript variant 2	GO:0001889(liver development); GO:0006184(GTP catabolic process); GO:0006915(apoptosis); GO:0006928(cellular component movement); GO:0007155(cell adhesion); GO:0007264(small GTPase mediated signal transduction); GO:0015031(protein transport); GO:0016192(vesicle-mediated transport); GO:0030838(positive regulation of actin filament polymerization); GO:0030866(cortical actin cytoskeleton organizatio…	GO:0000166(nucleotide binding); GO:0003924(GTPase activity); GO:0005515(protein binding); GO:0005525(GTP binding); GO:0031996(thioesterase binding)	GO:0001726(ruffle); GO:0005622(intracellular); GO:0005624(membrane fraction); GO:0005737(cytoplasm); GO:0005768(endosome); GO:0005769(early endosome); GO:0005794(Golgi apparatus); GO:0005886(plasma membrane); GO:0005938(cell cortex); GO:0010008(endosome membrane); GO:0055037(recycling endosome)
549	GE57537	GE57537	DISCOVERY	1.273	0.6506	G	G	4.1922	220, 5	NM_002467.3	71774082	MYC	4609	AAGCTCATTTCTGAAGAGGACTTGTTGCGG	MYC	4609		57537		transcription factor activity (GO:0003700), protein binding (GO:0005515)	regulation of transcription from RNA polymerase II promoter (GO:0006357), iron ion homeostasis (GO:0006879), cell cycle arrest (GO:0007050), cell proliferation (GO:0008283)	nucleus (GO:0005634)	8	LL.17869	LL.24577	v-myc myelocytomatosis viral oncogene homolog (avian) (MYC), mRNA	GO:0000209(protein polyubiquitination); GO:0006260(DNA replication); GO:0006511(ubiquitin-dependent protein catabolic process); GO:0006513(protein monoubiquitination); GO:0006974(response to DNA damage stimulus); GO:0009411(response to UV); GO:0019985(translesion synthesis); GO:0031572(G2/M transition DNA damage checkpoint); GO:0051726(regulation of cell cycle)	GO:0004842(ubiquitin-protein ligase activity); GO:0005515(protein binding)	GO:0005634(nucleus); GO:0005737(cytoplasm); GO:0005813(centrosome); GO:0005856(cytoskeleton); GO:0016020(membrane); GO:0031464(Cul4A-RING ubiquitin ligase complex); GO:0031465(Cul4B-RING ubiquitin ligase complex); GO:0031965(nuclear membrane)
448	GE54017	GE54017	DISCOVERY	1.1019	0.4806	G	G	4.1804	16, 4	NM_005826.2	14141188	HNRNPR	10236	GGCTACCCTCCAGATTACTACGGCTATGAA	HNRPR	10236	Hs.373763	54017		nucleotide binding (GO:0000166), RNA binding (GO:0003723)	mRNA processing (GO:0006397)	heterogeneous nuclear ribonucleoprotein complex (GO:0030530)	1p36.12	LL.74326	LL.319110	heterogeneous nuclear ribonucleoprotein R (HNRPR)	GO:0007585(respiratory gaseous exchange); GO:0007623(circadian rhythm); GO:0009725(response to hormone stimulus); GO:0009749(response to glucose stimulus); GO:0032496(response to lipopolysaccharide); GO:0032526(response to retinoic acid); GO:0051260(protein homooligomerization); GO:0051384(response to glucocorticoid stimulus); GO:0051591(response to cAMP); GO:0055093(response to hyperoxia); GO:00…	GO:0042803(protein homodimerization activity)	GO:0005576(extracellular region); GO:0005615(extracellular space); GO:0005737(cytoplasm); GO:0005771(multivesicular body); GO:0042599(lamellar body)
548	GE59987	GE59987	DISCOVERY	1.2873	0.6663	G	G	4.1778	289, 77	NM_002710.1	4506006	PPP1CC	5501	AAAAGAAGCCAAATGCCACGAGACCTGTAA	PPP1CC	5501	Hs.79081	59987		phosphoprotein phosphatase activity (GO:0004721), iron ion binding (GO:0005506), hydrolase activity (GO:0016787), manganese ion binding (GO:0030145), metal ion binding (GO:0046872)	carbohydrate metabolism (GO:0005975), glycogen metabolism (GO:0005977), cell cycle (GO:0007049), cell division (GO:0051301)		12q24.1-q24.2	LL.19047	LL.360258	protein phosphatase 1, catalytic subunit, gamma isoform (PPP1CC)	GO:0006351(transcription, DNA-dependent); GO:0006355(regulation of transcription, DNA-dependent)	GO:0003677(DNA binding); GO:0003700(sequence-specific DNA binding transcription factor activity); GO:0008270(zinc ion binding); GO:0046872(metal ion binding)	GO:0005622(intracellular); GO:0005634(nucleus)
447	GE58459	GE58459	DISCOVERY	1.0118	0.3913	G	G	4.174	331, 2	NM_012108.1	6912271	STAP1	26228	TCAGTTCCCCAAAACGTGTCACTCCTACCT	BRDG1	26228	Hs.435579	58459			intracellular protein transport (GO:0006886), membrane fusion (GO:0006944), humoral immune response (GO:0006959), intracellular signaling cascade (GO:0007242)		4q13.2			BCR downstream signaling 1 (BRDG1)	GO:0001701(in utero embryonic development); GO:0045604(regulation of epidermal cell differentiation)	GO:0030528(transcription regulator activity)	GO:0005634(nucleus); GO:0005737(cytoplasm); GO:0005783(endoplasmic reticulum); GO:0005813(centrosome); GO:0005913(cell-cell adherens junction); GO:0005925(focal adhesion); GO:0030496(midbody)
446	GE59355	GE59355	DISCOVERY	1.1194	0.4992	G	G	4.171	30, 89	NM_004593.1	4759097	TRA2B	6434	TGTTGTCTTGGAGTATTTGGGCTGAGCTTG	SFRS10	6434	Hs.533122	59355		nucleotide binding (GO:0000166), RNA binding (GO:0003723)	nuclear mRNA splicing, via spliceosome (GO:0000398)	nucleus (GO:0005634)	3q26.2-q27	LL.20462	LL.117259	splicing factor, arginine/serine-rich 10 (transformer 2 homolog, Drosophila) (SFRS10)	-	-	-
547	GE57443	GE57443	DISCOVERY	1.2963	0.6764	G	G	4.1677	325, 110	NM_021127.1	10863922	PMAIP1	5366	TTTCATTCAATGTGTTCCTGTTGGGCGTTA	PMAIP1	5366	Hs.96	57443					18q21.32			phorbol-12-myristate-13-acetate-induced protein 1 (PMAIP1)	-	-	-
445	GE85314	GE85314	DISCOVERY	0.93	0.3128	G	G	4.1419	321, 26	BI825089.1	15936639	CAPG	822	AGCATGTACACAGCCATTCCCCAGAGGTAA	CAPG	822	Hs.516155	85314		actin binding (GO:0003779)	protein complex assembly (GO:0006461), response to pest, pathogen or parasite (GO:0009613), barbed-end actin filament capping (GO:0051016)	nucleus (GO:0005634), F-actin capping protein complex (GO:0008290)	2cen-q24		LL.297339	603040970F1 NIH_MGC_115 cDNA clone IMAGE:5181857 5'	GO:0006412(translation); GO:0006414(translational elongation); GO:0010467(gene expression); GO:0044267(cellular protein metabolic process)	GO:0000166(nucleotide binding); GO:0003746(translation elongation factor activity); GO:0003924(GTPase activity); GO:0005515(protein binding); GO:0005525(GTP binding)	GO:0005737(cytoplasm); GO:0005829(cytosol); GO:0030529(ribonucleoprotein complex)
200	GE57759	GE57759	DISCOVERY	1.4084	0.7924	G	G	4.1306	375, 21	NM_006827.4	40255040	TMED10	10972	TCGTTAGAGAACCCTGATGTGTTGACCTGG	TMED10	10972	Hs.74137	57759			intracellular protein transport (GO:0006886), ER to Golgi transport (GO:0006888), vesicle targeting (GO:0006903)	membrane fraction (GO:0005624), microsome (GO:0005792), Golgi stack (GO:0005795), plasma membrane (GO:0005886), integral to plasma membrane (GO:0005887), zymogen granule membrane (GO:0042589)	14q24.3	LL.68581	LL.84599	transmembrane trafficking protein (TMP21)	GO:0005975(carbohydrate metabolic process); GO:0006006(glucose metabolic process); GO:0006094(gluconeogenesis); GO:0006096(glycolysis); GO:0014070(response to organic cyclic compound); GO:0032355(response to estradiol stimulus); GO:0042493(response to drug)	GO:0000287(magnesium ion binding); GO:0004634(phosphopyruvate hydratase activity); GO:0016829(lyase activity); GO:0042803(protein homodimerization activity); GO:0046982(protein heterodimerization activity)	GO:0000015(phosphopyruvate hydratase complex); GO:0001917(photoreceptor inner segment); GO:0005622(intracellular); GO:0005625(soluble fraction); GO:0005626(insoluble fraction); GO:0005737(cytoplasm); GO:0005829(cytosol); GO:0005886(plasma membrane); GO:0019717(synaptosome); GO:0043204(perikaryon)
199	GE86648	GE86648	DISCOVERY	1.4958	0.8813	G	G	4.1167	195, 59	NM_004368.2	41327728	CNN2	1265	TTTTCTTAACCCGTTCAGTGCTGCCAGTCA	CNN2	1265	Hs.169718	86648		actin binding (GO:0003779), calmodulin binding (GO:0005516)	smooth muscle contraction (GO:0006939), cytoskeleton organization and biogenesis (GO:0007010)	cytoskeleton (GO:0005856), intercellular junction (GO:0005911)	21q11.1	LL.12798		calponin 2 (CNN2), transcript variant 1	GO:0006486(protein glycosylation); GO:0018279(protein N-linked glycosylation via asparagine); GO:0043687(post-translational protein modification); GO:0044267(cellular protein metabolic process)	GO:0004579(dolichyl-diphosphooligosaccharide-protein glycotransferase activity); GO:0016740(transferase activity)	GO:0005624(membrane fraction); GO:0005783(endoplasmic reticulum); GO:0005789(endoplasmic reticulum membrane); GO:0008250(oligosaccharyltransferase complex); GO:0016020(membrane); GO:0016021(integral to membrane)
444	GE61352	GE61352	DISCOVERY	1.1852	0.5765	G	G	4.0611	36, 17	NM_003752.2	5579457	EIF3S8	8663	TCGCCTCTCTCTATGACTACAACCCCAACC	EIF3S8	8663	Hs.192425	61352		translation initiation factor activity (GO:0003743)	protein biosynthesis (GO:0006412), regulation of translational initiation (GO:0006446)	eukaryotic translation initiation factor 3 complex (GO:0005852)	16p11.2	LL.56347	LL.293484	eukaryotic translation initiation factor 3, subunit 8, 110kDa (EIF3S8)	-	-	-
198	GE56173	GE56173	DISCOVERY	1.5771	0.9705	G	G	4.0425	131, 99	NM_016269.2	19923451	LEF1	51176	TTCATTTCTTTCCTTATCACCCCCTTGTTG	LEF1	51176	Hs.555947	56173		DNA binding (GO:0003677)	transcription (GO:0006350), regulation of transcription, DNA-dependent (GO:0006355), Wnt receptor signaling pathway (GO:0016055)	nucleus (GO:0005634)	4q23-q25	LL.16842	LL.161452	lymphoid enhancer-binding factor 1 (LEF1)	GO:0006555(methionine metabolic process); GO:0006595(polyamine metabolic process); GO:0006597(spermine biosynthetic process); GO:0034641(cellular nitrogen compound metabolic process)	GO:0004766(spermidine synthase activity); GO:0016740(transferase activity); GO:0016768(spermine synthase activity)	GO:0005829(cytosol)
443	GE88762	GE88762	DISCOVERY	1.2014	0.5984	G	G	4.0084	266, 55	NM_022909.3	21264590	CENPH	64946	TTCTGTGCATTTGTCTGTCCACCGTAATTT	CENPH	64946	Hs.200395	88762					5p15.2			centromere protein H (CENPH)	GO:0000187(activation of MAPK activity); GO:0001666(response to hypoxia); GO:0006915(apoptosis); GO:0006954(inflammatory response); GO:0007186(G-protein coupled receptor protein signaling pathway); GO:0007204(elevation of cytosolic calcium ion concentration); GO:0009615(response to virus); GO:0016032(viral reproduction); GO:0019059(initiation of viral infection); GO:0030260(entry into host cell);…	GO:0003779(actin binding); GO:0004930(G-protein coupled receptor activity); GO:0005515(protein binding); GO:0015026(coreceptor activity); GO:0016494(C-X-C chemokine receptor activity); GO:0031625(ubiquitin protein ligase binding); GO:0032027(myosin light chain binding); GO:0043130(ubiquitin binding)	GO:0005737(cytoplasm); GO:0005886(plasma membrane); GO:0009986(cell surface); GO:0016021(integral to membrane); GO:0016023(cytoplasmic membrane-bounded vesicle); GO:0031252(cell leading edge); GO:0031410(cytoplasmic vesicle)
442	GE57068	GE57068	DISCOVERY	0.9126	0.314	G	G	3.9676	310, 56	NM_001759.2	16950656	CCND2	894	CCTTATTTTGAACTGCCTCAGGACCCCACT	CCND2	894	Hs.376071	57068			regulation of progression through cell cycle (GO:0000074), cell division (GO:0051301)	nucleus (GO:0005634)	12p13	LL.12444	LL.64033	cyclin D2 (CCND2)	-	-	-
441	GE80803	GE80803	DISCOVERY	1.016	0.4184	G	G	3.9585	145, 104	NM_017444.3	24432041	CHRAC1	54108	TTGAGCACCTCATGTACCTACGCCACAGAC	CHRAC1	54108	Hs.279704	80803		DNA binding (GO:0003677), epsilon DNA polymerase activity (GO:0003893), transferase activity (GO:0016740)	chromatin remodeling (GO:0006338)	nucleus (GO:0005634), epsilon DNA polymerase complex (GO:0008622), chromatin accessibility complex (GO:0008623)	8q24.3			chromatin accessibility complex 1 (CHRAC1)	GO:0006469(negative regulation of protein kinase activity); GO:0007254(JNK cascade); GO:0014912(negative regulation of smooth muscle cell migration); GO:0031665(negative regulation of lipopolysaccharide-mediated signaling pathway); GO:0032436(positive regulation of proteasomal ubiquitin-dependent protein catabolic process); GO:0032496(response to lipopolysaccharide); GO:0043405(regulation of MAP …	GO:0004860(protein kinase inhibitor activity); GO:0005515(protein binding); GO:0008134(transcription factor binding); GO:0016772(transferase activity, transferring phosphorus-containing groups); GO:0031434(mitogen-activated protein kinase kinase binding); GO:0031625(ubiquitin protein ligase binding); GO:0055106(ubiquitin-protein ligase regulator activity)	GO:0005634(nucleus); GO:0005737(cytoplasm)
80	GE57505	GE57505	DISCOVERY	1.7363	1.1438	G	G	3.9133	202, 109	NM_002629.2	31543395	PGAM1	5223	TTGTCAAGCATCTGGAGGGTCTCTCTGAAG	PGAM1	5223	Hs.447492	57505		bisphosphoglycerate mutase activity (GO:0004082), bisphosphoglycerate phosphatase activity (GO:0004083), phosphoglycerate mutase activity (GO:0004619), hydrolase activity (GO:0016787), isomerase activity (GO:0016853)	glycolysis (GO:0006096), metabolism (GO:0008152)	cytosol (GO:0005829)	10q25.3			phosphoglycerate mutase 1 (brain) (PGAM1)	GO:0006457(protein folding); GO:0006464(protein modification process); GO:0006467(protein thiol-disulfide exchange); GO:0006810(transport); GO:0009266(response to temperature stimulus); GO:0022900(electron transport chain); GO:0030968(endoplasmic reticulum unfolded protein response); GO:0050873(brown fat cell differentiation); GO:0051085(chaperone mediated protein folding requiring cofactor)	GO:0015036(disulfide oxidoreductase activity); GO:0016491(oxidoreductase activity); GO:0016671(oxidoreductase activity, acting on a sulfur group of donors, disulfide as acceptor); GO:0050660(flavin adenine dinucleotide binding)	GO:0005624(membrane fraction); GO:0005783(endoplasmic reticulum); GO:0005788(endoplasmic reticulum lumen); GO:0005789(endoplasmic reticulum membrane); GO:0005792(microsome); GO:0016020(membrane)
197	GE481282	GE481282	DISCOVERY	1.3872	0.7966	G	G	3.8959	199, 84	AK128325.1	34535642	C2orf89	129293	GAACCTGACCCCTCGGACTTGAAGAATGGC		129293	Hs.469134	481282					2p11.2			cDNA FLJ46467 fis, clone THYMU3022668	GO:0007601(visual perception)	GO:0005212(structural constituent of eye lens)	-
[truncated: 479 more rows]

## Sheet: KIR2DL2L3S2_Up
	Probe Name		Probe Type	Value X	Value Y	Quality X	Quality Y	Linear Ratio	Spot Pos (Row, Col)	NCBI Accession	NCBI Accession	NCBI NID	Gene Symbol	Entrez Gene ID	SEQUENCE	OGS	Locus Link	Unigene	PIN	ENSEMBL	Molecular Function	Biological Process	Cellular Component	CYTOBAND	Mouse Homology	Rat Homology	Description	GO biological process	GO molecular function	GO cellular component
[truncated: 449 more rows]

[truncated: 1 more sheets: KIR2DL2L3S2_Down]
