# Supplementary material for: KIR+ CD8+ T Lymphocytes in Cancer Immunosurveillance and Patient Survival: Gene Expression Profiling
Source: Cancers (Basel). 2020 Oct 15;12(10):2991. doi: 10.3390/cancers12102991 (PMC7650600; doi:10.3390/cancers12102991)
Supplement: Supplementary file 1 [file cancers-12-02991-s001.zip › cancers-923400 supplementary final/Suplemmentary File2_funtional enrichment analysis KIR2DL1S1.xlsx]

## Sheet: Annotation
Input ID	Gene ID	Type	Tax ID	Homologene Gene ID	Homologene Gene Tax ID	Gene Symbol	Description	Biological Process (GO)	Kinase Class (UniProt)	Protein Function (Protein Atlas)	Subcellular Location (Protein Atlas)	Drug (DrugBank)	Canonical Pathways_x000D_	Hallmark Gene Sets_x000D_	GO:0034655 nucleobase-containing compound	R-HSA-1280218 Adaptive Immune System	R-HSA-69278 Cell Cycle, Mitotic	GO:0002366 leukocyte activation involved	GO:0051169 nuclear transport	GO:1903827 regulation of cellular protein	GO:0044257 cellular protein catabolic pro	GO:0034248 regulation of cellular amide m	hsa01200 Carbon metabolism	GO:0002764 immune response-regulating sig	R-HSA-5653656 Vesicle-mediated transport	GO:0072594 establishment of protein local	GO:0019221 cytokine-mediated signaling pa	R-HSA-2454202 Fc epsilon receptor (FCERI) si	GO:0044770 cell cycle phase transition	GO:0042110 T cell activation	GO:0070201 regulation of establishment of	M48 PID MET PATHWAY	GO:0072657 protein localization to membra	R-HSA-9006934 Signaling by Receptor Tyrosine
ABCA3	21	symbol	H. sapiens	21	H. sapiens	ABCA3	ATP binding cassette subfamily A member 3	GO:0051384 response to glucocorticoid;GO:0031960 response to corticosteroid;GO:0048545 response to steroid hormone		Transporters/Primary Active Transporters	Cytosol;Nucleoplasm(Approved)		(M200)PID ERA GENOMIC PATHWAY	(M5948)HALLMARK BILE ACID METABOLISM; (M5906)HALLMARK ESTROGEN RESPONSE EARLY; (M5907)HALLMARK ESTROGEN RESPONSE LATE	0.0	0.0	0.0	0.0	0.0	0.0	0.0	0.0	0.0	0.0	0.0	0.0	0.0	1.0	0.0	0.0	0.0	0.0	0.0	0.0
ABCA7	10347	symbol	H. sapiens	10347	H. sapiens	ABCA7	ATP binding cassette subfamily A member 7	GO:1902995 positive regulation of phospholipid efflux;GO:1901076 positive regulation of engulfment of apoptotic cell;GO:1902994 regulation of phospholipid efflux		Transporters/Primary Active Transporters	Cell Junctions;Golgi apparatus;Plasma membrane(Supported)				0.0	0.0	0.0	0.0	1.0	1.0	0.0	1.0	1.0	0.0	0.0	0.0	0.0	1.0	0.0	0.0	0.0	0.0	0.0	0.0
ACAD8	27034	symbol	H. sapiens	27034	H. sapiens	ACAD8	acyl-CoA dehydrogenase family member 8	GO:0006574 valine catabolic process;GO:0006573 valine metabolic process;GO:0009083 branched-chain amino acid catabolic process				Methacrylyl-Coenzyme A (Oxidoreductase activity, acting on the ch-ch group of donors, with a flavin as acceptor);Flavin adenine dinucleotide (Oxidoreductase activity, acting on the ch-ch group of donors, with a flavin as acceptor)			0.0	0.0	0.0	0.0	0.0	0.0	0.0	0.0	1.0	0.0	0.0	0.0	0.0	0.0	0.0	0.0	0.0	0.0	0.0	0.0
ACAP2	23527	symbol	H. sapiens	23527	H. sapiens	ACAP2	ArfGAP with coiled-coil, ankyrin repeat and PH domains 2	GO:1990090 cellular response to nerve growth factor stimulus;GO:0032456 endocytic recycling;GO:1990089 response to nerve growth factor			Endosomes(Approved)		(M86)PID ARF6 PATHWAY		0.0	0.0	0.0	0.0	0.0	0.0	0.0	0.0	0.0	0.0	0.0	0.0	0.0	0.0	0.0	0.0	0.0	0.0	0.0	1.0
ACR	49	symbol	H. sapiens	49	H. sapiens	ACR	acrosin	GO:0002077 acrosome matrix dispersal;GO:0007341 penetration of zona pellucida;GO:0007339 binding of sperm to zona pellucida		Enzymes/{ENZYME proteins/Hydrolases,Peptidases/Serine-type peptidases}					0.0	0.0	0.0	0.0	0.0	0.0	1.0	0.0	0.0	0.0	0.0	0.0	0.0	0.0	0.0	0.0	0.0	0.0	0.0	0.0
ADAM10	102	symbol	H. sapiens	102	H. sapiens	ADAM10	ADAM metallopeptidase domain 10	GO:0010820 positive regulation of T cell chemotaxis;GO:0051089 constitutive protein ectodomain proteolysis;GO:0010819 regulation of T cell chemotaxis		CD markers;Enzymes/ENZYME proteins/Hydrolases;Transporters/Accessory Factors Involved in Transport	Plasma membrane;Vesicles(Supported)	XL784 (Zinc ion binding)	(M70)PID PS1 PATHWAY; (M142)PID AJDISS 2PATHWAY; (M17)PID NOTCH PATHWAY	(M5916)HALLMARK APICAL SURFACE; (M5910)HALLMARK PROTEIN SECRETION	0.0	0.0	0.0	1.0	0.0	1.0	1.0	0.0	0.0	0.0	0.0	0.0	0.0	1.0	0.0	1.0	0.0	0.0	1.0	1.0
AGER	177	symbol	H. sapiens	177	H. sapiens	AGER	advanced glycosylation end-product specific receptor	GO:1904597 negative regulation of connective tissue replacement involved in inflammatory response wound healing;GO:1904472 positive regulation of endothelin secretion;GO:1900453 negative regulation of long-term synaptic depression			Cell Junctions;Plasma membrane(Supported)Nucleoli fibrillar center(Approved)		(M159)PID AMB2 NEUTROPHILS PATHWAY	(M5947)HALLMARK IL2 STAT5 SIGNALING	0.0	0.0	0.0	1.0	0.0	0.0	0.0	0.0	0.0	1.0	0.0	0.0	1.0	1.0	0.0	1.0	1.0	0.0	1.0	0.0
AGPAT2	10555	symbol	H. sapiens	10555	H. sapiens	AGPAT2	1-acylglycerol-3-phosphate O-acyltransferase 2	GO:0016024 CDP-diacylglycerol biosynthetic process;GO:0046341 CDP-diacylglycerol metabolic process;GO:0006654 phosphatidic acid biosynthetic process		Enzymes/ENZYME proteins/Transferases	Centrosome(Approved)				0.0	0.0	0.0	1.0	0.0	0.0	0.0	0.0	1.0	0.0	0.0	0.0	1.0	0.0	0.0	0.0	0.0	0.0	0.0	0.0
AGPAT3	56894	symbol	H. sapiens	56894	H. sapiens	AGPAT3	1-acylglycerol-3-phosphate O-acyltransferase 3	GO:0016024 CDP-diacylglycerol biosynthetic process;GO:0046341 CDP-diacylglycerol metabolic process;GO:0006654 phosphatidic acid biosynthetic process		Enzymes/ENZYME proteins/Transferases				(M5905)HALLMARK ADIPOGENESIS	0.0	1.0	0.0	0.0	0.0	0.0	0.0	0.0	1.0	0.0	1.0	0.0	0.0	0.0	0.0	0.0	0.0	0.0	0.0	0.0
AGTPBP1	23287	symbol	H. sapiens	23287	H. sapiens	AGTPBP1	ATP/GTP binding protein 1	GO:0021702 cerebellar Purkinje cell differentiation;GO:0021694 cerebellar Purkinje cell layer formation;GO:0021692 cerebellar Purkinje cell layer morphogenesis		Enzymes/Peptidases/Metallopeptidases	Nucleoli;Vesicles(Approved)				0.0	0.0	0.0	0.0	0.0	0.0	1.0	0.0	0.0	0.0	0.0	0.0	0.0	0.0	0.0	0.0	0.0	0.0	0.0	0.0
AKT3	10000	symbol	H. sapiens	10000	H. sapiens	AKT3	AKT serine/threonine kinase 3	GO:0090050 positive regulation of cell migration involved in sprouting angiogenesis;GO:0090049 regulation of cell migration involved in sprouting angiogenesis;GO:1903672 positive regulation of sprouting angiogenesis	AGC Ser/Thr protein kinase family	Enzymes/{ENZYME proteins/Transferases,Kinases/AGC Ser/Thr protein kinases};RAS pathway related proteins	Cytosol(Supported)		(M18895)SA TRKA RECEPTOR; (M12771)SA PTEN PATHWAY; (M9378)ST INTERLEUKIN 4 PATHWAY	(M5957)HALLMARK PANCREAS BETA CELLS; (M5942)HALLMARK UV RESPONSE DN; (M5915)HALLMARK APICAL JUNCTION	0.0	1.0	1.0	0.0	0.0	0.0	0.0	0.0	1.0	0.0	1.0	0.0	0.0	1.0	0.0	0.0	0.0	1.0	0.0	1.0
ANKRD13D	338692	symbol	H. sapiens	338692	H. sapiens	ANKRD13D	ankyrin repeat domain 13D	GO:0002091 negative regulation of receptor internalization;GO:0048261 negative regulation of receptor-mediated endocytosis;GO:0002090 regulation of receptor internalization			Mitochondria;Nucleus(Approved)				0.0	0.0	0.0	0.0	0.0	0.0	0.0	0.0	0.0	0.0	0.0	0.0	0.0	0.0	0.0	0.0	0.0	0.0	0.0	0.0
ANKRD36	375248	symbol	H. sapiens	375248	H. sapiens	ANKRD36	ankyrin repeat domain 36				Cytosol;Nucleus(Approved)				0.0	0.0	0.0	0.0	0.0	0.0	0.0	0.0	0.0	0.0	0.0	0.0	0.0	0.0	0.0	0.0	0.0	0.0	0.0	0.0
ANTXRLP1	100996567	symbol	H. sapiens	100996567	H. sapiens	ANTXRLP1	ANTXR like pseudogene 1								0.0	0.0	0.0	0.0	0.0	0.0	0.0	0.0	0.0	0.0	0.0	0.0	0.0	0.0	0.0	0.0	0.0	0.0	0.0	0.0
AP1S2	8905	symbol	H. sapiens	8905	H. sapiens	AP1S2	adaptor related protein complex 1 subunit sigma 2	GO:0050690 regulation of defense response to virus by virus;GO:0019886 antigen processing and presentation of exogenous peptide antigen via MHC class II;GO:0002495 antigen processing and presentation of peptide antigen via MHC class II			Golgi apparatus;Vesicles(Supported)				0.0	1.0	0.0	0.0	0.0	0.0	0.0	0.0	0.0	0.0	1.0	0.0	0.0	1.0	0.0	0.0	0.0	0.0	0.0	0.0
APOBR	55911	symbol	H. sapiens	55911	H. sapiens	APOBR	apolipoprotein B receptor	GO:0034447 very-low-density lipoprotein particle clearance;GO:0034381 plasma lipoprotein particle clearance;GO:0006641 triglyceride metabolic process							0.0	0.0	0.0	0.0	0.0	0.0	0.0	0.0	0.0	0.0	0.0	0.0	0.0	0.0	0.0	0.0	0.0	0.0	0.0	0.0
ARHGAP15	55843	symbol	H. sapiens	55843	H. sapiens	ARHGAP15	Rho GTPase activating protein 15	GO:0008360 regulation of cell shape;GO:0043547 positive regulation of GTPase activity;GO:0051056 regulation of small GTPase mediated signal transduction			Golgi apparatus;Nucleoplasm;Vesicles(Uncertain)				0.0	0.0	1.0	0.0	0.0	0.0	0.0	0.0	0.0	0.0	0.0	0.0	0.0	0.0	0.0	0.0	0.0	0.0	0.0	0.0
ARHGAP17	55114	symbol	H. sapiens	55114	H. sapiens	ARHGAP17	Rho GTPase activating protein 17	GO:0035020 regulation of Rac protein signal transduction;GO:0016601 Rac protein signal transduction;GO:0017156 calcium ion regulated exocytosis			Cytosol(Supported)Nucleus(Uncertain)		(M83)PID CDC42 REG PATHWAY; (M241)PID RAC1 REG PATHWAY		0.0	0.0	1.0	1.0	0.0	0.0	0.0	0.0	0.0	0.0	0.0	0.0	0.0	0.0	0.0	0.0	0.0	0.0	0.0	0.0
ARL15	54622	symbol	H. sapiens	54622	H. sapiens	ARL15	ADP ribosylation factor like GTPase 15	GO:0008150 biological_process			Cell Junctions;Golgi apparatus;Plasma membrane(Approved)				0.0	0.0	0.0	0.0	0.0	0.0	0.0	0.0	0.0	0.0	0.0	0.0	0.0	0.0	0.0	0.0	0.0	0.0	0.0	0.0
ARMC10	83787	symbol	H. sapiens	83787	H. sapiens	ARMC10	armadillo repeat containing 10	GO:0040008 regulation of growth;GO:0040007 growth;GO:0050789 regulation of biological process			Mitochondria(Supported)				0.0	0.0	0.0	0.0	0.0	0.0	0.0	0.0	0.0	0.0	0.0	0.0	0.0	0.0	0.0	0.0	0.0	0.0	0.0	0.0
ART1	417	symbol	H. sapiens	417	H. sapiens	ART1	ADP-ribosyltransferase 1	GO:0018120 peptidyl-arginine ADP-ribosylation;GO:0018195 peptidyl-arginine modification;GO:0006471 protein ADP-ribosylation		CD markers;Enzymes/ENZYME proteins/Transferases		5-Bromonicotinamide (Nad+ adp-ribosyltransferase activity)			0.0	0.0	0.0	0.0	0.0	0.0	0.0	0.0	0.0	0.0	0.0	0.0	0.0	0.0	0.0	0.0	0.0	0.0	0.0	0.0
ASTN2	23245	symbol	H. sapiens	23245	H. sapiens	ASTN2	astrotactin 2	GO:0048105 establishment of body hair planar orientation;GO:0048104 establishment of body hair or bristle planar orientation;GO:2000009 negative regulation of protein localization to cell surface			Cytosol;Nucleoplasm(Approved)				0.0	0.0	0.0	0.0	0.0	1.0	0.0	0.0	0.0	0.0	0.0	0.0	0.0	1.0	0.0	0.0	0.0	0.0	0.0	0.0
ATG10	83734	symbol	H. sapiens	83734	H. sapiens	ATG10	autophagy related 10	GO:0006983 ER overload response;GO:0006984 ER-nucleus signaling pathway;GO:0006497 protein lipidation			Nucleoli;Nucleus(Approved)			(M5953)HALLMARK KRAS SIGNALING UP	0.0	0.0	0.0	0.0	0.0	0.0	0.0	0.0	0.0	0.0	0.0	0.0	0.0	0.0	0.0	0.0	0.0	0.0	0.0	0.0
ATN1	1822	symbol	H. sapiens	1822	H. sapiens	ATN1	atrophin 1	GO:0051402 neuron apoptotic process;GO:0000122 negative regulation of transcription by RNA polymerase II;GO:0070997 neuron death			Nucleoplasm(Enhanced)				0.0	0.0	0.0	0.0	0.0	0.0	0.0	0.0	0.0	0.0	0.0	0.0	0.0	1.0	0.0	0.0	0.0	0.0	0.0	0.0
ATP5C1	509	gene_synonym	H. sapiens	509	H. sapiens	ATP5F1C	ATP synthase F1 subunit gamma	GO:0042776 mitochondrial ATP synthesis coupled proton transport;GO:0015986 ATP synthesis coupled proton transport;GO:0042407 cristae formation				Quercetin (Transmembrane transporter activity);1-ACETYL-2-CARBOXYPIPERIDINE (Transmembrane transporter activity);AUROVERTIN B (Transmembrane transporter activity);PICEATANNOL (Transmembrane transporter activity);N1-(2-AMINO-4-METHYLPENTYL)OCTAHYDRO-PYRROLO[1,2-A] PYRIMIDINE (Transmembrane transporter activity)		(M5936)HALLMARK OXIDATIVE PHOSPHORYLATION	0.0	0.0	0.0	0.0	0.0	0.0	0.0	0.0	1.0	0.0	0.0	0.0	0.0	0.0	0.0	0.0	0.0	0.0	0.0	0.0
ATXN1	6310	symbol	H. sapiens	6310	H. sapiens	ATXN1	ataxin 1	GO:0035176 social behavior;GO:0051703 intraspecies interaction between organisms;GO:0007613 memory			Cytosol;Nucleoli;Nucleus(Supported)			(M5949)HALLMARK PEROXISOME; (M5948)HALLMARK BILE ACID METABOLISM; (M5942)HALLMARK UV RESPONSE DN	0.0	0.0	0.0	0.0	1.0	0.0	0.0	0.0	0.0	0.0	0.0	0.0	0.0	0.0	0.0	0.0	0.0	0.0	0.0	0.0
ATXN2	6311	symbol	H. sapiens	6311	H. sapiens	ATXN2	ataxin 2	GO:0002091 negative regulation of receptor internalization;GO:0010603 regulation of cytoplasmic mRNA processing body assembly;GO:0048261 negative regulation of receptor-mediated endocytosis			Cytosol(Enhanced)			(M5892)HALLMARK CHOLESTEROL HOMEOSTASIS	0.0	0.0	0.0	0.0	0.0	0.0	0.0	1.0	0.0	0.0	0.0	0.0	0.0	0.0	0.0	0.0	0.0	0.0	0.0	0.0
BAI3	577	gene_synonym	H. sapiens	577	H. sapiens	ADGRB3	adhesion G protein-coupled receptor B3	GO:0061743 motor learning;GO:0016322 neuron remodeling;GO:0048814 regulation of dendrite morphogenesis		G-protein coupled receptors/{Family 2 (B) receptors,GPCRs excl olfactory receptors}					0.0	0.0	0.0	0.0	0.0	0.0	0.0	0.0	0.0	0.0	0.0	0.0	0.0	0.0	0.0	0.0	0.0	0.0	0.0	0.0
BBIP1	92482	symbol	H. sapiens	92482	H. sapiens	BBIP1	BBSome interacting protein 1	GO:0097500 receptor localization to non-motile cilium;GO:1903441 protein localization to ciliary membrane;GO:0097499 protein localization to non-motile cilium							0.0	0.0	0.0	0.0	0.0	0.0	0.0	0.0	0.0	0.0	0.0	0.0	0.0	0.0	0.0	0.0	0.0	0.0	1.0	0.0
BTBD2	55643	symbol	H. sapiens	55643	H. sapiens	BTBD2	BTB domain containing 2	GO:0022008 neurogenesis;GO:0007399 nervous system development;GO:0030154 cell differentiation							0.0	0.0	0.0	0.0	0.0	0.0	0.0	0.0	0.0	0.0	0.0	0.0	0.0	0.0	0.0	0.0	0.0	0.0	0.0	0.0
BTN2A2	10385	symbol	H. sapiens	10385	H. sapiens	BTN2A2	butyrophilin subfamily 2 member A2	GO:0050860 negative regulation of T cell receptor signaling pathway;GO:0045591 positive regulation of regulatory T cell differentiation;GO:0046007 negative regulation of activated T cell proliferation			Mitochondria(Supported)				0.0	1.0	0.0	0.0	0.0	0.0	0.0	0.0	0.0	1.0	0.0	0.0	0.0	0.0	1.0	1.0	1.0	0.0	0.0	0.0
C14orf119	55017	symbol	H. sapiens	55017	H. sapiens	C14orf119	chromosome 14 open reading frame 119				Cytosol;Mitochondria(Supported)				0.0	0.0	0.0	0.0	0.0	0.0	0.0	0.0	0.0	0.0	0.0	0.0	0.0	0.0	0.0	0.0	0.0	0.0	0.0	0.0
C14orf181						None	None	None	None	None	None	None	None	None	nan	nan	nan	nan	nan	nan	nan	nan	nan	nan	nan	nan	nan	nan	nan	nan	nan	nan	nan	nan
C14orf21	161424	gene_synonym	H. sapiens	161424	H. sapiens	NOP9	NOP9 nucleolar protein	GO:0008150 biological_process			Cytosol;Nucleoli;Nucleus(Approved)				0.0	0.0	0.0	0.0	0.0	0.0	0.0	0.0	0.0	0.0	0.0	0.0	0.0	0.0	0.0	0.0	0.0	0.0	0.0	0.0
C14orf64	388011	gene_synonym	H. sapiens	388011	H. sapiens	LINC01550	long intergenic non-protein coding RNA 1550								0.0	0.0	0.0	0.0	0.0	0.0	0.0	0.0	0.0	0.0	0.0	0.0	0.0	0.0	0.0	0.0	0.0	0.0	0.0	0.0
C15orf50	414926	gene_synonym	H. sapiens	414926	H. sapiens	LINC00593	long intergenic non-protein coding RNA 593								0.0	0.0	0.0	0.0	0.0	0.0	0.0	0.0	0.0	0.0	0.0	0.0	0.0	0.0	0.0	0.0	0.0	0.0	0.0	0.0
C16orf7	9605	gene_synonym	H. sapiens	9605	H. sapiens	VPS9D1	VPS9 domain containing 1	GO:0015986 ATP synthesis coupled proton transport;GO:0015985 energy coupled proton transport, down electrochemical gradient;GO:0006754 ATP biosynthetic process			Cytosol;Nucleoplasm(Approved)				0.0	0.0	0.0	0.0	0.0	0.0	0.0	0.0	1.0	0.0	0.0	0.0	0.0	0.0	0.0	0.0	0.0	0.0	0.0	0.0
C17orf37	84299	gene_synonym	H. sapiens	84299	H. sapiens	MIEN1	migration and invasion enhancer 1	GO:0051491 positive regulation of filopodium assembly;GO:0051489 regulation of filopodium assembly;GO:0120034 positive regulation of plasma membrane bounded cell projection assembly							0.0	0.0	0.0	0.0	0.0	0.0	0.0	0.0	0.0	0.0	0.0	0.0	0.0	0.0	0.0	0.0	0.0	0.0	0.0	0.0
C17orf53	78995	gene_synonym	H. sapiens	78995	H. sapiens	HROB	homologous recombination factor with OB-fold	GO:0000731 DNA synthesis involved in DNA repair;GO:0036297 interstrand cross-link repair;GO:0007292 female gamete generation			Cytosol;Nucleoplasm(Approved)				0.0	0.0	0.0	0.0	0.0	0.0	0.0	0.0	0.0	0.0	0.0	0.0	0.0	0.0	0.0	0.0	0.0	0.0	0.0	0.0
C20orf29	55317	gene_synonym	H. sapiens	55317	H. sapiens	AP5S1	adaptor related protein complex 5 subunit sigma 1	GO:0000724 double-strand break repair via homologous recombination;GO:0000725 recombinational repair;GO:0006302 double-strand break repair			Cytosol(Enhanced)Nucleoplasm(Approved)				0.0	0.0	0.0	0.0	0.0	0.0	0.0	0.0	0.0	0.0	0.0	0.0	0.0	0.0	0.0	0.0	0.0	0.0	0.0	0.0
C5orf53	492311	gene_synonym	H. sapiens	492311	H. sapiens	IGIP	IgA inducing protein				Vesicles(Approved)				0.0	0.0	0.0	0.0	0.0	0.0	0.0	0.0	0.0	0.0	0.0	0.0	0.0	0.0	0.0	0.0	0.0	0.0	0.0	0.0
C7orf25	79020	symbol	H. sapiens	79020	H. sapiens	C7orf25	chromosome 7 open reading frame 25				Nucleoplasm(Supported)Cytosol(Approved)				0.0	0.0	0.0	0.0	0.0	0.0	0.0	0.0	0.0	0.0	0.0	0.0	0.0	0.0	0.0	0.0	0.0	0.0	0.0	0.0
C9orf100	84904	gene_synonym	H. sapiens	84904	H. sapiens	ARHGEF39	Rho guanine nucleotide exchange factor 39	GO:0030335 positive regulation of cell migration;GO:2000147 positive regulation of cell motility;GO:0051272 positive regulation of cellular component movement							0.0	0.0	1.0	0.0	0.0	0.0	0.0	0.0	0.0	0.0	0.0	0.0	0.0	0.0	0.0	0.0	0.0	0.0	0.0	0.0
C9orf41	138199	gene_synonym	H. sapiens	138199	H. sapiens	CARNMT1	carnosine N-methyltransferase 1	GO:0006548 histidine catabolic process;GO:0035498 carnosine metabolic process;GO:0006547 histidine metabolic process		Enzymes/ENZYME proteins/Transferases					1.0	0.0	0.0	0.0	0.0	0.0	0.0	0.0	1.0	0.0	0.0	0.0	0.0	0.0	0.0	0.0	0.0	0.0	0.0	0.0
CASP1	834	symbol	H. sapiens	834	H. sapiens	CASP1	caspase 1	GO:0050718 positive regulation of interleukin-1 beta secretion;GO:1903265 positive regulation of tumor necrosis factor-mediated signaling pathway;GO:0050716 positive regulation of interleukin-1 secretion		Enzymes/{ENZYME proteins/Hydrolases,Peptidases/Cysteine-type peptidases}	Cytosol(Supported)Nucleoplasm(Approved)	Minocycline (Endopeptidase activity);Pralnacasan (Endopeptidase activity);LAX-101 (Endopeptidase activity);IDN-6556 (Endopeptidase activity);VX-765 (Endopeptidase activity);1-METHYL-3-TRIFLUOROMETHYL-1H-THIENO[2,3-C]PYRAZOLE-5-CARBOXYLIC ACID (2-MERCAPTO-ETHYL)-AMIDE (Endopeptidase activity);3-[2-(2-BENZYLOXYCARBONYLAMINO-3-METHYL-BUTYRYLAMINO)-PROPIONYLAMINO]-4-OXO-PENTANOIC ACID (Endopeptidase …	(M267)PID ANTHRAX PATHWAY; (M110)PID IL1 PATHWAY; (M161)PID IFNG PATHWAY	(M5911)HALLMARK INTERFERON ALPHA RESPONSE; (M5902)HALLMARK APOPTOSIS; (M5913)HALLMARK INTERFERON GAMMA RESPONSE	0.0	0.0	0.0	0.0	0.0	0.0	0.0	0.0	0.0	0.0	0.0	0.0	1.0	1.0	0.0	0.0	1.0	0.0	0.0	0.0
CD46	4179	symbol	H. sapiens	4179	H. sapiens	CD46	CD46 molecule	GO:0043382 positive regulation of memory T cell differentiation;GO:0043380 regulation of memory T cell differentiation;GO:0045591 positive regulation of regulatory T cell differentiation		CD markers	Plasma membrane(Approved)			(M5921)HALLMARK COMPLEMENT	0.0	0.0	0.0	1.0	0.0	0.0	0.0	0.0	0.0	1.0	0.0	0.0	0.0	0.0	0.0	1.0	0.0	0.0	0.0	0.0
CD63	967	symbol	H. sapiens	967	H. sapiens	CD63	CD63 molecule	GO:0035646 endosome to melanosome transport;GO:0043485 endosome to pigment granule transport;GO:0048757 pigment granule maturation		CD markers;Transporters/Accessory Factors Involved in Transport	Vesicles(Supported)			(M5910)HALLMARK PROTEIN SECRETION	0.0	0.0	0.0	1.0	0.0	0.0	0.0	0.0	0.0	0.0	0.0	0.0	0.0	0.0	0.0	0.0	0.0	1.0	0.0	1.0
CDHR2	54825	symbol	H. sapiens	54825	H. sapiens	CDHR2	cadherin related family member 2	GO:0060243 negative regulation of cell growth involved in contact inhibition;GO:0090675 intermicrovillar adhesion;GO:0032532 regulation of microvillus length							0.0	0.0	0.0	0.0	0.0	0.0	0.0	0.0	0.0	0.0	0.0	0.0	0.0	0.0	0.0	0.0	0.0	0.0	0.0	0.0
CDK2AP2	10263	symbol	H. sapiens	10263	H. sapiens	CDK2AP2	cyclin dependent kinase 2 associated protein 2	GO:2000035 regulation of stem cell division;GO:2000134 negative regulation of G1/S transition of mitotic cell cycle;GO:1902807 negative regulation of cell cycle G1/S phase transition			Nucleoplasm(Approved)				0.0	0.0	1.0	0.0	0.0	0.0	0.0	0.0	0.0	0.0	0.0	0.0	0.0	0.0	1.0	0.0	0.0	0.0	0.0	0.0
CDK6	1021	symbol	H. sapiens	1021	H. sapiens	CDK6	cyclin dependent kinase 6	GO:0045656 negative regulation of monocyte differentiation;GO:0021542 dentate gyrus development;GO:0045655 regulation of monocyte differentiation	CMGC Ser/Thr protein kinase family	Enzymes/{ENZYME proteins/Transferases,Kinases/CMGC Ser/Thr protein kinases}	Cytosol;Nucleoplasm(Supported)	Flavopiridol (Cyclin-dependent protein serine/threonine kinase activity);(2S)-2-({6-[(3-amino-5-chlorophenyl)amino]-9-isopropyl-9H-purin-2-yl}amino)-3-methylbutan-1-ol (Cyclin-dependent protein serine/threonine kinase activity);3,7,3',4'-TETRAHYDROXYFLAVONE (Cyclin-dependent protein serine/threonine kinase activity);Palbociclib (Cyclin-dependent protein serine/threonine kinase activity)	(M234)PID IL2 STAT5 PATHWAY; (M58)PID AR PATHWAY; (M279)PID RB 1PATHWAY	(M5919)HALLMARK HEDGEHOG SIGNALING; (M5908)HALLMARK ANDROGEN RESPONSE	0.0	0.0	1.0	0.0	0.0	0.0	0.0	0.0	0.0	0.0	0.0	0.0	0.0	1.0	1.0	1.0	0.0	0.0	0.0	0.0
CELF2	10659	symbol	H. sapiens	10659	H. sapiens	CELF2	CUGBP Elav-like family member 2	GO:0006376 mRNA splice site selection;GO:0000381 regulation of alternative mRNA splicing, via spliceosome;GO:0000245 spliceosomal complex assembly			Cytokinetic bridge;Microtubules;Nucleoplasm(Uncertain)			(M5942)HALLMARK UV RESPONSE DN	1.0	0.0	0.0	0.0	0.0	0.0	0.0	0.0	0.0	0.0	0.0	0.0	0.0	0.0	0.0	0.0	0.0	0.0	0.0	0.0
CFHR5	81494	symbol	H. sapiens	81494	H. sapiens	CFHR5	complement factor H related 5	GO:0051838 cytolysis by host of symbiont cells;GO:0051801 cytolysis in other organism involved in symbiotic interaction;GO:0051873 killing by host of symbiont cells							0.0	0.0	0.0	0.0	0.0	0.0	0.0	0.0	0.0	1.0	0.0	0.0	0.0	0.0	0.0	0.0	0.0	0.0	0.0	0.0
CH25H	9023	symbol	H. sapiens	9023	H. sapiens	CH25H	cholesterol 25-hydroxylase	GO:0035754 B cell chemotaxis;GO:0006699 bile acid biosynthetic process;GO:0048247 lymphocyte chemotaxis		Enzymes/ENZYME proteins/Oxidoreductases				(M5948)HALLMARK BILE ACID METABOLISM	0.0	0.0	0.0	0.0	0.0	0.0	0.0	0.0	1.0	0.0	0.0	0.0	0.0	0.0	0.0	0.0	0.0	0.0	0.0	0.0
CHCHD10	400916	symbol	H. sapiens	400916	H. sapiens	CHCHD10	coiled-coil-helix-coiled-coil-helix domain containing 10	GO:1901030 positive regulation of mitochondrial outer membrane permeabilization involved in apoptotic signaling pathway;GO:1903852 positive regulation of cristae formation;GO:1901028 regulation of mitochondrial outer membrane permeabilization involved in apoptotic signaling pathway			Mitochondria(Supported)			(M5905)HALLMARK ADIPOGENESIS	0.0	0.0	0.0	0.0	1.0	0.0	0.0	0.0	1.0	0.0	0.0	0.0	0.0	0.0	0.0	0.0	0.0	0.0	0.0	0.0
CHKB-CPT1B	386593	symbol	H. sapiens	386593	H. sapiens	CHKB-CPT1B	CHKB-CPT1B readthrough (NMD candidate)								0.0	0.0	0.0	0.0	0.0	0.0	0.0	0.0	0.0	0.0	0.0	0.0	0.0	0.0	0.0	0.0	0.0	0.0	0.0	0.0
CHN2	1124	symbol	H. sapiens	1124	H. sapiens	CHN2	chimerin 2	GO:0043547 positive regulation of GTPase activity;GO:0051056 regulation of small GTPase mediated signal transduction;GO:0043087 regulation of GTPase activity			Nucleus(Approved)		(M241)PID RAC1 REG PATHWAY; (M164)PID ERBB1 DOWNSTREAM PATHWAY		0.0	0.0	1.0	0.0	0.0	0.0	0.0	0.0	0.0	0.0	0.0	0.0	0.0	0.0	0.0	0.0	0.0	0.0	0.0	0.0
CIDEB	27141	symbol	H. sapiens	27141	H. sapiens	CIDEB	cell death inducing DFFA like effector b	GO:0097202 activation of cysteine-type endopeptidase activity;GO:0090200 positive regulation of release of cytochrome c from mitochondria;GO:0090199 regulation of release of cytochrome c from mitochondria							0.0	0.0	0.0	0.0	0.0	0.0	0.0	0.0	0.0	0.0	0.0	0.0	0.0	0.0	0.0	0.0	0.0	0.0	0.0	0.0
CIRBP	1153	symbol	H. sapiens	1153	H. sapiens	CIRBP	cold inducible RNA binding protein	GO:0048255 mRNA stabilization;GO:0048026 positive regulation of mRNA splicing, via spliceosome;GO:1902373 negative regulation of mRNA catabolic process			Nucleus(Supported)Nucleoli(Approved)				1.0	0.0	0.0	0.0	0.0	0.0	0.0	1.0	0.0	0.0	0.0	0.0	0.0	0.0	0.0	0.0	0.0	0.0	0.0	0.0
CLCNKB	1188	symbol	H. sapiens	1188	H. sapiens	CLCNKB	chloride voltage-gated channel Kb	GO:1902476 chloride transmembrane transport;GO:0006821 chloride transport;GO:0098661 inorganic anion transmembrane transport							0.0	0.0	0.0	0.0	0.0	0.0	0.0	0.0	0.0	0.0	0.0	0.0	0.0	0.0	0.0	0.0	0.0	0.0	0.0	0.0
CLEC16A	23274	symbol	H. sapiens	23274	H. sapiens	CLEC16A	C-type lectin domain containing 16A	GO:1904766 negative regulation of macroautophagy by TORC1 signaling;GO:1901525 negative regulation of mitophagy;GO:1901097 negative regulation of autophagosome maturation			Nucleus;Vesicles(Approved)				0.0	0.0	0.0	0.0	0.0	0.0	1.0	0.0	0.0	0.0	0.0	0.0	0.0	0.0	0.0	0.0	0.0	0.0	0.0	0.0
CLIP2	7461	symbol	H. sapiens	7461	H. sapiens	CLIP2	CAP-Gly domain containing linker protein 2							(M5893)HALLMARK MITOTIC SPINDLE	0.0	0.0	0.0	0.0	0.0	0.0	0.0	0.0	0.0	0.0	0.0	0.0	0.0	0.0	0.0	0.0	0.0	0.0	0.0	0.0
COX6B1	1340	symbol	H. sapiens	1340	H. sapiens	COX6B1	cytochrome c oxidase subunit 6B1	GO:0006123 mitochondrial electron transport, cytochrome c to oxygen;GO:0042775 mitochondrial ATP synthesis coupled electron transport;GO:0021762 substantia nigra development			Mitochondria(Supported)	Cholic Acid (Cytochrome-c oxidase activity);N-Formylmethionine (Cytochrome-c oxidase activity)		(M5936)HALLMARK OXIDATIVE PHOSPHORYLATION	0.0	0.0	0.0	0.0	0.0	0.0	0.0	0.0	1.0	0.0	0.0	0.0	0.0	0.0	0.0	0.0	0.0	0.0	0.0	0.0
CPE	1363	symbol	H. sapiens	1363	H. sapiens	CPE	carboxypeptidase E	GO:0030070 insulin processing;GO:0003214 cardiac left ventricle morphogenesis;GO:0033366 protein localization to secretory granule		Enzymes/{ENZYME proteins/Hydrolases,Peptidases/Metallopeptidases}	Centrosome;Nucleoplasm;Vesicles(Approved)	Insulin Human (Zinc ion binding);Insulin Pork (Zinc ion binding)	(M67)PID ARF6 TRAFFICKING PATHWAY	(M5953)HALLMARK KRAS SIGNALING UP; (M5907)HALLMARK ESTROGEN RESPONSE LATE	0.0	0.0	0.0	0.0	0.0	0.0	0.0	0.0	0.0	0.0	0.0	0.0	0.0	0.0	0.0	0.0	1.0	0.0	1.0	0.0
CRIPAK						None	None	None	None	None	None	None	None	None	nan	nan	nan	nan	nan	nan	nan	nan	nan	nan	nan	nan	nan	nan	nan	nan	nan	nan	nan	nan
CSTF2T	23283	symbol	H. sapiens	23283	H. sapiens	CSTF2T	cleavage stimulation factor subunit 2 tau variant	GO:0098789 pre-mRNA cleavage required for polyadenylation;GO:0098787 mRNA cleavage involved in mRNA processing;GO:0006369 termination of RNA polymerase II transcription			Nucleoplasm(Enhanced)				1.0	0.0	0.0	0.0	0.0	0.0	0.0	0.0	0.0	0.0	0.0	0.0	0.0	0.0	0.0	0.0	0.0	0.0	0.0	0.0
CUX1	1523	symbol	H. sapiens	1523	H. sapiens	CUX1	cut like homeobox 1	GO:0050775 positive regulation of dendrite morphogenesis;GO:0000301 retrograde transport, vesicle recycling within Golgi;GO:1900006 positive regulation of dendrite development		Transcription factors/Helix-turn-helix domains	Golgi apparatus;Nucleoplasm(Supported)				0.0	1.0	0.0	0.0	0.0	0.0	0.0	0.0	0.0	0.0	1.0	0.0	0.0	1.0	0.0	0.0	0.0	0.0	0.0	0.0
DAAM2	23500	symbol	H. sapiens	23500	H. sapiens	DAAM2	dishevelled associated activator of morphogenesis 2	GO:0048715 negative regulation of oligodendrocyte differentiation;GO:0045686 negative regulation of glial cell differentiation;GO:0048713 regulation of oligodendrocyte differentiation			Nucleoplasm(Supported)Cytosol;Vesicles(Approved)				0.0	0.0	0.0	0.0	0.0	0.0	0.0	0.0	0.0	0.0	0.0	0.0	0.0	1.0	0.0	0.0	0.0	0.0	0.0	0.0
DBF4B	80174	symbol	H. sapiens	80174	H. sapiens	DBF4B	DBF4 zinc finger B	GO:0010571 positive regulation of nuclear cell cycle DNA replication;GO:0033262 regulation of nuclear cell cycle DNA replication;GO:0010971 positive regulation of G2/M transition of mitotic cell cycle			Nucleus(Supported)				0.0	0.0	0.0	0.0	0.0	0.0	0.0	0.0	0.0	0.0	0.0	0.0	0.0	0.0	1.0	0.0	0.0	0.0	0.0	0.0
DCXR	51181	symbol	H. sapiens	51181	H. sapiens	DCXR	dicarbonyl and L-xylulose reductase	GO:0019640 glucuronate catabolic process to xylulose 5-phosphate;GO:0006064 glucuronate catabolic process;GO:1901159 xylulose 5-phosphate biosynthetic process		Enzymes/ENZYME proteins/Oxidoreductases	Microtubules;Nucleoli(Uncertain)	Isopropyl Alcohol (Oxidoreductase activity, acting on nad(p)h, quinone or similar compound as acceptor);Dihydrogenphosphate Ion (Oxidoreductase activity, acting on nad(p)h, quinone or similar compound as acceptor);2'-Monophosphoadenosine 5'-Diphosphoribose (Oxidoreductase activity, acting on nad(p)h, quinone or similar compound as acceptor)		(M5939)HALLMARK P53 PATHWAY; (M5907)HALLMARK ESTROGEN RESPONSE LATE; (M5934)HALLMARK XENOBIOTIC METABOLISM	0.0	0.0	0.0	0.0	0.0	0.0	0.0	0.0	1.0	0.0	0.0	0.0	0.0	0.0	0.0	0.0	0.0	0.0	0.0	0.0
DEF8	54849	symbol	H. sapiens	54849	H. sapiens	DEF8	differentially expressed in FDCP 8 homolog	GO:1900029 positive regulation of ruffle assembly;GO:0045780 positive regulation of bone resorption;GO:0046852 positive regulation of bone remodeling			Cytosol;Nucleoplasm(Approved)				0.0	0.0	0.0	0.0	0.0	0.0	0.0	0.0	0.0	0.0	0.0	0.0	0.0	0.0	0.0	0.0	0.0	0.0	0.0	0.0
DGCR8	54487	symbol	H. sapiens	54487	H. sapiens	DGCR8	DGCR8 microprocessor complex subunit	GO:0031053 primary miRNA processing;GO:0035196 production of miRNAs involved in gene silencing by miRNA;GO:0010586 miRNA metabolic process					(M145)PID P53 DOWNSTREAM PATHWAY	(M5898)HALLMARK DNA REPAIR	0.0	0.0	0.0	0.0	0.0	0.0	0.0	0.0	0.0	0.0	0.0	0.0	0.0	0.0	0.0	0.0	0.0	0.0	0.0	0.0
DHX35	60625	symbol	H. sapiens	60625	H. sapiens	DHX35	DEAH-box helicase 35	GO:0000398 mRNA splicing, via spliceosome;GO:0001701 in utero embryonic development;GO:0000377 RNA splicing, via transesterification reactions with bulged adenosine as nucleophile		Enzymes/ENZYME proteins/Hydrolases	Centrosome;Nuclear bodies;Nucleus(Approved)				0.0	0.0	0.0	0.0	0.0	0.0	0.0	0.0	0.0	0.0	0.0	0.0	0.0	0.0	0.0	0.0	0.0	0.0	0.0	0.0
DIAPH2	1730	symbol	H. sapiens	1730	H. sapiens	DIAPH2	diaphanous related formin 2	GO:0048477 oogenesis;GO:0007292 female gamete generation;GO:0007281 germ cell development			Vesicles(Supported)Endoplasmic reticulum;Nucleoli(Approved)				0.0	0.0	1.0	0.0	0.0	0.0	0.0	0.0	0.0	0.0	0.0	0.0	0.0	0.0	0.0	0.0	0.0	1.0	0.0	0.0
DIDO1	11083	symbol	H. sapiens	11083	H. sapiens	DIDO1	death inducer-obliterator 1	GO:0097190 apoptotic signaling pathway;GO:0006915 apoptotic process;GO:0012501 programmed cell death			Cytosol;Nucleoplasm;Vesicles(Approved)				0.0	0.0	1.0	0.0	0.0	0.0	0.0	0.0	0.0	0.0	0.0	0.0	0.0	0.0	0.0	0.0	0.0	0.0	0.0	0.0
DLX6-AS1	285987	symbol	H. sapiens	285987	H. sapiens	DLX6-AS1	DLX6 antisense RNA 1								0.0	0.0	0.0	0.0	0.0	0.0	0.0	0.0	0.0	0.0	0.0	0.0	0.0	0.0	0.0	0.0	0.0	0.0	0.0	0.0
DMRT1	1761	symbol	H. sapiens	1761	H. sapiens	DMRT1	doublesex and mab-3 related transcription factor 1	GO:2000020 positive regulation of male gonad development;GO:0060903 positive regulation of meiosis I;GO:0060009 Sertoli cell development		Transcription factors/Zinc-coordinating DNA-binding domains				(M5951)HALLMARK SPERMATOGENESIS	0.0	0.0	0.0	0.0	0.0	0.0	0.0	0.0	0.0	0.0	0.0	0.0	0.0	0.0	1.0	0.0	0.0	0.0	0.0	0.0
DNAJA3	9093	symbol	H. sapiens	9093	H. sapiens	DNAJA3	DnaJ heat shock protein family (Hsp40) member A3	GO:0006924 activation-induced cell death of T cells;GO:0071340 skeletal muscle acetylcholine-gated channel clustering;GO:0006264 mitochondrial DNA replication			Mitochondria(Supported)		(M187)PID TRKR PATHWAY		0.0	0.0	0.0	0.0	0.0	0.0	0.0	0.0	0.0	0.0	0.0	0.0	0.0	0.0	0.0	1.0	0.0	1.0	1.0	0.0
DNAJC3	5611	symbol	H. sapiens	5611	H. sapiens	DNAJC3	DnaJ heat shock protein family (Hsp40) member C3	GO:0036494 positive regulation of translation initiation in response to endoplasmic reticulum stress;GO:1903912 negative regulation of endoplasmic reticulum stress-induced eIF2 alpha phosphorylation;GO:0036492 eiF2alpha phosphorylation in response to endoplasmic reticulum stress			Endoplasmic reticulum(Approved)			(M5922)HALLMARK UNFOLDED PROTEIN RESPONSE; (M5902)HALLMARK APOPTOSIS	0.0	0.0	0.0	1.0	0.0	0.0	1.0	1.0	0.0	0.0	0.0	0.0	0.0	0.0	0.0	0.0	0.0	0.0	0.0	0.0
DOCK8	81704	symbol	H. sapiens	81704	H. sapiens	DOCK8	dedicator of cytokinesis 8	GO:1903905 positive regulation of establishment of T cell polarity;GO:0061485 memory T cell proliferation;GO:1903903 regulation of establishment of T cell polarity			Centrosome(Supported)Cytosol;Mitochondria;Nucleoplasm(Approved)				0.0	1.0	0.0	0.0	0.0	0.0	0.0	0.0	0.0	0.0	0.0	0.0	0.0	0.0	0.0	1.0	0.0	0.0	0.0	0.0
DPEP2	64174	symbol	H. sapiens	64174	H. sapiens	DPEP2	dipeptidase 2	GO:0006508 proteolysis;GO:0019538 protein metabolic process;GO:1901564 organonitrogen compound metabolic process		Enzymes/{ENZYME proteins/Hydrolases,Peptidases/Metallopeptidases}					0.0	0.0	0.0	0.0	0.0	0.0	0.0	0.0	0.0	0.0	0.0	0.0	0.0	0.0	0.0	0.0	0.0	0.0	0.0	0.0
DPF3	8110	symbol	H. sapiens	8110	H. sapiens	DPF3	double PHD fingers 3	GO:0016573 histone acetylation;GO:0018393 internal peptidyl-lysine acetylation;GO:0006475 internal protein amino acid acetylation			Nucleoplasm(Enhanced)				0.0	0.0	0.0	0.0	0.0	0.0	0.0	0.0	0.0	0.0	0.0	0.0	0.0	0.0	0.0	0.0	0.0	0.0	0.0	0.0
DSCR10	259234	symbol	H. sapiens	259234	H. sapiens	DSCR10	Down syndrome critical region 10	GO:0008150 biological_process							0.0	0.0	0.0	0.0	0.0	0.0	0.0	0.0	0.0	0.0	0.0	0.0	0.0	0.0	0.0	0.0	0.0	0.0	0.0	0.0
DUSP23	54935	symbol	H. sapiens	54935	H. sapiens	DUSP23	dual specificity phosphatase 23	GO:0035335 peptidyl-tyrosine dephosphorylation;GO:0006470 protein dephosphorylation;GO:0016311 dephosphorylation		Enzymes/ENZYME proteins/Hydrolases	Nucleoplasm(Supported)	4-Nitrophenyl Phosphate (Protein tyrosine/serine/threonine phosphatase activity)			0.0	0.0	0.0	0.0	0.0	0.0	0.0	0.0	0.0	0.0	0.0	0.0	0.0	0.0	0.0	0.0	0.0	0.0	0.0	0.0
ECHS1	1892	symbol	H. sapiens	1892	H. sapiens	ECHS1	enoyl-CoA hydratase, short chain 1	GO:0006635 fatty acid beta-oxidation;GO:0009062 fatty acid catabolic process;GO:0019395 fatty acid oxidation		Enzymes/ENZYME proteins/Lyases	Mitochondria(Enhanced)	Hexanoyl-Coenzyme A (Enoyl-coa hydratase activity);Octanoyl-Coenzyme A (Enoyl-coa hydratase activity);Acetoacetyl-Coenzyme A (Enoyl-coa hydratase activity);4-(N,N-Dimethylamino)Cinnamoyl-Coa (Enoyl-coa hydratase activity)		(M5935)HALLMARK FATTY ACID METABOLISM; (M5905)HALLMARK ADIPOGENESIS; (M5936)HALLMARK OXIDATIVE PHOSPHORYLATION	0.0	0.0	0.0	0.0	0.0	0.0	0.0	0.0	1.0	0.0	0.0	0.0	0.0	0.0	0.0	0.0	0.0	0.0	0.0	0.0
EDF1	8721	symbol	H. sapiens	8721	H. sapiens	EDF1	endothelial differentiation related factor 1	GO:0043388 positive regulation of DNA binding;GO:0045446 endothelial cell differentiation;GO:0051101 regulation of DNA binding			Cytosol;Nucleus(Supported)			(M5898)HALLMARK DNA REPAIR	0.0	0.0	0.0	0.0	0.0	0.0	0.0	0.0	0.0	0.0	0.0	0.0	0.0	0.0	0.0	0.0	0.0	0.0	0.0	0.0
EEF1DP3	196549	symbol	H. sapiens	196549	H. sapiens	EEF1DP3	eukaryotic translation elongation factor 1 delta pseudogene 3								0.0	0.0	0.0	0.0	0.0	0.0	0.0	0.0	0.0	0.0	0.0	0.0	0.0	0.0	0.0	0.0	0.0	0.0	0.0	0.0
ENTPD8	377841	symbol	H. sapiens	377841	H. sapiens	ENTPD8	ectonucleoside triphosphate diphosphohydrolase 8	GO:0009133 nucleoside diphosphate biosynthetic process;GO:0034656 nucleobase-containing small molecule catabolic process;GO:0009132 nucleoside diphosphate metabolic process		Enzymes/ENZYME proteins/Hydrolases	Cytosol;Nucleoplasm;Vesicles(Approved)				1.0	0.0	0.0	0.0	0.0	0.0	0.0	0.0	1.0	0.0	0.0	0.0	0.0	0.0	0.0	0.0	0.0	0.0	0.0	0.0
EPB41	2035	symbol	H. sapiens	2035	H. sapiens	EPB41	erythrocyte membrane protein band 4.1	GO:1904778 positive regulation of protein localization to cell cortex;GO:1904776 regulation of protein localization to cell cortex;GO:1904478 regulation of intestinal absorption		Transporters/Accessory Factors Involved in Transport	Cell Junctions;Cytosol;Plasma membrane(Supported)		(M240)PID SYNDECAN 2 PATHWAY	(M5893)HALLMARK MITOTIC SPINDLE; (M5945)HALLMARK HEME METABOLISM	0.0	0.0	1.0	0.0	0.0	1.0	0.0	0.0	0.0	0.0	0.0	0.0	0.0	0.0	0.0	0.0	0.0	0.0	1.0	0.0
ETFB	2109	symbol	H. sapiens	2109	H. sapiens	ETFB	electron transfer flavoprotein subunit beta	GO:0033539 fatty acid beta-oxidation using acyl-CoA dehydrogenase;GO:0006635 fatty acid beta-oxidation;GO:0009062 fatty acid catabolic process			Mitochondria(Enhanced)			(M5905)HALLMARK ADIPOGENESIS; (M5936)HALLMARK OXIDATIVE PHOSPHORYLATION; (M5907)HALLMARK ESTROGEN RESPONSE LATE	0.0	0.0	0.0	0.0	0.0	0.0	0.0	0.0	1.0	0.0	0.0	0.0	0.0	0.0	0.0	0.0	0.0	0.0	0.0	0.0
ETS1	2113	symbol	H. sapiens	2113	H. sapiens	ETS1	ETS proto-oncogene 1, transcription factor	GO:0045648 positive regulation of erythrocyte differentiation;GO:1904996 positive regulation of leukocyte adhesion to vascular endothelial cell;GO:0060055 angiogenesis involved in wound healing		RAS pathway related proteins;Transcription factors/Helix-turn-helix domains	Nucleoplasm(Enhanced)		(M44)PID HIF2PATHWAY; (M92)PID ANGIOPOIETIN RECEPTOR PATHWAY; (M281)PID FAK PATHWAY	(M5950)HALLMARK ALLOGRAFT REJECTION; (M5953)HALLMARK KRAS SIGNALING UP; (M5891)HALLMARK HYPOXIA	0.0	0.0	0.0	0.0	0.0	0.0	0.0	0.0	1.0	1.0	0.0	0.0	0.0	1.0	0.0	1.0	0.0	1.0	0.0	0.0
ETV6	2120	symbol	H. sapiens	2120	H. sapiens	ETV6	ETS variant transcription factor 6	GO:0007296 vitellogenesis;GO:0097152 mesenchymal cell apoptotic process;GO:0071425 hematopoietic stem cell proliferation		Transcription factors/Helix-turn-helix domains	Nucleoli(Enhanced)Cytosol(Supported)				0.0	0.0	0.0	0.0	0.0	0.0	0.0	0.0	0.0	0.0	0.0	0.0	0.0	1.0	0.0	0.0	0.0	0.0	0.0	0.0
Eukaryotic						None	None	None	None	None	None	None	None	None	nan	nan	nan	nan	nan	nan	nan	nan	nan	nan	nan	nan	nan	nan	nan	nan	nan	nan	nan	nan
synthetic						None	None	None	None	None	None	None	None	None	nan	nan	nan	nan	nan	nan	nan	nan	nan	nan	nan	nan	nan	nan	nan	nan	nan	nan	nan	nan
construct						None	None	None	None	None	None	None	None	None	nan	nan	nan	nan	nan	nan	nan	nan	nan	nan	nan	nan	nan	nan	nan	nan	nan	nan	nan	nan
chromosome						None	None	None	None	None	None	None	None	None	nan	nan	nan	nan	nan	nan	nan	nan	nan	nan	nan	nan	nan	nan	nan	nan	nan	nan	nan	nan
20	20	Gene_ID	H. sapiens	20	H. sapiens	ABCA2	ATP binding cassette subfamily A member 2	GO:1905601 negative regulation of receptor-mediated endocytosis involved in cholesterol transport;GO:0032384 negative regulation of intracellular cholesterol transport;GO:1905600 regulation of receptor-mediated endocytosis involved in cholesterol transport		Transporters/Primary Active Transporters				(M5892)HALLMARK CHOLESTEROL HOMEOSTASIS; (M5948)HALLMARK BILE ACID METABOLISM	0.0	0.0	0.0	0.0	0.0	1.0	1.0	1.0	1.0	0.0	0.0	0.0	0.0	1.0	0.0	0.0	0.0	0.0	1.0	0.0
EXOC3L2	90332	symbol	H. sapiens	90332	H. sapiens	EXOC3L2	exocyst complex component 3 like 2	GO:0051601 exocyst localization;GO:0034629 cellular protein-containing complex localization;GO:0006887 exocytosis							0.0	0.0	0.0	0.0	0.0	0.0	0.0	0.0	0.0	0.0	0.0	0.0	0.0	0.0	0.0	0.0	0.0	0.0	0.0	0.0
FAM105B	90268	gene_synonym	H. sapiens	90268	H. sapiens	OTULIN	OTU deubiquitinase with linear linkage specificity	GO:0070431 nucleotide-binding oligomerization domain containing 2 signaling pathway;GO:0070423 nucleotide-binding oligomerization domain containing signaling pathway;GO:1990108 protein linear deubiquitination		Enzymes/{ENZYME proteins/Hydrolases,Peptidases/Cysteine-type peptidases}	Mitochondria(Approved)Plasma membrane(Uncertain)				0.0	0.0	0.0	0.0	0.0	0.0	0.0	0.0	0.0	1.0	0.0	0.0	1.0	1.0	0.0	0.0	0.0	0.0	0.0	0.0
FAM113A	64773	gene_synonym	H. sapiens	64773	H. sapiens	PCED1A	PC-esterase domain containing 1A				Cytosol;Nucleoplasm(Approved)				0.0	0.0	0.0	0.0	0.0	0.0	0.0	0.0	0.0	0.0	0.0	0.0	0.0	0.0	0.0	0.0	0.0	0.0	0.0	0.0
FAM122A	116224	symbol	H. sapiens	116224	H. sapiens	FAM122A	family with sequence similarity 122A	GO:0032436 positive regulation of proteasomal ubiquitin-dependent protein catabolic process;GO:0032515 negative regulation of phosphoprotein phosphatase activity;GO:2000060 positive regulation of ubiquitin-dependent protein catabolic process			Nuclear bodies;Nucleoplasm(Approved)				0.0	0.0	0.0	0.0	0.0	0.0	1.0	0.0	0.0	0.0	0.0	0.0	0.0	0.0	0.0	0.0	0.0	0.0	0.0	0.0
FAM135B	51059	symbol	H. sapiens	51059	H. sapiens	FAM135B	family with sequence similarity 135 member B	GO:0044255 cellular lipid metabolic process;GO:0006629 lipid metabolic process;GO:0044238 primary metabolic process			Nuclear membrane;Nucleoplasm(Approved)				0.0	0.0	0.0	0.0	0.0	0.0	0.0	0.0	0.0	0.0	0.0	0.0	0.0	0.0	0.0	0.0	0.0	0.0	0.0	0.0
FAM158A	51016	gene_synonym	H. sapiens	51016	H. sapiens	EMC9	ER membrane protein complex subunit 9				Golgi apparatus(Approved)				0.0	0.0	0.0	0.0	0.0	0.0	0.0	0.0	0.0	0.0	0.0	0.0	0.0	0.0	0.0	0.0	0.0	0.0	0.0	0.0
FAM173A	65990	gene_synonym	H. sapiens	65990	H. sapiens	ANTKMT	adenine nucleotide translocase lysine methyltransferase	GO:0018023 peptidyl-lysine trimethylation;GO:0018022 peptidyl-lysine methylation;GO:0006479 protein methylation			Cytosol(Approved)				0.0	0.0	0.0	0.0	0.0	0.0	0.0	0.0	0.0	0.0	0.0	0.0	0.0	0.0	0.0	0.0	0.0	0.0	0.0	0.0
FBXO28	23219	symbol	H. sapiens	23219	H. sapiens	FBXO28	F-box protein 28				Nucleus(Supported)Focal adhesion sites(Uncertain)				0.0	0.0	0.0	0.0	0.0	0.0	0.0	0.0	0.0	0.0	0.0	0.0	0.0	0.0	0.0	0.0	0.0	0.0	0.0	0.0
FCER1G	2207	symbol	H. sapiens	2207	H. sapiens	FCER1G	Fc fragment of IgE receptor Ig	GO:0001798 positive regulation of type IIa hypersensitivity;GO:0001805 positive regulation of type III hypersensitivity;GO:0001812 positive regulation of type I hypersensitivity				Benzylpenicilloyl Polylysine (Igg binding)	(M7)PID FCER1 PATHWAY	(M5921)HALLMARK COMPLEMENT; (M5953)HALLMARK KRAS SIGNALING UP	0.0	1.0	0.0	1.0	0.0	1.0	0.0	0.0	0.0	1.0	0.0	0.0	1.0	1.0	0.0	1.0	1.0	0.0	1.0	0.0
FCRLB	127943	symbol	H. sapiens	127943	H. sapiens	FCRLB	Fc receptor like B	GO:0050777 negative regulation of immune response;GO:0002683 negative regulation of immune system process;GO:0050776 regulation of immune response			Cytosol(Supported)				0.0	0.0	0.0	0.0	0.0	0.0	0.0	0.0	0.0	0.0	0.0	0.0	0.0	0.0	0.0	1.0	0.0	0.0	0.0	0.0
FGF21	26291	symbol	H. sapiens	26291	H. sapiens	FGF21	fibroblast growth factor 21	GO:0045716 positive regulation of low-density lipoprotein particle receptor biosynthetic process;GO:0010898 positive regulation of triglyceride catabolic process;GO:0046326 positive regulation of glucose import		RAS pathway related proteins			(M5883)NABA SECRETED FACTORS; (M5885)NABA MATRISOME ASSOCIATED; (M5889)NABA MATRISOME		0.0	0.0	0.0	0.0	0.0	0.0	0.0	0.0	0.0	0.0	0.0	0.0	0.0	0.0	0.0	0.0	1.0	1.0	0.0	1.0
FKBP2	2286	symbol	H. sapiens	2286	H. sapiens	FKBP2	FKBP prolyl isomerase 2	GO:0000413 protein peptidyl-prolyl isomerization;GO:0018208 peptidyl-proline modification;GO:0018193 peptidyl-amino acid modification		Enzymes/ENZYME proteins/Isomerase	Plasma membrane(Approved)			(M5924)HALLMARK MTORC1 SIGNALING	0.0	0.0	0.0	0.0	0.0	0.0	0.0	0.0	0.0	0.0	0.0	0.0	0.0	0.0	0.0	0.0	0.0	0.0	0.0	0.0
FLI1	2313	symbol	H. sapiens	2313	H. sapiens	FLI1	Fli-1 proto-oncogene, ETS transcription factor	GO:0035855 megakaryocyte development;GO:0098751 bone cell development;GO:0030219 megakaryocyte differentiation		Transcription factors/Helix-turn-helix domains	Nuclear bodies;Nucleus(Supported)				0.0	0.0	0.0	0.0	0.0	0.0	0.0	0.0	0.0	0.0	0.0	0.0	0.0	0.0	0.0	0.0	0.0	0.0	0.0	0.0
FLJ12547						None	None	None	None	None	None	None	None	None	nan	nan	nan	nan	nan	nan	nan	nan	nan	nan	nan	nan	nan	nan	nan	nan	nan	nan	nan	nan
FLJ20054						None	None	None	None	None	None	None	None	None	nan	nan	nan	nan	nan	nan	nan	nan	nan	nan	nan	nan	nan	nan	nan	nan	nan	nan	nan	nan
FLJ44796						None	None	None	None	None	None	None	None	None	nan	nan	nan	nan	nan	nan	nan	nan	nan	nan	nan	nan	nan	nan	nan	nan	nan	nan	nan	nan
FNDC3B	64778	symbol	H. sapiens	64778	H. sapiens	FNDC3B	fibronectin type III domain containing 3B				Endoplasmic reticulum(Approved)				0.0	0.0	0.0	0.0	0.0	0.0	0.0	0.0	0.0	0.0	0.0	0.0	0.0	0.0	0.0	0.0	0.0	0.0	0.0	0.0
FOXN3	1112	symbol	H. sapiens	1112	H. sapiens	FOXN3	forkhead box N3	GO:0007095 mitotic G2 DNA damage checkpoint;GO:0044818 mitotic G2/M transition checkpoint;GO:0097094 craniofacial suture morphogenesis		Transcription factors/Helix-turn-helix domains	Nucleus;Plasma membrane(Approved)			(M5901)HALLMARK G2M CHECKPOINT	0.0	0.0	0.0	0.0	0.0	0.0	0.0	0.0	0.0	0.0	0.0	0.0	0.0	1.0	1.0	0.0	0.0	0.0	0.0	0.0
FOXP1	27086	symbol	H. sapiens	27086	H. sapiens	FOXP1	forkhead box P1	GO:0061470 T follicular helper cell differentiation;GO:0050861 positive regulation of B cell receptor signaling pathway;GO:0060766 negative regulation of androgen receptor signaling pathway		Transcription factors/Helix-turn-helix domains	Nucleoplasm(Enhanced)				0.0	0.0	0.0	1.0	0.0	0.0	0.0	0.0	0.0	1.0	0.0	0.0	0.0	1.0	0.0	1.0	1.0	0.0	0.0	0.0
FTHL17	53940	symbol	H. sapiens	53940	H. sapiens	FTHL17	ferritin heavy chain like 17	GO:0006880 intracellular sequestering of iron ion;GO:0097577 sequestering of iron ion;GO:0006879 cellular iron ion homeostasis							0.0	0.0	0.0	0.0	0.0	0.0	0.0	0.0	0.0	0.0	0.0	0.0	0.0	0.0	0.0	0.0	0.0	0.0	0.0	0.0
FYB	2533	gene_synonym	H. sapiens	2533	H. sapiens	FYB1	FYN binding protein 1	GO:0050852 T cell receptor signaling pathway;GO:0050851 antigen receptor-mediated signaling pathway;GO:0002429 immune response-activating cell surface receptor signaling pathway					(M34)PID TCR PATHWAY	(M5950)HALLMARK ALLOGRAFT REJECTION; (M5915)HALLMARK APICAL JUNCTION	0.0	1.0	0.0	0.0	0.0	0.0	0.0	0.0	0.0	1.0	0.0	0.0	0.0	0.0	0.0	0.0	0.0	1.0	1.0	0.0
GDPD3	79153	symbol	H. sapiens	79153	H. sapiens	GDPD3	glycerophosphodiester phosphodiesterase domain containing 3	GO:0034638 phosphatidylcholine catabolic process;GO:0046475 glycerophospholipid catabolic process;GO:0009395 phospholipid catabolic process			Cytokinetic bridge;Cytosol;Nucleoplasm(Approved)				0.0	0.0	0.0	0.0	0.0	0.0	0.0	0.0	1.0	0.0	0.0	0.0	0.0	0.0	0.0	0.0	0.0	0.0	0.0	0.0
GLCCI1	113263	symbol	H. sapiens	113263	H. sapiens	GLCCI1	glucocorticoid induced 1				Nucleoli(Uncertain)				0.0	0.0	0.0	0.0	0.0	0.0	0.0	0.0	0.0	0.0	0.0	0.0	0.0	0.0	0.0	0.0	0.0	0.0	0.0	0.0
GNG2	54331	symbol	H. sapiens	54331	H. sapiens	GNG2	G protein subunit gamma 2	GO:0071380 cellular response to prostaglandin E stimulus;GO:0007191 adenylate cyclase-activating dopamine receptor signaling pathway;GO:0007223 Wnt signaling pathway, calcium modulating pathway		RAS pathway related proteins	Golgi apparatus;Vesicles(Approved)	Halothane (Signal transducer activity)	(M138)PID THROMBIN PAR4 PATHWAY; (M252)PID IL8 CXCR1 PATHWAY; (M213)PID AR NONGENOMIC PATHWAY	(M5921)HALLMARK COMPLEMENT	0.0	0.0	0.0	0.0	0.0	0.0	0.0	0.0	0.0	0.0	0.0	0.0	0.0	1.0	0.0	0.0	0.0	1.0	0.0	0.0
GPC6	10082	symbol	H. sapiens	10082	H. sapiens	GPC6	glypican 6	GO:0098696 regulation of neurotransmitter receptor localization to postsynaptic specialization membrane;GO:0099645 neurotransmitter receptor localization to postsynaptic specialization membrane;GO:0060071 Wnt signaling pathway, planar cell polarity pathway			Golgi apparatus;Vesicles(Approved)		(M5880)NABA ECM AFFILIATED; (M5885)NABA MATRISOME ASSOCIATED; (M5889)NABA MATRISOME		0.0	0.0	0.0	0.0	0.0	1.0	0.0	0.0	1.0	0.0	0.0	0.0	0.0	1.0	0.0	0.0	0.0	0.0	1.0	0.0
GPLD1	2822	symbol	H. sapiens	2822	H. sapiens	GPLD1	glycosylphosphatidylinositol specific phospholipase D1	GO:0010897 negative regulation of triglyceride catabolic process;GO:0010983 positive regulation of high-density lipoprotein particle clearance;GO:0071401 cellular response to triglyceride		Enzymes/ENZYME proteins/Hydrolases			(M174)PID UPA UPAR PATHWAY		0.0	0.0	0.0	0.0	0.0	0.0	1.0	0.0	1.0	1.0	0.0	0.0	0.0	0.0	0.0	0.0	1.0	0.0	0.0	1.0
GRTP1	79774	symbol	H. sapiens	79774	H. sapiens	GRTP1	growth hormone regulated TBC protein 1	GO:0090630 activation of GTPase activity;GO:0043547 positive regulation of GTPase activity;GO:0043087 regulation of GTPase activity							0.0	0.0	0.0	0.0	0.0	0.0	0.0	0.0	0.0	0.0	0.0	0.0	0.0	0.0	0.0	0.0	0.0	0.0	0.0	0.0
GSX1	219409	symbol	H. sapiens	219409	H. sapiens	GSX1	GS homeobox 1	GO:0021984 adenohypophysis development;GO:0021527 spinal cord association neuron differentiation;GO:0021854 hypothalamus development		Transcription factors/Helix-turn-helix domains					0.0	0.0	0.0	0.0	0.0	0.0	0.0	0.0	0.0	0.0	0.0	0.0	0.0	0.0	0.0	0.0	0.0	0.0	0.0	0.0
HBA1	3039	symbol	H. sapiens	3039	H. sapiens	HBA1	hemoglobin subunit alpha 1	GO:0015671 oxygen transport;GO:0015701 bicarbonate transport;GO:0042744 hydrogen peroxide catabolic process		Transporters/Transporter channels and pores		Mefloquine (Oxygen transporter activity);Iron Dextran (Oxygen transporter activity);4-Carboxycinnamic Acid (Oxygen transporter activity);2-[(2-methoxy-5-methylphenoxy)methyl]pyridine (Oxygen transporter activity);4-[(5-methoxy-2-methylphenoxy)methyl]pyridine (Oxygen transporter activity);SEBACIC ACID (Oxygen transporter activity);2-[4-({[(3,5-DICHLOROPHENYL)AMINO]CARBONYL}AMINO)PHENOXY]-2-METHYLP…			0.0	0.0	0.0	0.0	0.0	0.0	0.0	0.0	1.0	0.0	1.0	0.0	0.0	0.0	0.0	0.0	0.0	0.0	0.0	0.0
HBB	3043	symbol	H. sapiens	3043	H. sapiens	HBB	hemoglobin subunit beta	GO:0030185 nitric oxide transport;GO:0045429 positive regulation of nitric oxide biosynthetic process;GO:0070527 platelet aggregation		Transporters/Transporter channels and pores	Vesicles(Approved)	Iron Dextran (Oxygen transporter activity);4-Carboxycinnamic Acid (Oxygen transporter activity);2-[(2-methoxy-5-methylphenoxy)methyl]pyridine (Oxygen transporter activity);4-[(5-methoxy-2-methylphenoxy)methyl]pyridine (Oxygen transporter activity);SEBACIC ACID (Oxygen transporter activity);2-[4-({[(3,5-DICHLOROPHENYL)AMINO]CARBONYL}AMINO)PHENOXY]-2-METHYLPROPANOIC ACID (Oxygen transporter activit…		(M5945)HALLMARK HEME METABOLISM	0.0	1.0	0.0	1.0	0.0	0.0	0.0	0.0	1.0	0.0	1.0	0.0	0.0	0.0	0.0	0.0	0.0	0.0	0.0	0.0
HCLS1	3059	symbol	H. sapiens	3059	H. sapiens	HCLS1	hematopoietic cell-specific Lyn substrate 1	GO:0030854 positive regulation of granulocyte differentiation;GO:0061003 positive regulation of dendritic spine morphogenesis;GO:0045651 positive regulation of macrophage differentiation			Cytosol;Plasma membrane(Supported)		(M7)PID FCER1 PATHWAY	(M5898)HALLMARK DNA REPAIR; (M5950)HALLMARK ALLOGRAFT REJECTION	0.0	0.0	0.0	0.0	1.0	1.0	0.0	0.0	0.0	0.0	0.0	1.0	0.0	0.0	0.0	1.0	1.0	1.0	0.0	0.0
HCST	10870	symbol	H. sapiens	10870	H. sapiens	HCST	hematopoietic cell signal transducer	GO:0014068 positive regulation of phosphatidylinositol 3-kinase signaling;GO:0014066 regulation of phosphatidylinositol 3-kinase signaling;GO:0014065 phosphatidylinositol 3-kinase signaling			Vesicles(Uncertain)				0.0	1.0	0.0	0.0	0.0	0.0	0.0	0.0	0.0	0.0	0.0	0.0	0.0	0.0	0.0	0.0	0.0	0.0	0.0	0.0
HERPUD1	9709	symbol	H. sapiens	9709	H. sapiens	HERPUD1	homocysteine inducible ER protein with ubiquitin like domain 1	GO:1903071 positive regulation of ER-associated ubiquitin-dependent protein catabolic process;GO:1903069 regulation of ER-associated ubiquitin-dependent protein catabolic process;GO:1904294 positive regulation of ERAD pathway			Cytosol;Plasma membrane(Uncertain)			(M5922)HALLMARK UNFOLDED PROTEIN RESPONSE	0.0	0.0	0.0	0.0	0.0	0.0	1.0	0.0	0.0	0.0	0.0	0.0	0.0	0.0	0.0	0.0	0.0	0.0	0.0	0.0
HIRA	7290	symbol	H. sapiens	7290	H. sapiens	HIRA	histone cell cycle regulator	GO:0030702 chromatin silencing at centromere;GO:0006336 DNA replication-independent nucleosome assembly;GO:0031935 regulation of chromatin silencing			Nucleoplasm(Enhanced)			(M5901)HALLMARK G2M CHECKPOINT	0.0	0.0	0.0	0.0	0.0	0.0	0.0	0.0	0.0	0.0	0.0	0.0	0.0	0.0	0.0	0.0	0.0	0.0	0.0	0.0
HIST1H2BD	3017	gene_synonym	H. sapiens	3017	H. sapiens	H2BC5	H2B clustered histone 5	GO:0006334 nucleosome assembly;GO:0031497 chromatin assembly;GO:0034728 nucleosome organization			Cytosol;Nucleoplasm(Approved)				0.0	0.0	1.0	0.0	0.0	0.0	0.0	0.0	0.0	0.0	0.0	0.0	0.0	1.0	0.0	0.0	0.0	0.0	0.0	0.0
HLA-DMB	3109	symbol	H. sapiens	3109	H. sapiens	HLA-DMB	major histocompatibility complex, class II, DM beta	GO:2001190 positive regulation of T cell activation via T cell receptor contact with antigen bound to MHC molecule on antigen presenting cell;GO:2001188 regulation of T cell activation via T cell receptor contact with antigen bound to MHC molecule on antigen presenting cell;GO:0002503 peptide antigen assembly with MHC class II protein complex						(M5950)HALLMARK ALLOGRAFT REJECTION	0.0	1.0	0.0	1.0	0.0	0.0	0.0	0.0	0.0	0.0	0.0	0.0	0.0	0.0	0.0	1.0	0.0	0.0	0.0	0.0
HLA-DRA	3122	symbol	H. sapiens	3122	H. sapiens	HLA-DRA	major histocompatibility complex, class II, DR alpha	GO:0002503 peptide antigen assembly with MHC class II protein complex;GO:0002399 MHC class II protein complex assembly;GO:0002501 peptide antigen assembly with MHC protein complex					(M290)PID IL12 STAT4 PATHWAY; (M54)PID IL12 2PATHWAY; (M34)PID TCR PATHWAY	(M5950)HALLMARK ALLOGRAFT REJECTION	0.0	1.0	0.0	0.0	0.0	0.0	0.0	0.0	0.0	1.0	0.0	0.0	1.0	1.0	0.0	0.0	0.0	1.0	0.0	0.0
HMGA1	3159	symbol	H. sapiens	3159	H. sapiens	HMGA1	high mobility group AT-hook 1	GO:0075713 establishment of integrated proviral latency;GO:0035986 senescence-associated heterochromatin focus assembly;GO:0090402 oncogene-induced cell senescence		Transcription factors	Nucleoli;Nucleus(Approved)		(M28)PID IL4 2PATHWAY; (M66)PID MYC ACTIV PATHWAY	(M5925)HALLMARK E2F TARGETS; (M5901)HALLMARK G2M CHECKPOINT	0.0	0.0	0.0	0.0	1.0	0.0	0.0	0.0	0.0	0.0	0.0	0.0	0.0	1.0	0.0	0.0	0.0	0.0	0.0	0.0
Homo						None	None	None	None	None	None	None	None	None	nan	nan	nan	nan	nan	nan	nan	nan	nan	nan	nan	nan	nan	nan	nan	nan	nan	nan	nan	nan
sapiens						None	None	None	None	None	None	None	None	None	nan	nan	nan	nan	nan	nan	nan	nan	nan	nan	nan	nan	nan	nan	nan	nan	nan	nan	nan	nan
3	3	Gene_ID	H. sapiens	3	H. sapiens	A2MP1	alpha-2-macroglobulin pseudogene 1								0.0	0.0	0.0	0.0	0.0	0.0	0.0	0.0	0.0	0.0	0.0	0.0	0.0	0.0	0.0	0.0	0.0	0.0	0.0	0.0
BAC						None	None	None	None	None	None	None	None	None	nan	nan	nan	nan	nan	nan	nan	nan	nan	nan	nan	nan	nan	nan	nan	nan	nan	nan	nan	nan
RP11-789L4						None	None	None	None	None	None	None	None	None	nan	nan	nan	nan	nan	nan	nan	nan	nan	nan	nan	nan	nan	nan	nan	nan	nan	nan	nan	nan
(Roswell						None	None	None	None	None	None	None	None	None	nan	nan	nan	nan	nan	nan	nan	nan	nan	nan	nan	nan	nan	nan	nan	nan	nan	nan	nan	nan
Park						None	None	None	None	None	None	None	None	None	nan	nan	nan	nan	nan	nan	nan	nan	nan	nan	nan	nan	nan	nan	nan	nan	nan	nan	nan	nan
Cancer						None	None	None	None	None	None	None	None	None	nan	nan	nan	nan	nan	nan	nan	nan	nan	nan	nan	nan	nan	nan	nan	nan	nan	nan	nan	nan
Institute						None	None	None	None	None	None	None	None	None	nan	nan	nan	nan	nan	nan	nan	nan	nan	nan	nan	nan	nan	nan	nan	nan	nan	nan	nan	nan
Human						None	None	None	None	None	None	None	None	None	nan	nan	nan	nan	nan	nan	nan	nan	nan	nan	nan	nan	nan	nan	nan	nan	nan	nan	nan	nan
Library)						None	None	None	None	None	None	None	None	None	nan	nan	nan	nan	nan	nan	nan	nan	nan	nan	nan	nan	nan	nan	nan	nan	nan	nan	nan	nan
complete						None	None	None	None	None	None	None	None	None	nan	nan	nan	nan	nan	nan	nan	nan	nan	nan	nan	nan	nan	nan	nan	nan	nan	nan	nan	nan
sequence						None	None	None	None	None	None	None	None	None	nan	nan	nan	nan	nan	nan	nan	nan	nan	nan	nan	nan	nan	nan	nan	nan	nan	nan	nan	nan
cDNA						None	None	None	None	None	None	None	None	None	nan	nan	nan	nan	nan	nan	nan	nan	nan	nan	nan	nan	nan	nan	nan	nan	nan	nan	nan	nan
FLJ11226						None	None	None	None	None	None	None	None	None	nan	nan	nan	nan	nan	nan	nan	nan	nan	nan	nan	nan	nan	nan	nan	nan	nan	nan	nan	nan
fis	202299	gene_synonym	H. sapiens	202299	H. sapiens	LINC01554	long intergenic non-protein coding RNA 1554								0.0	0.0	0.0	0.0	0.0	0.0	0.0	0.0	0.0	0.0	0.0	0.0	0.0	0.0	0.0	0.0	0.0	0.0	0.0	0.0
clone						None	None	None	None	None	None	None	None	None	nan	nan	nan	nan	nan	nan	nan	nan	nan	nan	nan	nan	nan	nan	nan	nan	nan	nan	nan	nan
PLACE1008280						None	None	None	None	None	None	None	None	None	nan	nan	nan	nan	nan	nan	nan	nan	nan	nan	nan	nan	nan	nan	nan	nan	nan	nan	nan	nan
FLJ43943						None	None	None	None	None	None	None	None	None	nan	nan	nan	nan	nan	nan	nan	nan	nan	nan	nan	nan	nan	nan	nan	nan	nan	nan	nan	nan
TESTI4014306						None	None	None	None	None	None	None	None	None	nan	nan	nan	nan	nan	nan	nan	nan	nan	nan	nan	nan	nan	nan	nan	nan	nan	nan	nan	nan
5						None	None	None	None	None	None	None	None	None	nan	nan	nan	nan	nan	nan	nan	nan	nan	nan	nan	nan	nan	nan	nan	nan	nan	nan	nan	nan
VMRC59-248J10						None	None	None	None	None	None	None	None	None	nan	nan	nan	nan	nan	nan	nan	nan	nan	nan	nan	nan	nan	nan	nan	nan	nan	nan	nan	nan
VMRC69-127A19						None	None	None	None	None	None	None	None	None	nan	nan	nan	nan	nan	nan	nan	nan	nan	nan	nan	nan	nan	nan	nan	nan	nan	nan	nan	nan
epidermal						None	None	None	None	None	None	None	None	None	nan	nan	nan	nan	nan	nan	nan	nan	nan	nan	nan	nan	nan	nan	nan	nan	nan	nan	nan	nan
growth						None	None	None	None	None	None	None	None	None	nan	nan	nan	nan	nan	nan	nan	nan	nan	nan	nan	nan	nan	nan	nan	nan	nan	nan	nan	nan
factor						None	None	None	None	None	None	None	None	None	nan	nan	nan	nan	nan	nan	nan	nan	nan	nan	nan	nan	nan	nan	nan	nan	nan	nan	nan	nan
receptor						None	None	None	None	None	None	None	None	None	nan	nan	nan	nan	nan	nan	nan	nan	nan	nan	nan	nan	nan	nan	nan	nan	nan	nan	nan	nan
(EGFR)						None	None	None	None	None	None	None	None	None	nan	nan	nan	nan	nan	nan	nan	nan	nan	nan	nan	nan	nan	nan	nan	nan	nan	nan	nan	nan
RefSeqGene						None	None	None	None	None	None	None	None	None	nan	nan	nan	nan	nan	nan	nan	nan	nan	nan	nan	nan	nan	nan	nan	nan	nan	nan	nan	nan
(LRG_304)						None	None	None	None	None	None	None	None	None	nan	nan	nan	nan	nan	nan	nan	nan	nan	nan	nan	nan	nan	nan	nan	nan	nan	nan	nan	nan
on	6678	gene_synonym	H. sapiens	6678	H. sapiens	SPARC	secreted protein acidic and cysteine rich	GO:0033591 response to L-ascorbic acid;GO:0016525 negative regulation of angiogenesis;GO:0010595 positive regulation of endothelial cell migration					(M3008)NABA ECM GLYCOPROTEINS; (M5884)NABA CORE MATRISOME; (M5889)NABA MATRISOME	(M5946)HALLMARK COAGULATION; (M5909)HALLMARK MYOGENESIS; (M5930)HALLMARK EPITHELIAL MESENCHYMAL TRANSITION	0.0	0.0	0.0	1.0	0.0	0.0	0.0	0.0	0.0	0.0	1.0	0.0	0.0	0.0	0.0	0.0	1.0	0.0	0.0	1.0
7						None	None	None	None	None	None	None	None	None	nan	nan	nan	nan	nan	nan	nan	nan	nan	nan	nan	nan	nan	nan	nan	nan	nan	nan	nan	nan
genomic						None	None	None	None	None	None	None	None	None	nan	nan	nan	nan	nan	nan	nan	nan	nan	nan	nan	nan	nan	nan	nan	nan	nan	nan	nan	nan
DNA						None	None	None	None	None	None	None	None	None	nan	nan	nan	nan	nan	nan	nan	nan	nan	nan	nan	nan	nan	nan	nan	nan	nan	nan	nan	nan
11q						None	None	None	None	None	None	None	None	None	nan	nan	nan	nan	nan	nan	nan	nan	nan	nan	nan	nan	nan	nan	nan	nan	nan	nan	nan	nan
clone:RP11-822I2						None	None	None	None	None	None	None	None	None	nan	nan	nan	nan	nan	nan	nan	nan	nan	nan	nan	nan	nan	nan	nan	nan	nan	nan	nan	nan
DKFZp313I1020						None	None	None	None	None	None	None	None	None	nan	nan	nan	nan	nan	nan	nan	nan	nan	nan	nan	nan	nan	nan	nan	nan	nan	nan	nan	nan
(from						None	None	None	None	None	None	None	None	None	nan	nan	nan	nan	nan	nan	nan	nan	nan	nan	nan	nan	nan	nan	nan	nan	nan	nan	nan	nan
DKFZp313I1020)						None	None	None	None	None	None	None	None	None	nan	nan	nan	nan	nan	nan	nan	nan	nan	nan	nan	nan	nan	nan	nan	nan	nan	nan	nan	nan
mRNA						None	None	None	None	None	None	None	None	None	nan	nan	nan	nan	nan	nan	nan	nan	nan	nan	nan	nan	nan	nan	nan	nan	nan	nan	nan	nan
DKFZp686N0244						None	None	None	None	None	None	None	None	None	nan	nan	nan	nan	nan	nan	nan	nan	nan	nan	nan	nan	nan	nan	nan	nan	nan	nan	nan	nan
DKFZp686N0244)						None	None	None	None	None	None	None	None	None	nan	nan	nan	nan	nan	nan	nan	nan	nan	nan	nan	nan	nan	nan	nan	nan	nan	nan	nan	nan
IMAGE:5199859						None	None	None	None	None	None	None	None	None	nan	nan	nan	nan	nan	nan	nan	nan	nan	nan	nan	nan	nan	nan	nan	nan	nan	nan	nan	nan
HSBP1L1	440498	symbol	H. sapiens	440498	H. sapiens	HSBP1L1	heat shock factor binding protein 1 like 1	GO:0070370 cellular heat acclimation;GO:0010286 heat acclimation;GO:0034605 cellular response to heat			Nucleoplasm(Approved)				0.0	0.0	0.0	0.0	0.0	0.0	0.0	0.0	0.0	0.0	0.0	0.0	0.0	0.0	0.0	0.0	0.0	0.0	0.0	0.0
HSPB1	3315	symbol	H. sapiens	3315	H. sapiens	HSPB1	heat shock protein family B (small) member 1	GO:0038033 positive regulation of endothelial cell chemotaxis by VEGF-activated vascular endothelial growth factor receptor signaling pathway;GO:0099641 anterograde axonal protein transport;GO:2001028 positive regulation of endothelial cell chemotaxis			Cytosol(Enhanced)Plasma membrane(Supported)	OGX-427 (Ubiquitin binding)	(M199)PID P38 MK2 PATHWAY; (M12012)ST P38 MAPK PATHWAY; (M229)PID P38 ALPHA BETA DOWNSTREAM PATHWAY	(M5916)HALLMARK APICAL SURFACE; (M5902)HALLMARK APOPTOSIS	1.0	0.0	0.0	0.0	0.0	0.0	0.0	1.0	0.0	0.0	0.0	0.0	0.0	1.0	0.0	0.0	0.0	1.0	0.0	1.0
from						None	None	None	None	None	None	None	None	None	nan	nan	nan	nan	nan	nan	nan	nan	nan	nan	nan	nan	nan	nan	nan	nan	nan	nan	nan	nan
RP1-80B9						None	None	None	None	None	None	None	None	None	nan	nan	nan	nan	nan	nan	nan	nan	nan	nan	nan	nan	nan	nan	nan	nan	nan	nan	nan	nan
6						None	None	None	None	None	None	None	None	None	nan	nan	nan	nan	nan	nan	nan	nan	nan	nan	nan	nan	nan	nan	nan	nan	nan	nan	nan	nan
IFI16	3428	symbol	H. sapiens	3428	H. sapiens	IFI16	interferon gamma inducible protein 16	GO:0097202 activation of cysteine-type endopeptidase activity;GO:0045071 negative regulation of viral genome replication;GO:0030224 monocyte differentiation			Nucleoli;Nucleus(Supported)Cytosol(Approved)				0.0	0.0	0.0	0.0	0.0	0.0	0.0	0.0	0.0	1.0	0.0	0.0	0.0	0.0	0.0	1.0	0.0	0.0	0.0	0.0
IFI30	10437	symbol	H. sapiens	10437	H. sapiens	IFI30	IFI30 lysosomal thiol reductase	GO:0042590 antigen processing and presentation of exogenous peptide antigen via MHC class I;GO:0019886 antigen processing and presentation of exogenous peptide antigen via MHC class II;GO:0060333 interferon-gamma-mediated signaling pathway			Vesicles(Supported)Cytosol(Uncertain)			(M5911)HALLMARK INTERFERON ALPHA RESPONSE; (M5939)HALLMARK P53 PATHWAY; (M5913)HALLMARK INTERFERON GAMMA RESPONSE	0.0	1.0	0.0	0.0	0.0	0.0	0.0	0.0	0.0	0.0	0.0	0.0	1.0	1.0	0.0	0.0	0.0	0.0	0.0	0.0
IFITM3	10410	symbol	H. sapiens	10410	H. sapiens	IFITM3	interferon induced transmembrane protein 3	GO:0046597 negative regulation of viral entry into host cell;GO:0046596 regulation of viral entry into host cell;GO:0032897 negative regulation of viral transcription		Transporters/Accessory Factors Involved in Transport				(M5911)HALLMARK INTERFERON ALPHA RESPONSE; (M5902)HALLMARK APOPTOSIS; (M5947)HALLMARK IL2 STAT5 SIGNALING	0.0	0.0	0.0	0.0	0.0	0.0	0.0	0.0	0.0	0.0	0.0	0.0	1.0	0.0	0.0	0.0	0.0	0.0	0.0	0.0
IFT80	57560	symbol	H. sapiens	57560	H. sapiens	IFT80	intraflagellar transport 80	GO:2000051 negative regulation of non-canonical Wnt signaling pathway;GO:0035735 intraciliary transport involved in cilium assembly;GO:2000050 regulation of non-canonical Wnt signaling pathway							0.0	0.0	0.0	0.0	0.0	0.0	0.0	0.0	0.0	0.0	0.0	0.0	0.0	1.0	0.0	0.0	0.0	0.0	0.0	0.0
IL20	50604	symbol	H. sapiens	50604	H. sapiens	IL20	interleukin 20	GO:0045672 positive regulation of osteoclast differentiation;GO:0045618 positive regulation of keratinocyte differentiation;GO:0045606 positive regulation of epidermal cell differentiation					(M5883)NABA SECRETED FACTORS; (M5885)NABA MATRISOME ASSOCIATED; (M5889)NABA MATRISOME		0.0	0.0	0.0	0.0	0.0	0.0	0.0	0.0	0.0	0.0	0.0	0.0	1.0	0.0	0.0	1.0	0.0	0.0	0.0	0.0
IL29	282618	gene_synonym	H. sapiens	282618	H. sapiens	IFNL1	interferon lambda 1	GO:0043381 negative regulation of memory T cell differentiation;GO:0043380 regulation of memory T cell differentiation;GO:0043379 memory T cell differentiation							0.0	0.0	0.0	1.0	0.0	0.0	0.0	0.0	0.0	0.0	0.0	0.0	1.0	0.0	0.0	1.0	0.0	0.0	0.0	0.0
INSL3	3640	symbol	H. sapiens	3640	H. sapiens	INSL3	insulin like 3	GO:0090303 positive regulation of wound healing;GO:0010634 positive regulation of epithelial cell migration;GO:0007193 adenylate cyclase-inhibiting G protein-coupled receptor signaling pathway					(M5883)NABA SECRETED FACTORS; (M5885)NABA MATRISOME ASSOCIATED; (M5889)NABA MATRISOME		0.0	0.0	0.0	0.0	0.0	0.0	0.0	0.0	0.0	0.0	0.0	0.0	0.0	0.0	0.0	0.0	0.0	0.0	0.0	0.0
ITPR1	3708	symbol	H. sapiens	3708	H. sapiens	ITPR1	inositol 1,4,5-trisphosphate receptor type 1	GO:0099566 regulation of postsynaptic cytosolic calcium ion concentration;GO:0051209 release of sequestered calcium ion into cytosol;GO:0097553 calcium ion transmembrane import into cytosol		Transporters/Transporter channels and pores	Vesicles(Approved)	Caffeine (Phosphatidylinositol binding);D-Myo-Inositol-1,4,5-Triphosphate (Phosphatidylinositol binding);Glycerol (Phosphatidylinositol binding)	(M16518)ST WNT CA2 CYCLIC GMP PATHWAY; (M2701)ST MYOCYTE AD PATHWAY; (M7416)ST GAQ PATHWAY		0.0	1.0	0.0	0.0	0.0	0.0	0.0	0.0	0.0	0.0	0.0	0.0	0.0	1.0	0.0	0.0	1.0	1.0	0.0	1.0
ITPR2	3709	symbol	H. sapiens	3709	H. sapiens	ITPR2	inositol 1,4,5-trisphosphate receptor type 2	GO:0051209 release of sequestered calcium ion into cytosol;GO:0097553 calcium ion transmembrane import into cytosol;GO:1903779 regulation of cardiac conduction			Endoplasmic reticulum(Supported)Nucleus(Uncertain)		(M16518)ST WNT CA2 CYCLIC GMP PATHWAY; (M2701)ST MYOCYTE AD PATHWAY; (M7416)ST GAQ PATHWAY	(M5923)HALLMARK PI3K AKT MTOR SIGNALING	0.0	1.0	0.0	0.0	0.0	0.0	0.0	0.0	0.0	0.0	0.0	0.0	0.0	1.0	0.0	0.0	1.0	1.0	0.0	1.0
ITSN2	50618	symbol	H. sapiens	50618	H. sapiens	ITSN2	intersectin 2	GO:1903861 positive regulation of dendrite extension;GO:1903859 regulation of dendrite extension;GO:0097484 dendrite extension			Plasma membrane;Vesicles(Approved)		(M83)PID CDC42 REG PATHWAY		0.0	0.0	0.0	0.0	0.0	0.0	0.0	0.0	0.0	0.0	1.0	0.0	0.0	0.0	0.0	0.0	0.0	0.0	0.0	0.0
KANK1	23189	symbol	H. sapiens	23189	H. sapiens	KANK1	KN motif and ankyrin repeat domains 1	GO:2000393 negative regulation of lamellipodium morphogenesis;GO:1900028 negative regulation of ruffle assembly;GO:0046627 negative regulation of insulin receptor signaling pathway			Plasma membrane(Supported)				0.0	0.0	0.0	0.0	0.0	0.0	0.0	0.0	0.0	0.0	0.0	0.0	0.0	1.0	0.0	1.0	0.0	0.0	0.0	1.0
KCNE2	9992	symbol	H. sapiens	9992	H. sapiens	KCNE2	potassium voltage-gated channel subfamily E regulatory subunit 2	GO:1902260 negative regulation of delayed rectifier potassium channel activity;GO:1903817 negative regulation of voltage-gated potassium channel activity;GO:1901979 regulation of inward rectifier potassium channel activity						(M5956)HALLMARK KRAS SIGNALING DN	0.0	0.0	0.0	0.0	0.0	0.0	1.0	0.0	0.0	0.0	0.0	0.0	0.0	0.0	0.0	0.0	0.0	0.0	0.0	0.0
KCNJ11	3767	symbol	H. sapiens	3767	H. sapiens	KCNJ11	potassium inwardly rectifying channel subfamily J member 11	GO:0046676 negative regulation of insulin secretion;GO:1903779 regulation of cardiac conduction;GO:1990573 potassium ion import across plasma membrane		Transporters/Transporter channels and pores;Voltage-gated ion channels/Inwardly Rectifying Potassium Channels		Glimepiride (Voltage-gated potassium channel activity);Ibutilide (Voltage-gated potassium channel activity);Verapamil (Voltage-gated potassium channel activity);Levosimendan (Voltage-gated potassium channel activity);Glyburide (Voltage-gated potassium channel activity);Glyburide (Voltage-gated potassium channel activity);Diazoxide (Voltage-gated potassium channel activity);Thiamylal (Voltage-gate…	(M106)PID HNF3B PATHWAY		0.0	0.0	0.0	0.0	0.0	1.0	0.0	0.0	1.0	0.0	0.0	0.0	0.0	1.0	0.0	0.0	1.0	0.0	1.0	0.0
KIR2DL4	3805	symbol	H. sapiens	3805	H. sapiens	KIR2DL4	killer cell immunoglobulin like receptor, two Ig domains and long cytoplasmic tail 4	GO:0002729 positive regulation of natural killer cell cytokine production;GO:0045953 negative regulation of natural killer cell mediated cytotoxicity;GO:0002727 regulation of natural killer cell cytokine production		CD markers					0.0	1.0	0.0	0.0	0.0	0.0	0.0	0.0	0.0	1.0	0.0	0.0	0.0	0.0	0.0	1.0	0.0	0.0	0.0	0.0
KIR2DL5	57292	gene_synonym	H. sapiens	57292	H. sapiens	KIR2DL5A	killer cell immunoglobulin like receptor, two Ig domains and long cytoplasmic tail 5A								0.0	0.0	0.0	0.0	0.0	0.0	0.0	0.0	0.0	0.0	0.0	0.0	0.0	0.0	0.0	0.0	0.0	0.0	0.0	0.0
KLC2	64837	symbol	H. sapiens	64837	H. sapiens	KLC2	kinesin light chain 2	GO:0019886 antigen processing and presentation of exogenous peptide antigen via MHC class II;GO:0002495 antigen processing and presentation of peptide antigen via MHC class II;GO:0002478 antigen processing and presentation of exogenous peptide antigen			Cytosol;Nucleoplasm;Plasma membrane(Supported)				0.0	1.0	1.0	0.0	0.0	0.0	0.0	0.0	0.0	0.0	1.0	0.0	0.0	0.0	0.0	0.0	0.0	0.0	0.0	0.0
KLF7	8609	symbol	H. sapiens	8609	H. sapiens	KLF7	Kruppel like factor 7	GO:0061179 negative regulation of insulin secretion involved in cellular response to glucose stimulus;GO:1904178 negative regulation of adipose tissue development;GO:0046676 negative regulation of insulin secretion		Transcription factors/Zinc-coordinating DNA-binding domains	Golgi apparatus(Approved)			(M5946)HALLMARK COAGULATION; (M5891)HALLMARK HYPOXIA	0.0	0.0	0.0	0.0	0.0	0.0	0.0	0.0	0.0	0.0	0.0	0.0	0.0	0.0	0.0	0.0	1.0	0.0	0.0	0.0
KLHL9	55958	symbol	H. sapiens	55958	H. sapiens	KLHL9	kelch like family member 9	GO:0032465 regulation of cytokinesis;GO:0043687 post-translational protein modification;GO:0051302 regulation of cell division			Cytosol(Approved)		(M14)PID AURORA B PATHWAY		0.0	1.0	1.0	0.0	0.0	0.0	1.0	0.0	0.0	0.0	0.0	0.0	0.0	0.0	1.0	0.0	0.0	0.0	0.0	0.0
KYNU	8942	symbol	H. sapiens	8942	H. sapiens	KYNU	kynureninase	GO:0019442 tryptophan catabolic process to acetyl-CoA;GO:0034354 'de novo' NAD biosynthetic process from tryptophan;GO:0097053 L-kynurenine catabolic process		Enzymes/ENZYME proteins/Hydrolases	Cytosol(Supported)Nucleoplasm(Approved)	Pyridoxal Phosphate (Pyridoxal phosphate binding);L-Alanine (Pyridoxal phosphate binding);3-Hydroxyhippuric acid (Pyridoxal phosphate binding)		(M5921)HALLMARK COMPLEMENT; (M5934)HALLMARK XENOBIOTIC METABOLISM; (M5890)HALLMARK TNFA SIGNALING VIA NFKB	1.0	0.0	0.0	0.0	0.0	0.0	0.0	0.0	1.0	0.0	0.0	0.0	0.0	1.0	0.0	0.0	0.0	0.0	0.0	0.0
LARP1	23367	symbol	H. sapiens	23367	H. sapiens	LARP1	La ribonucleoprotein 1, translational regulator	GO:0072752 cellular response to rapamycin;GO:0045070 positive regulation of viral genome replication;GO:1901355 response to rapamycin			Cytosol(Supported)Endoplasmic reticulum;Nucleus(Approved)				1.0	0.0	0.0	0.0	0.0	0.0	0.0	1.0	0.0	0.0	0.0	0.0	0.0	0.0	0.0	0.0	0.0	0.0	0.0	0.0
LITAF	9516	symbol	H. sapiens	9516	H. sapiens	LITAF	lipopolysaccharide induced TNF factor	GO:1901223 negative regulation of NIK/NF-kappaB signaling;GO:0071222 cellular response to lipopolysaccharide;GO:0043123 positive regulation of I-kappaB kinase/NF-kappaB signaling			Cytosol;Nucleoplasm;Vesicles(Supported)			(M5890)HALLMARK TNFA SIGNALING VIA NFKB	0.0	0.0	0.0	0.0	0.0	0.0	0.0	0.0	0.0	1.0	0.0	0.0	0.0	0.0	0.0	0.0	0.0	0.0	0.0	0.0
LLGL2	3993	symbol	H. sapiens	3993	H. sapiens	LLGL2	LLGL scribble cell polarity complex component 2	GO:0015820 leucine transport;GO:0015803 branched-chain amino acid transport;GO:0015804 neutral amino acid transport			Cytosol(Supported)Vesicles(Approved)			(M5907)HALLMARK ESTROGEN RESPONSE LATE	0.0	0.0	1.0	0.0	0.0	0.0	0.0	0.0	0.0	0.0	0.0	0.0	0.0	0.0	0.0	0.0	1.0	0.0	0.0	0.0
LOC100131067	100131067	Gene_ID	H. sapiens	100131067	H. sapiens	CKMT2-AS1	CKMT2 antisense RNA 1								0.0	0.0	0.0	0.0	0.0	0.0	0.0	0.0	0.0	0.0	0.0	0.0	0.0	0.0	0.0	0.0	0.0	0.0	0.0	0.0
LOC100131289	100131289	Gene_ID	H. sapiens	100131289	H. sapiens	LOC100131289	uncharacterized LOC100131289								0.0	0.0	0.0	0.0	0.0	0.0	0.0	0.0	0.0	0.0	0.0	0.0	0.0	0.0	0.0	0.0	0.0	0.0	0.0	0.0
LOC100132319						None	None	None	None	None	None	None	None	None	nan	nan	nan	nan	nan	nan	nan	nan	nan	nan	nan	nan	nan	nan	nan	nan	nan	nan	nan	nan
LOC100505549	100505549	Gene_ID	H. sapiens	100505549	H. sapiens	LOC100505549	uncharacterized LOC100505549								0.0	0.0	0.0	0.0	0.0	0.0	0.0	0.0	0.0	0.0	0.0	0.0	0.0	0.0	0.0	0.0	0.0	0.0	0.0	0.0
LOC100505746	100505746	Gene_ID	H. sapiens	100505746	H. sapiens	ITGB2-AS1	ITGB2 antisense RNA 1								0.0	0.0	0.0	0.0	0.0	0.0	0.0	0.0	0.0	0.0	0.0	0.0	0.0	0.0	0.0	0.0	0.0	0.0	0.0	0.0
LOC100506302	100506302	Gene_ID	H. sapiens	100506302	H. sapiens	LOC100506302	uncharacterized LOC100506302								0.0	0.0	0.0	0.0	0.0	0.0	0.0	0.0	0.0	0.0	0.0	0.0	0.0	0.0	0.0	0.0	0.0	0.0	0.0	0.0
LOC101928845	101928845	Gene_ID	H. sapiens	101928845	H. sapiens	LINC01842	long intergenic non-protein coding RNA 1842								0.0	0.0	0.0	0.0	0.0	0.0	0.0	0.0	0.0	0.0	0.0	0.0	0.0	0.0	0.0	0.0	0.0	0.0	0.0	0.0
LOC105378470	105378470	Gene_ID	H. sapiens	105378470	H. sapiens	LINC02624	long intergenic non-protein coding RNA 2624								0.0	0.0	0.0	0.0	0.0	0.0	0.0	0.0	0.0	0.0	0.0	0.0	0.0	0.0	0.0	0.0	0.0	0.0	0.0	0.0
LOC149401						None	None	None	None	None	None	None	None	None	nan	nan	nan	nan	nan	nan	nan	nan	nan	nan	nan	nan	nan	nan	nan	nan	nan	nan	nan	nan
LOC163131	163131	Gene_ID	H. sapiens	163131	H. sapiens	ZNF780B	zinc finger protein 780B	GO:0006355 regulation of transcription, DNA-templated;GO:1903506 regulation of nucleic acid-templated transcription;GO:0006351 transcription, DNA-templated		Transcription factors/Zinc-coordinating DNA-binding domains	Centrosome;Nucleus(Approved)				0.0	0.0	0.0	0.0	0.0	0.0	0.0	0.0	0.0	0.0	0.0	0.0	0.0	0.0	0.0	0.0	0.0	0.0	0.0	0.0
LOC285628	107075116	Gene_ID	H. sapiens	107075116	H. sapiens	MIR3142HG	MIR3142 host gene								0.0	0.0	0.0	0.0	0.0	0.0	0.0	0.0	0.0	0.0	0.0	0.0	0.0	0.0	0.0	0.0	0.0	0.0	0.0	0.0
LOC286126						None	None	None	None	None	None	None	None	None	nan	nan	nan	nan	nan	nan	nan	nan	nan	nan	nan	nan	nan	nan	nan	nan	nan	nan	nan	nan
LOC440149	102725228	Gene_ID	H. sapiens	102725228	H. sapiens	LOC102725228	uncharacterized LOC102725228								0.0	0.0	0.0	0.0	0.0	0.0	0.0	0.0	0.0	0.0	0.0	0.0	0.0	0.0	0.0	0.0	0.0	0.0	0.0	0.0
LOXL2	4017	symbol	H. sapiens	4017	H. sapiens	LOXL2	lysyl oxidase like 2	GO:1902455 negative regulation of stem cell population maintenance;GO:0032332 positive regulation of chondrocyte differentiation;GO:0018057 peptidyl-lysine oxidation		Enzymes/ENZYME proteins/Oxidoreductases	Nucleoplasm(Approved)		(M3468)NABA ECM REGULATORS; (M5885)NABA MATRISOME ASSOCIATED; (M5889)NABA MATRISOME	(M5930)HALLMARK EPITHELIAL MESENCHYMAL TRANSITION	0.0	0.0	0.0	0.0	0.0	0.0	0.0	0.0	1.0	0.0	0.0	0.0	0.0	1.0	0.0	0.0	0.0	0.0	0.0	0.0
LPP	4026	symbol	H. sapiens	4026	H. sapiens	LPP	LIM domain containing preferred translocation partner in lipoma	GO:0098609 cell-cell adhesion;GO:0007155 cell adhesion;GO:0022610 biological adhesion			Cytosol;Focal adhesion sites(Enhanced)		(M232)PID ECADHERIN STABILIZATION PATHWAY		0.0	0.0	0.0	0.0	0.0	0.0	0.0	0.0	0.0	0.0	0.0	0.0	0.0	0.0	0.0	0.0	0.0	0.0	0.0	0.0
LRCH4	4034	symbol	H. sapiens	4034	H. sapiens	LRCH4	leucine rich repeats and calponin homology domain containing 4	GO:0007399 nervous system development;GO:0048731 system development;GO:0007275 multicellular organism development			Cytosol;Focal adhesion sites;Nucleoplasm(Approved)				0.0	0.0	0.0	0.0	0.0	0.0	0.0	0.0	0.0	0.0	0.0	0.0	0.0	0.0	0.0	0.0	0.0	0.0	0.0	0.0
LRRC9	341883	symbol	H. sapiens	341883	H. sapiens	LRRC9	leucine rich repeat containing 9								0.0	0.0	0.0	0.0	0.0	0.0	0.0	0.0	0.0	0.0	0.0	0.0	0.0	0.0	0.0	0.0	0.0	0.0	0.0	0.0
LYAR	55646	symbol	H. sapiens	55646	H. sapiens	LYAR	Ly1 antibody reactive	GO:0048821 erythrocyte development;GO:0050766 positive regulation of phagocytosis;GO:0061515 myeloid cell development		Transcription factors/Zinc-coordinating DNA-binding domains	Nucleoli(Supported)Nucleus(Approved)			(M5925)HALLMARK E2F TARGETS	0.0	0.0	0.0	0.0	0.0	0.0	0.0	0.0	0.0	0.0	0.0	0.0	0.0	0.0	0.0	0.0	0.0	0.0	0.0	0.0
MAML2	23373	gene_synonym	H. sapiens	23373	H. sapiens	CRTC1	CREB regulated transcription coactivator 1	GO:1902631 negative regulation of membrane hyperpolarization;GO:1900273 positive regulation of long-term synaptic potentiation;GO:1902630 regulation of membrane hyperpolarization			Cytosol;Nuclear bodies;Nucleoplasm(Supported)Plasma membrane(Approved)		(M167)PID AP1 PATHWAY		0.0	0.0	0.0	0.0	0.0	0.0	0.0	0.0	0.0	0.0	0.0	0.0	0.0	0.0	0.0	0.0	0.0	0.0	0.0	0.0
MAN1B1	11253	symbol	H. sapiens	11253	H. sapiens	MAN1B1	mannosidase alpha class 1B member 1	GO:0036511 trimming of first mannose on A branch;GO:0036512 trimming of second mannose on A branch;GO:0036510 trimming of terminal mannose on C branch		Enzymes/ENZYME proteins/Hydrolases	Vesicles(Uncertain)	1,4-Butanediol (Mannosyl-oligosaccharide 1,2-alpha-mannosidase activity);Methyl-2-S-(Alpha-D-Mannopyranosyl)-2-Thio-Alpha-D-Mannopyranoside (Mannosyl-oligosaccharide 1,2-alpha-mannosidase activity);Kifunensine (Mannosyl-oligosaccharide 1,2-alpha-mannosidase activity);Duvoglustat (Mannosyl-oligosaccharide 1,2-alpha-mannosidase activity)			0.0	0.0	0.0	0.0	0.0	0.0	1.0	0.0	1.0	0.0	1.0	0.0	0.0	0.0	0.0	0.0	0.0	0.0	0.0	0.0
MAP3K15	389840	symbol	H. sapiens	389840	H. sapiens	MAP3K15	mitogen-activated protein kinase kinase kinase 15	GO:0000186 activation of MAPKK activity;GO:0043406 positive regulation of MAP kinase activity;GO:0071902 positive regulation of protein serine/threonine kinase activity	STE Ser/Thr protein kinase family	Enzymes/{ENZYME proteins/Transferases,Kinases/STE Ser/Thr protein kinases}	Vesicles(Approved)				0.0	0.0	0.0	0.0	0.0	0.0	0.0	0.0	0.0	0.0	0.0	0.0	0.0	0.0	0.0	0.0	0.0	0.0	0.0	0.0
MAP4K4	9448	symbol	H. sapiens	9448	H. sapiens	MAP4K4	mitogen-activated protein kinase kinase kinase kinase 4	GO:0120183 positive regulation of focal adhesion disassembly;GO:0120182 regulation of focal adhesion disassembly;GO:0120181 focal adhesion disassembly	STE Ser/Thr protein kinase family	Enzymes/{ENZYME proteins/Transferases,Kinases/STE Ser/Thr protein kinases}			(M62)PID EPHB FWD PATHWAY; (M128)PID TNF PATHWAY; (M144)PID CERAMIDE PATHWAY		0.0	0.0	0.0	0.0	0.0	0.0	0.0	0.0	0.0	0.0	0.0	0.0	0.0	0.0	1.0	1.0	0.0	1.0	0.0	0.0
MAPK8	5599	symbol	H. sapiens	5599	H. sapiens	MAPK8	mitogen-activated protein kinase 8	GO:1900740 positive regulation of protein insertion into mitochondrial membrane involved in apoptotic signaling pathway;GO:1900739 regulation of protein insertion into mitochondrial membrane involved in apoptotic signaling pathway;GO:1901030 positive regulation of mitochondrial outer membrane permeabilization involved in apoptotic signaling pathway	CMGC Ser/Thr protein kinase family	Enzymes/{ENZYME proteins/Transferases,Kinases/CMGC Ser/Thr protein kinases};RAS pathway related proteins		2,6-Dihydroanthra/1,9-Cd/Pyrazol-6-One (Protein serine/threonine kinase activity);6-CHLORO-9-HYDROXY-1,3-DIMETHYL-1,9-DIHYDRO-4H-PYRAZOLO[3,4-B]QUINOLIN-4-ONE (Protein serine/threonine kinase activity);2-({2-[(3-HYDROXYPHENYL)AMINO]PYRIMIDIN-4-YL}AMINO)BENZAMIDE (Protein serine/threonine kinase activity);N-(4-AMINO-5-CYANO-6-ETHOXYPYRIDIN-2-YL)-2-(4-BROMO-2,5-DIMETHOXYPHENYL)ACETAMIDE (Protein se…	(M190)PID TCR JNK PATHWAY; (M15743)ST GA12 PATHWAY; (M268)PID S1P S1P2 PATHWAY	(M5923)HALLMARK PI3K AKT MTOR SIGNALING	0.0	0.0	0.0	0.0	0.0	1.0	0.0	0.0	0.0	1.0	0.0	1.0	1.0	1.0	0.0	0.0	1.0	1.0	1.0	0.0
MAPK8IP3	23162	symbol	H. sapiens	23162	H. sapiens	MAPK8IP3	mitogen-activated protein kinase 8 interacting protein 3	GO:0099641 anterograde axonal protein transport;GO:0007257 activation of JUN kinase activity;GO:0099640 axo-dendritic protein transport			Vesicles(Approved)		(M17200)SA B CELL RECEPTOR COMPLEXES; (M7871)ST GRANULE CELL SURVIVAL PATHWAY; (M12705)SIG CD40PATHWAYMAP		0.0	0.0	0.0	0.0	0.0	0.0	0.0	0.0	0.0	0.0	0.0	0.0	0.0	0.0	0.0	0.0	0.0	1.0	0.0	0.0
MC5R	4161	symbol	H. sapiens	4161	H. sapiens	MC5R	melanocortin 5 receptor	GO:0007189 adenylate cyclase-activating G protein-coupled receptor signaling pathway;GO:0019933 cAMP-mediated signaling;GO:0007188 adenylate cyclase-modulating G protein-coupled receptor signaling pathway		G-protein coupled receptors/GPCRs excl olfactory receptors					0.0	0.0	0.0	0.0	0.0	0.0	0.0	0.0	0.0	0.0	0.0	0.0	0.0	0.0	0.0	0.0	0.0	0.0	0.0	0.0
MCART6	401612	gene_synonym	H. sapiens	401612	H. sapiens	SLC25A53	solute carrier family 25 member 53								0.0	0.0	0.0	0.0	0.0	0.0	0.0	0.0	0.0	0.0	0.0	0.0	0.0	0.0	0.0	0.0	0.0	0.0	0.0	0.0
MED1	5469	symbol	H. sapiens	5469	H. sapiens	MED1	mediator complex subunit 1	GO:0060750 epithelial cell proliferation involved in mammary gland duct elongation;GO:0070562 regulation of vitamin D receptor signaling pathway;GO:0048822 enucleate erythrocyte development			Nucleoplasm(Supported)	5-{2-[1-(1-METHYL-PROPYL)-7A-METHYL-OCTAHYDRO-INDEN-4-YLIDENE]-ETHYLIDENE}-2-METHYLENE-CYCLOHEXANE-1,3-DIOL (Vitamin d receptor binding)	(M162)PID RXR VDR PATHWAY; (M58)PID AR PATHWAY; (M200)PID ERA GENOMIC PATHWAY		0.0	0.0	0.0	0.0	1.0	0.0	0.0	0.0	0.0	1.0	0.0	1.0	1.0	1.0	1.0	1.0	0.0	0.0	0.0	1.0
MED13	9969	symbol	H. sapiens	9969	H. sapiens	MED13	mediator complex subunit 13	GO:0070328 triglyceride homeostasis;GO:0055090 acylglycerol homeostasis;GO:0042632 cholesterol homeostasis			Nucleus(Supported)				0.0	0.0	0.0	0.0	0.0	0.0	0.0	0.0	0.0	0.0	0.0	0.0	0.0	0.0	0.0	0.0	0.0	0.0	0.0	0.0
MESP1	55897	symbol	H. sapiens	55897	H. sapiens	MESP1	mesoderm posterior bHLH transcription factor 1	GO:0090082 positive regulation of heart induction by negative regulation of canonical Wnt signaling pathway;GO:0042664 negative regulation of endodermal cell fate specification;GO:0035481 positive regulation of Notch signaling pathway involved in heart induction		Transcription factors/Basic domains	Nucleus(Supported)Nucleoli(Approved)				0.0	0.0	0.0	0.0	0.0	0.0	0.0	0.0	0.0	0.0	0.0	0.0	0.0	1.0	0.0	0.0	0.0	0.0	0.0	0.0
MFSD8	256471	symbol	H. sapiens	256471	H. sapiens	MFSD8	major facilitator superfamily domain containing 8	GO:1905165 regulation of lysosomal protein catabolic process;GO:1904350 regulation of protein catabolic process in the vacuole;GO:1905146 lysosomal protein catabolic process		Transporters/Electrochemical Potential-driven transporters	Nucleoplasm;Vesicles(Supported)				0.0	0.0	0.0	0.0	0.0	0.0	1.0	0.0	0.0	0.0	0.0	0.0	0.0	0.0	0.0	0.0	0.0	0.0	0.0	0.0
MGC2463						None	None	None	None	None	None	None	None	None	nan	nan	nan	nan	nan	nan	nan	nan	nan	nan	nan	nan	nan	nan	nan	nan	nan	nan	nan	nan
MGST3	4259	symbol	H. sapiens	4259	H. sapiens	MGST3	microsomal glutathione S-transferase 3	GO:0019370 leukotriene biosynthetic process;GO:1901687 glutathione derivative biosynthetic process;GO:1901685 glutathione derivative metabolic process		Enzymes/ENZYME proteins/Transferases	Nucleus(Approved)	Glutathione (Peroxidase activity)		(M5905)HALLMARK ADIPOGENESIS; (M5936)HALLMARK OXIDATIVE PHOSPHORYLATION; (M5945)HALLMARK HEME METABOLISM	0.0	0.0	0.0	0.0	0.0	0.0	0.0	0.0	1.0	0.0	0.0	0.0	0.0	0.0	0.0	0.0	0.0	0.0	0.0	0.0
MICA	100507436	symbol	H. sapiens	100507436	H. sapiens	MICA	MHC class I polypeptide-related sequence A	GO:0045953 negative regulation of natural killer cell mediated cytotoxicity;GO:0002486 antigen processing and presentation of endogenous peptide antigen via MHC class I via ER pathway, TAP-independent;GO:0002716 negative regulation of natural killer cell mediated immunity							0.0	1.0	0.0	0.0	0.0	0.0	0.0	0.0	0.0	1.0	0.0	0.0	0.0	1.0	0.0	1.0	0.0	0.0	0.0	0.0
MRPL17	63875	symbol	H. sapiens	63875	H. sapiens	MRPL17	mitochondrial ribosomal protein L17	GO:0070126 mitochondrial translational termination;GO:0070125 mitochondrial translational elongation;GO:0006415 translational termination		Ribosomal proteins	Golgi apparatus;Nucleoli;Vesicles(Uncertain)				0.0	0.0	0.0	0.0	0.0	0.0	0.0	1.0	0.0	0.0	0.0	0.0	0.0	0.0	0.0	0.0	0.0	0.0	0.0	0.0
MYADML	151325	symbol	H. sapiens	151325	H. sapiens	MYADML	myeloid associated differentiation marker like (pseudogene)								0.0	0.0	0.0	0.0	0.0	0.0	0.0	0.0	0.0	0.0	0.0	0.0	0.0	0.0	0.0	0.0	0.0	0.0	0.0	0.0
MYO1F	4542	symbol	H. sapiens	4542	H. sapiens	MYO1F	myosin IF	GO:0030050 vesicle transport along actin filament;GO:0099515 actin filament-based transport;GO:0099518 vesicle cytoskeletal trafficking							0.0	0.0	0.0	0.0	0.0	0.0	0.0	0.0	0.0	0.0	0.0	0.0	0.0	0.0	0.0	0.0	0.0	0.0	0.0	0.0
MYO5B	4645	symbol	H. sapiens	4645	H. sapiens	MYO5B	myosin VB	GO:0003091 renal water homeostasis;GO:0030050 vesicle transport along actin filament;GO:0099515 actin filament-based transport			Plasma membrane(Approved)				0.0	0.0	0.0	0.0	0.0	0.0	0.0	0.0	0.0	0.0	0.0	0.0	0.0	0.0	0.0	0.0	0.0	0.0	0.0	0.0
MYO9B	4650	symbol	H. sapiens	4650	H. sapiens	MYO9B	myosin IXB	GO:0035385 Roundabout signaling pathway;GO:0032011 ARF protein signal transduction;GO:0035023 regulation of Rho protein signal transduction			Cytosol(Supported)		(M68)PID RHOA REG PATHWAY	(M5893)HALLMARK MITOTIC SPINDLE	0.0	0.0	1.0	0.0	0.0	0.0	0.0	0.0	0.0	0.0	0.0	0.0	0.0	1.0	0.0	0.0	0.0	0.0	0.0	0.0
NBEAL2	23218	symbol	H. sapiens	23218	H. sapiens	NBEAL2	neurobeachin like 2	GO:0030220 platelet formation;GO:0036344 platelet morphogenesis;GO:0043312 neutrophil degranulation							0.0	0.0	0.0	1.0	0.0	0.0	0.0	0.0	0.0	0.0	0.0	0.0	0.0	0.0	0.0	0.0	0.0	0.0	0.0	0.0
NCOA2	10499	symbol	H. sapiens	10499	H. sapiens	NCOA2	nuclear receptor coactivator 2	GO:1904017 cellular response to Thyroglobulin triiodothyronine;GO:0015721 bile acid and bile salt transport;GO:1904016 response to Thyroglobulin triiodothyronine		Transcription factors/Basic domains	Nuclear bodies;Nucleoplasm(Supported)	Genistein (Transcription coactivator activity);Methyltrienolone (Transcription coactivator activity);17-METHYL-17-ALPHA-DIHYDROEQUILENIN (Transcription coactivator activity);4-(2-amino-1-methyl-1H-imidazo[4,5-b]pyridin-6-yl)phenol (Transcription coactivator activity);N-(2,2,2-TRIFLUOROETHYL)-N-{4-[2,2,2-TRIFLUORO-1-HYDROXY-1-(TRIFLUOROMETHYL)ETHYL]PHENYL}BENZENESULFONAMIDE (Transcription coactiva…	(M119)PID ERB GENOMIC PATHWAY; (M207)PID RETINOIC ACID PATHWAY; (M151)PID AR TF PATHWAY		0.0	0.0	1.0	0.0	0.0	0.0	0.0	0.0	1.0	0.0	0.0	0.0	0.0	0.0	0.0	0.0	0.0	0.0	0.0	0.0
NCR3	259197	symbol	H. sapiens	259197	H. sapiens	NCR3	natural cytotoxicity triggering receptor 3	GO:0045954 positive regulation of natural killer cell mediated cytotoxicity;GO:0002717 positive regulation of natural killer cell mediated immunity;GO:0042269 regulation of natural killer cell mediated cytotoxicity		CD markers					0.0	1.0	0.0	0.0	0.0	0.0	0.0	0.0	0.0	1.0	0.0	0.0	0.0	0.0	0.0	1.0	0.0	0.0	0.0	0.0
NCRNA00116	205251	gene_synonym	H. sapiens	205251	H. sapiens	MTLN	mitoregulin	GO:0051284 positive regulation of sequestering of calcium ion;GO:0010918 positive regulation of mitochondrial membrane potential;GO:0051282 regulation of sequestering of calcium ion							0.0	0.0	0.0	0.0	0.0	0.0	0.0	0.0	0.0	0.0	0.0	0.0	0.0	0.0	0.0	0.0	0.0	0.0	0.0	0.0
NCRNA00253	360205	gene_synonym	H. sapiens	360205	H. sapiens	PRAC2	PRAC2 small nuclear protein								0.0	0.0	0.0	0.0	0.0	0.0	0.0	0.0	0.0	0.0	0.0	0.0	0.0	0.0	0.0	0.0	0.0	0.0	0.0	0.0
NDUFA3	4696	symbol	H. sapiens	4696	H. sapiens	NDUFA3	NADH:ubiquinone oxidoreductase subunit A3	GO:0006120 mitochondrial electron transport, NADH to ubiquinone;GO:0042775 mitochondrial ATP synthesis coupled electron transport;GO:0042773 ATP synthesis coupled electron transport				NADH (Nadh dehydrogenase (ubiquinone) activity)		(M5936)HALLMARK OXIDATIVE PHOSPHORYLATION	0.0	0.0	0.0	0.0	0.0	0.0	0.0	0.0	1.0	0.0	0.0	0.0	0.0	0.0	0.0	0.0	0.0	0.0	0.0	0.0
NEDD8	4738	symbol	H. sapiens	4738	H. sapiens	NEDD8	NEDD8 ubiquitin like modifier	GO:0006879 cellular iron ion homeostasis;GO:0045116 protein neddylation;GO:0055072 iron ion homeostasis			Nucleoplasm(Enhanced)Cytosol(Supported)		(M119)PID ERB GENOMIC PATHWAY; (M261)PID P53 REGULATION PATHWAY; (M200)PID ERA GENOMIC PATHWAY		0.0	0.0	0.0	0.0	0.0	0.0	1.0	0.0	0.0	0.0	1.0	0.0	0.0	1.0	0.0	0.0	0.0	0.0	0.0	0.0
NFAT5	10725	symbol	H. sapiens	10725	H. sapiens	NFAT5	nuclear factor of activated T cells 5	GO:1904996 positive regulation of leukocyte adhesion to vascular endothelial cell;GO:0070884 regulation of calcineurin-NFAT signaling cascade;GO:1904994 regulation of leukocyte adhesion to vascular endothelial cell		Transcription factors/Immunoglobulin fold	Cytosol;Nucleus(Supported)		(M16518)ST WNT CA2 CYCLIC GMP PATHWAY; (M3501)ST B CELL ANTIGEN RECEPTOR; (M9526)ST T CELL SIGNAL TRANSDUCTION	(M5890)HALLMARK TNFA SIGNALING VIA NFKB	0.0	0.0	0.0	0.0	0.0	0.0	0.0	0.0	0.0	1.0	0.0	0.0	0.0	0.0	0.0	1.0	0.0	0.0	0.0	0.0
NFATC2	4773	symbol	H. sapiens	4773	H. sapiens	NFATC2	nuclear factor of activated T cells 2	GO:1905064 negative regulation of vascular smooth muscle cell differentiation;GO:1901741 positive regulation of myoblast fusion;GO:0045589 regulation of regulatory T cell differentiation		Transcription factors/Immunoglobulin fold	Cytosol;Nucleoplasm(Supported)		(M235)PID TCR CALCIUM PATHWAY; (M23)PID WNT NONCANONICAL PATHWAY; (M65)PID FRA PATHWAY		0.0	1.0	0.0	0.0	0.0	0.0	0.0	0.0	0.0	1.0	0.0	0.0	0.0	1.0	0.0	1.0	0.0	0.0	0.0	0.0
NFATC3	4775	symbol	H. sapiens	4775	H. sapiens	NFATC3	nuclear factor of activated T cells 3	GO:1905064 negative regulation of vascular smooth muscle cell differentiation;GO:1902894 negative regulation of pri-miRNA transcription by RNA polymerase II;GO:1905063 regulation of vascular smooth muscle cell differentiation		Transcription factors/Immunoglobulin fold	Cytosol;Nucleoplasm(Supported)		(M235)PID TCR CALCIUM PATHWAY; (M65)PID FRA PATHWAY; (M176)PID FOXM1 PATHWAY		0.0	1.0	0.0	0.0	0.0	0.0	0.0	0.0	0.0	1.0	0.0	0.0	0.0	1.0	0.0	0.0	0.0	1.0	0.0	0.0
NFKB1	4790	symbol	H. sapiens	4790	H. sapiens	NFKB1	nuclear factor kappa B subunit 1	GO:0010956 negative regulation of calcidiol 1-monooxygenase activity;GO:1900127 positive regulation of hyaluronan biosynthetic process;GO:0045083 negative regulation of interleukin-12 biosynthetic process		RAS pathway related proteins;Transcription factors/Immunoglobulin fold	Cytosol;Nucleoplasm(Supported)	Thalidomide (Transcriptional repressor activity, rna polymerase ii transcription regulatory region sequence-specific binding);Pranlukast (Transcriptional repressor activity, rna polymerase ii transcription regulatory region sequence-specific binding);HE3286 (Transcriptional repressor activity, rna polymerase ii transcription regulatory region sequence-specific binding);P54 (Transcriptional repres…	(M26)PID NFKAPPAB ATYPICAL PATHWAY; (M37)PID NFKAPPAB CANONICAL PATHWAY; (M7416)ST GAQ PATHWAY	(M5942)HALLMARK UV RESPONSE DN; (M5932)HALLMARK INFLAMMATORY RESPONSE; (M5913)HALLMARK INTERFERON GAMMA RESPONSE	0.0	1.0	0.0	1.0	0.0	0.0	0.0	0.0	1.0	1.0	0.0	0.0	1.0	1.0	0.0	0.0	0.0	1.0	0.0	0.0
NIFIE14	10430	gene_synonym	H. sapiens	10430	H. sapiens	TMEM147	transmembrane protein 147				Actin filaments;Cytosol;Golgi apparatus(Uncertain)				0.0	0.0	0.0	0.0	0.0	0.0	0.0	0.0	0.0	0.0	0.0	0.0	0.0	0.0	0.0	0.0	0.0	0.0	0.0	0.0
NKG7	4818	symbol	H. sapiens	4818	H. sapiens	NKG7	natural killer cell granule protein 7				Vesicles(Approved)				0.0	0.0	0.0	0.0	0.0	0.0	0.0	0.0	0.0	0.0	0.0	0.0	0.0	0.0	0.0	0.0	0.0	0.0	0.0	0.0
NOS3	4846	symbol	H. sapiens	4846	H. sapiens	NOS3	nitric oxide synthase 3	GO:0014740 negative regulation of muscle hyperplasia;GO:0003100 regulation of systemic arterial blood pressure by endothelin;GO:0014806 smooth muscle hyperplasia		Enzymes/ENZYME proteins/Oxidoreductases		L-Arginine (Tetrahydrobiopterin binding);L-Citrulline (Tetrahydrobiopterin binding);Sapropterin (Tetrahydrobiopterin binding);Miconazole (Tetrahydrobiopterin binding);N,N-dimethylarginine (Tetrahydrobiopterin binding);L-N(Omega)-Nitroarginine-2,4-L-Diaminobutyric Amide (Tetrahydrobiopterin binding);L-2-Amino-4-(Guanidinooxy)Butyric Acid (Tetrahydrobiopterin binding);3-Bromo-7-Nitroindazole (Tetra…	(M226)PID VEGFR1 PATHWAY; (M65)PID FRA PATHWAY; (M41)PID ER NONGENOMIC PATHWAY		0.0	0.0	0.0	0.0	0.0	0.0	0.0	0.0	1.0	0.0	0.0	0.0	0.0	0.0	0.0	1.0	0.0	0.0	0.0	1.0
NOTCH2	4853	symbol	H. sapiens	4853	H. sapiens	NOTCH2	notch receptor 2	GO:0072104 glomerular capillary formation;GO:0072015 glomerular visceral epithelial cell development;GO:0002315 marginal zone B cell differentiation			Nucleoplasm;Plasma membrane(Supported)		(M17)PID NOTCH PATHWAY	(M5903)HALLMARK NOTCH SIGNALING; (M5942)HALLMARK UV RESPONSE DN; (M5893)HALLMARK MITOTIC SPINDLE	0.0	0.0	0.0	1.0	0.0	0.0	0.0	0.0	0.0	0.0	0.0	0.0	0.0	1.0	1.0	1.0	1.0	0.0	0.0	1.0
NOTCH2NL	100996763	gene_synonym	H. sapiens	100996763	H. sapiens	NOTCH2NLB	notch 2 N-terminal like B	GO:0021987 cerebral cortex development;GO:0045747 positive regulation of Notch signaling pathway;GO:0021543 pallium development							0.0	0.0	0.0	0.0	0.0	0.0	0.0	0.0	0.0	0.0	0.0	0.0	0.0	0.0	0.0	0.0	0.0	0.0	0.0	0.0
NPAS2	4862	symbol	H. sapiens	4862	H. sapiens	NPAS2	neuronal PAS domain protein 2	GO:2000987 positive regulation of behavioral fear response;GO:1903367 positive regulation of fear response;GO:2000822 regulation of behavioral fear response		Transcription factors/Basic domains	Nucleoplasm(Approved)		(M95)PID CIRCADIAN PATHWAY		0.0	0.0	0.0	0.0	0.0	0.0	0.0	0.0	0.0	1.0	0.0	0.0	0.0	0.0	0.0	0.0	0.0	0.0	0.0	0.0
NPFF	8620	symbol	H. sapiens	8620	H. sapiens	NPFF	neuropeptide FF-amide peptide precursor	GO:0030103 vasopressin secretion;GO:0032099 negative regulation of appetite;GO:0010459 negative regulation of heart rate							0.0	0.0	0.0	0.0	0.0	0.0	0.0	0.0	0.0	0.0	0.0	0.0	0.0	0.0	0.0	0.0	1.0	0.0	0.0	0.0
NR3C1	2908	symbol	H. sapiens	2908	H. sapiens	NR3C1	nuclear receptor subfamily 3 group C member 1	GO:0043402 glucocorticoid mediated signaling pathway;GO:0042921 glucocorticoid receptor signaling pathway;GO:0031958 corticosteroid receptor signaling pathway		Nuclear receptors;Transcription factors/Zinc-coordinating DNA-binding domains	Cytosol;Nucleoplasm(Enhanced)Mitochondria(Supported)	Flunisolide (Zinc ion binding);Diflorasone (Zinc ion binding);Alclometasone (Zinc ion binding);Medrysone (Zinc ion binding);Amcinonide (Zinc ion binding);Fluorometholone (Zinc ion binding);Megestrol acetate (Zinc ion binding);Beclomethasone dipropionate (Zinc ion binding);Spironolactone (Zinc ion binding);Betamethasone (Zinc ion binding);Desoximetasone (Zinc ion binding);Fluticasone Propionate (Z…	(M30)PID HDAC CLASSII PATHWAY; (M106)PID HNF3B PATHWAY; (M151)PID AR TF PATHWAY	(M5942)HALLMARK UV RESPONSE DN; (M5945)HALLMARK HEME METABOLISM; (M5891)HALLMARK HYPOXIA	0.0	0.0	1.0	0.0	0.0	0.0	0.0	0.0	0.0	0.0	0.0	0.0	0.0	1.0	0.0	0.0	0.0	0.0	0.0	1.0
NSUN7	79730	symbol	H. sapiens	79730	H. sapiens	NSUN7	NOP2/Sun RNA methyltransferase family member 7	GO:0032259 methylation;GO:0008152 metabolic process;GO:0008150 biological_process			Vesicles(Supported)				0.0	0.0	0.0	0.0	0.0	0.0	0.0	0.0	0.0	0.0	0.0	0.0	0.0	0.0	0.0	0.0	0.0	0.0	0.0	0.0
NT5C2	22978	symbol	H. sapiens	22978	H. sapiens	NT5C2	5'-nucleotidase, cytosolic II	GO:0046085 adenosine metabolic process;GO:0046040 IMP metabolic process;GO:0006195 purine nucleotide catabolic process		Enzymes/ENZYME proteins/Hydrolases		Adenosine triphosphate (Nucleotide binding);Ribavirin (Nucleotide binding)			1.0	0.0	0.0	0.0	0.0	0.0	0.0	0.0	1.0	0.0	0.0	0.0	0.0	0.0	0.0	0.0	0.0	0.0	0.0	0.0
NTHL1	4913	symbol	H. sapiens	4913	H. sapiens	NTHL1	nth like DNA glycosylase 1	GO:0045008 depyrimidination;GO:0009223 pyrimidine deoxyribonucleotide catabolic process;GO:0006244 pyrimidine nucleotide catabolic process		Enzymes/ENZYME proteins/Lyases				(M5935)HALLMARK FATTY ACID METABOLISM	1.0	0.0	0.0	0.0	0.0	0.0	0.0	0.0	1.0	0.0	0.0	0.0	0.0	0.0	0.0	0.0	0.0	0.0	0.0	0.0
NUP210	23225	symbol	H. sapiens	23225	H. sapiens	NUP210	nucleoporin 210	GO:0006409 tRNA export from nucleus;GO:0006110 regulation of glycolytic process;GO:0071431 tRNA-containing ribonucleoprotein complex export from nucleus		Transporters/Transporter channels and pores					1.0	0.0	1.0	0.0	1.0	0.0	0.0	0.0	1.0	0.0	0.0	0.0	0.0	1.0	0.0	0.0	0.0	0.0	0.0	0.0
NUP214	8021	symbol	H. sapiens	8021	H. sapiens	NUP214	nucleoporin 214	GO:0006409 tRNA export from nucleus;GO:0006110 regulation of glycolytic process;GO:0071431 tRNA-containing ribonucleoprotein complex export from nucleus		Transporters/Transporter channels and pores	Focal adhesion sites;Nucleus;Vesicles(Supported)		(M228)PID SMAD2 3PATHWAY; (M181)PID BMP PATHWAY; (M113)PID NFAT 3PATHWAY		1.0	0.0	1.0	0.0	1.0	1.0	0.0	0.0	1.0	0.0	0.0	1.0	0.0	1.0	0.0	0.0	0.0	0.0	0.0	0.0
nx97g05.s1						None	None	None	None	None	None	None	None	None	nan	nan	nan	nan	nan	nan	nan	nan	nan	nan	nan	nan	nan	nan	nan	nan	nan	nan	nan	nan
NCI_CGAP_GCB1						None	None	None	None	None	None	None	None	None	nan	nan	nan	nan	nan	nan	nan	nan	nan	nan	nan	nan	nan	nan	nan	nan	nan	nan	nan	nan
IMAGE:1270232						None	None	None	None	None	None	None	None	None	nan	nan	nan	nan	nan	nan	nan	nan	nan	nan	nan	nan	nan	nan	nan	nan	nan	nan	nan	nan
3'.						None	None	None	None	None	None	None	None	None	nan	nan	nan	nan	nan	nan	nan	nan	nan	nan	nan	nan	nan	nan	nan	nan	nan	nan	nan	nan
ODZ1	10178	gene_synonym	H. sapiens	10178	H. sapiens	TENM1	teneurin transmembrane protein 1	GO:0051491 positive regulation of filopodium assembly;GO:0006359 regulation of transcription by RNA polymerase III;GO:0030838 positive regulation of actin filament polymerization							0.0	0.0	0.0	0.0	0.0	1.0	0.0	0.0	0.0	0.0	0.0	0.0	0.0	0.0	0.0	0.0	1.0	0.0	0.0	0.0
OMP	4975	symbol	H. sapiens	4975	H. sapiens	OMP	olfactory marker protein	GO:0007268 chemical synaptic transmission;GO:0007608 sensory perception of smell;GO:0098916 anterograde trans-synaptic signaling							0.0	0.0	0.0	0.0	0.0	0.0	0.0	0.0	0.0	0.0	0.0	0.0	0.0	0.0	0.0	0.0	0.0	0.0	0.0	0.0
OPA1	4976	symbol	H. sapiens	4976	H. sapiens	OPA1	OPA1 mitochondrial dynamin like GTPase	GO:0061003 positive regulation of dendritic spine morphogenesis;GO:0046628 positive regulation of insulin receptor signaling pathway;GO:0014042 positive regulation of neuron maturation		Enzymes/ENZYME proteins/Hydrolases;Transporters	Mitochondria(Supported)Nucleoplasm(Approved)			(M5936)HALLMARK OXIDATIVE PHOSPHORYLATION	0.0	0.0	0.0	0.0	0.0	0.0	0.0	0.0	1.0	0.0	0.0	0.0	0.0	1.0	0.0	0.0	1.0	0.0	0.0	1.0
OPA3	80207	symbol	H. sapiens	80207	H. sapiens	OPA3	outer mitochondrial membrane lipid metabolism regulator OPA3	GO:0070584 mitochondrion morphogenesis;GO:0007601 visual perception;GO:0050905 neuromuscular process			Cytosol;Nucleoplasm(Approved)				0.0	0.0	0.0	0.0	0.0	0.0	0.0	0.0	0.0	0.0	0.0	0.0	0.0	0.0	0.0	0.0	0.0	0.0	0.0	0.0
OR2V2	285659	symbol	H. sapiens	285659	H. sapiens	OR2V2	olfactory receptor family 2 subfamily V member 2	GO:0050911 detection of chemical stimulus involved in sensory perception of smell;GO:0050907 detection of chemical stimulus involved in sensory perception;GO:0050906 detection of stimulus involved in sensory perception		G-protein coupled receptors/Odorant/olfactory and gustatory receptors					0.0	0.0	0.0	0.0	0.0	0.0	0.0	0.0	0.0	0.0	0.0	0.0	0.0	0.0	0.0	0.0	0.0	0.0	0.0	0.0
OR7E91P	79315	symbol	H. sapiens	79315	H. sapiens	OR7E91P	olfactory receptor family 7 subfamily E member 91 pseudogene								0.0	0.0	0.0	0.0	0.0	0.0	0.0	0.0	0.0	0.0	0.0	0.0	0.0	0.0	0.0	0.0	0.0	0.0	0.0	0.0
OR8B4	283162	symbol	H. sapiens	283162	H. sapiens	OR8B4	olfactory receptor family 8 subfamily B member 4 (gene/pseudogene)	GO:0050911 detection of chemical stimulus involved in sensory perception of smell;GO:0050907 detection of chemical stimulus involved in sensory perception;GO:0050906 detection of stimulus involved in sensory perception		G-protein coupled receptors/Odorant/olfactory and gustatory receptors					0.0	0.0	0.0	0.0	0.0	0.0	0.0	0.0	0.0	0.0	0.0	0.0	0.0	0.0	0.0	0.0	0.0	0.0	0.0	0.0
ORMDL2	29095	symbol	H. sapiens	29095	H. sapiens	ORMDL2	ORMDL sphingolipid biosynthesis regulator 2	GO:1900060 negative regulation of ceramide biosynthetic process;GO:0090155 negative regulation of sphingolipid biosynthetic process;GO:2000303 regulation of ceramide biosynthetic process			Endoplasmic reticulum(Supported)				0.0	0.0	0.0	0.0	0.0	0.0	0.0	1.0	0.0	0.0	0.0	0.0	0.0	0.0	0.0	0.0	0.0	0.0	0.0	0.0
PACRGL	133015	symbol	H. sapiens	133015	H. sapiens	PACRGL	parkin coregulated like				Nucleoplasm;Vesicles(Approved)				0.0	0.0	0.0	0.0	0.0	0.0	0.0	0.0	0.0	0.0	0.0	0.0	0.0	0.0	0.0	0.0	0.0	0.0	0.0	0.0
PCNXL3	399909	gene_synonym	H. sapiens	399909	H. sapiens	PCNX3	pecanex 3				Cytosol(Approved)				0.0	0.0	0.0	0.0	0.0	0.0	0.0	0.0	0.0	0.0	0.0	0.0	0.0	0.0	0.0	0.0	0.0	0.0	0.0	0.0
PDE4DIP	9659	symbol	H. sapiens	9659	H. sapiens	PDE4DIP	phosphodiesterase 4D interacting protein	GO:1903358 regulation of Golgi organization;GO:0007030 Golgi organization;GO:0010256 endomembrane system organization			Golgi apparatus(Supported)			(M5909)HALLMARK MYOGENESIS	0.0	0.0	0.0	0.0	0.0	0.0	0.0	0.0	0.0	0.0	0.0	0.0	0.0	0.0	0.0	0.0	0.0	0.0	0.0	0.0
PGF	5228	symbol	H. sapiens	5228	H. sapiens	PGF	placental growth factor	GO:0001658 branching involved in ureteric bud morphogenesis;GO:0060754 positive regulation of mast cell chemotaxis;GO:0060675 ureteric bud morphogenesis		RAS pathway related proteins	Cytosol;Mitochondria;Nucleoplasm(Approved)	Aflibercept (Heparin binding)	(M137)PID VEGF VEGFR PATHWAY; (M226)PID VEGFR1 PATHWAY; (M5883)NABA SECRETED FACTORS	(M5891)HALLMARK HYPOXIA	0.0	0.0	1.0	0.0	0.0	0.0	0.0	0.0	0.0	0.0	0.0	0.0	0.0	1.0	0.0	0.0	0.0	1.0	0.0	1.0
PHC3	80012	symbol	H. sapiens	80012	H. sapiens	PHC3	polyhomeotic homolog 3	GO:0070317 negative regulation of G0 to G1 transition;GO:0070316 regulation of G0 to G1 transition;GO:0045023 G0 to G1 transition			Nucleus(Supported)				0.0	0.0	0.0	0.0	0.0	0.0	0.0	0.0	0.0	0.0	0.0	0.0	0.0	1.0	1.0	0.0	0.0	0.0	0.0	0.0
PHLPP1	23239	symbol	H. sapiens	23239	H. sapiens	PHLPP1	PH domain and leucine rich repeat protein phosphatase 1	GO:0002667 regulation of T cell anergy;GO:0002870 T cell anergy;GO:0002911 regulation of lymphocyte anergy		Enzymes/ENZYME proteins/Hydrolases					0.0	0.0	0.0	0.0	0.0	0.0	0.0	0.0	0.0	0.0	0.0	0.0	0.0	1.0	0.0	0.0	0.0	0.0	0.0	0.0
PIAS1	8554	symbol	H. sapiens	8554	H. sapiens	PIAS1	protein inhibitor of activated STAT 1	GO:0060334 regulation of interferon-gamma-mediated signaling pathway;GO:0033235 positive regulation of protein sumoylation;GO:0051152 positive regulation of smooth muscle cell differentiation			Microtubules(Approved)		(M5248)ST JAK STAT PATHWAY; (M140)PID RANBP2 PATHWAY; (M161)PID IFNG PATHWAY	(M5908)HALLMARK ANDROGEN RESPONSE	0.0	0.0	0.0	0.0	0.0	0.0	1.0	0.0	0.0	1.0	0.0	0.0	1.0	0.0	1.0	0.0	0.0	0.0	0.0	0.0
PILRB	29990	symbol	H. sapiens	29990	H. sapiens	PILRB	paired immunoglobin like type 2 receptor beta	GO:0007171 activation of transmembrane receptor protein tyrosine kinase activity;GO:0032147 activation of protein kinase activity;GO:0045860 positive regulation of protein kinase activity			Mitochondria(Approved)				0.0	1.0	0.0	0.0	0.0	0.0	0.0	0.0	0.0	0.0	0.0	0.0	0.0	0.0	0.0	0.0	0.0	0.0	0.0	1.0
PIN4	5303	symbol	H. sapiens	5303	H. sapiens	PIN4	peptidylprolyl cis/trans isomerase, NIMA-interacting 4	GO:0000413 protein peptidyl-prolyl isomerization;GO:0018208 peptidyl-proline modification;GO:0018193 peptidyl-amino acid modification		Enzymes/ENZYME proteins/Isomerase	Nucleoli;Nucleus(Supported)				0.0	0.0	0.0	0.0	0.0	0.0	0.0	0.0	0.0	0.0	0.0	0.0	0.0	0.0	0.0	0.0	0.0	0.0	0.0	0.0
PLXNC1	10154	symbol	H. sapiens	10154	H. sapiens	PLXNC1	plexin C1	GO:1902287 semaphorin-plexin signaling pathway involved in axon guidance;GO:1902285 semaphorin-plexin signaling pathway involved in neuron projection guidance;GO:0050772 positive regulation of axonogenesis		CD markers	Mitochondria(Approved)		(M5880)NABA ECM AFFILIATED; (M5885)NABA MATRISOME ASSOCIATED; (M5889)NABA MATRISOME		0.0	0.0	0.0	0.0	0.0	0.0	0.0	0.0	0.0	0.0	0.0	0.0	0.0	1.0	0.0	1.0	0.0	0.0	0.0	0.0
POLA1	5422	symbol	H. sapiens	5422	H. sapiens	POLA1	DNA polymerase alpha 1, catalytic subunit	GO:1904161 DNA synthesis involved in UV-damage excision repair;GO:1902975 mitotic DNA replication initiation;GO:0032201 telomere maintenance via semi-conservative replication		Enzymes/ENZYME proteins/Transferases	Nucleoplasm(Supported)Cytosol(Approved)	Cladribine (Protein kinase binding);Clofarabine (Protein kinase binding);Fludarabine (Protein kinase binding);Nelarabine (Protein kinase binding)	(M40)PID E2F PATHWAY	(M5898)HALLMARK DNA REPAIR	0.0	0.0	1.0	0.0	0.0	0.0	0.0	0.0	0.0	0.0	0.0	0.0	0.0	1.0	1.0	0.0	0.0	0.0	0.0	0.0
POLD4	57804	symbol	H. sapiens	57804	H. sapiens	POLD4	DNA polymerase delta 4, accessory subunit	GO:0032201 telomere maintenance via semi-conservative replication;GO:0006296 nucleotide-excision repair, DNA incision, 5'-to lesion;GO:0006297 nucleotide-excision repair, DNA gap filling			Cytosol;Mitochondria;Nucleoli;Nucleus(Uncertain)			(M5898)HALLMARK DNA REPAIR	0.0	0.0	1.0	0.0	0.0	0.0	0.0	0.0	0.0	0.0	0.0	0.0	0.0	1.0	0.0	0.0	0.0	0.0	0.0	0.0
POLR2F	5435	symbol	H. sapiens	5435	H. sapiens	POLR2F	RNA polymerase II subunit F	GO:0050434 positive regulation of viral transcription;GO:0046782 regulation of viral transcription;GO:0006370 7-methylguanosine mRNA capping		RNA polymerase related proteins	Nucleoli fibrillar center;Nucleus(Enhanced)			(M5898)HALLMARK DNA REPAIR; (M5936)HALLMARK OXIDATIVE PHOSPHORYLATION	1.0	0.0	0.0	0.0	0.0	0.0	0.0	0.0	0.0	0.0	0.0	0.0	0.0	1.0	0.0	0.0	0.0	0.0	0.0	1.0
PPP1R13B	23368	symbol	H. sapiens	23368	H. sapiens	PPP1R13B	protein phosphatase 1 regulatory subunit 13B	GO:1900740 positive regulation of protein insertion into mitochondrial membrane involved in apoptotic signaling pathway;GO:1900739 regulation of protein insertion into mitochondrial membrane involved in apoptotic signaling pathway;GO:1901030 positive regulation of mitochondrial outer membrane permeabilization involved in apoptotic signaling pathway			Cytosol;Nucleoplasm(Supported)		(M9378)ST INTERLEUKIN 4 PATHWAY; (M1718)SIG IL4RECEPTOR IN B LYPHOCYTES; (M1315)SIG PIP3 SIGNALING IN B LYMPHOCYTES		0.0	0.0	0.0	0.0	0.0	1.0	0.0	0.0	0.0	0.0	0.0	1.0	0.0	0.0	1.0	0.0	1.0	0.0	1.0	0.0
PREDICTED:						None	None	None	None	None	None	None	None	None	nan	nan	nan	nan	nan	nan	nan	nan	nan	nan	nan	nan	nan	nan	nan	nan	nan	nan	nan	nan
uncharacterized						None	None	None	None	None	None	None	None	None	nan	nan	nan	nan	nan	nan	nan	nan	nan	nan	nan	nan	nan	nan	nan	nan	nan	nan	nan	nan
LOC105375839	105375839	Gene_ID	H. sapiens	105375839	H. sapiens	LOC105375839	uncharacterized LOC105375839								0.0	0.0	0.0	0.0	0.0	0.0	0.0	0.0	0.0	0.0	0.0	0.0	0.0	0.0	0.0	0.0	0.0	0.0	0.0	0.0
(LOC105375839)						None	None	None	None	None	None	None	None	None	nan	nan	nan	nan	nan	nan	nan	nan	nan	nan	nan	nan	nan	nan	nan	nan	nan	nan	nan	nan
transcript						None	None	None	None	None	None	None	None	None	nan	nan	nan	nan	nan	nan	nan	nan	nan	nan	nan	nan	nan	nan	nan	nan	nan	nan	nan	nan
variant						None	None	None	None	None	None	None	None	None	nan	nan	nan	nan	nan	nan	nan	nan	nan	nan	nan	nan	nan	nan	nan	nan	nan	nan	nan	nan
X1						None	None	None	None	None	None	None	None	None	nan	nan	nan	nan	nan	nan	nan	nan	nan	nan	nan	nan	nan	nan	nan	nan	nan	nan	nan	nan
ncRNA	220202	gene_synonym	H. sapiens	220202	H. sapiens	ATOH7	atonal bHLH transcription factor 7	GO:0021554 optic nerve development;GO:0003407 neural retina development;GO:0009649 entrainment of circadian clock		Transcription factors/Basic domains					0.0	0.0	0.0	0.0	0.0	0.0	0.0	0.0	0.0	0.0	0.0	0.0	0.0	0.0	0.0	0.0	0.0	0.0	0.0	0.0
PRKCSH	5589	symbol	H. sapiens	5589	H. sapiens	PRKCSH	protein kinase C substrate 80K-H	GO:0006491 N-glycan processing;GO:0043687 post-translational protein modification;GO:0006457 protein folding			Endoplasmic reticulum(Enhanced)				0.0	0.0	0.0	0.0	0.0	0.0	1.0	0.0	0.0	0.0	1.0	0.0	0.0	0.0	0.0	0.0	0.0	0.0	0.0	0.0
PRMT2	3275	symbol	H. sapiens	3275	H. sapiens	PRMT2	protein arginine methyltransferase 2	GO:0019919 peptidyl-arginine methylation, to asymmetrical-dimethyl arginine;GO:0035247 peptidyl-arginine omega-N-methylation;GO:0060765 regulation of androgen receptor signaling pathway		Enzymes/ENZYME proteins/Transferases	Cytosol;Nucleoplasm(Enhanced)			(M5939)HALLMARK P53 PATHWAY	0.0	0.0	0.0	0.0	0.0	0.0	0.0	0.0	0.0	0.0	0.0	0.0	0.0	0.0	1.0	0.0	0.0	0.0	0.0	0.0
psiTPTE22	387590	gene_synonym	H. sapiens	387590	H. sapiens	TPTEP1	TPTE pseudogene 1								0.0	0.0	0.0	0.0	0.0	0.0	0.0	0.0	0.0	0.0	0.0	0.0	0.0	0.0	0.0	0.0	0.0	0.0	0.0	0.0
PSMA1	5682	symbol	H. sapiens	5682	H. sapiens	PSMA1	proteasome 20S subunit alpha 1	GO:0002223 stimulatory C-type lectin receptor signaling pathway;GO:0002479 antigen processing and presentation of exogenous peptide antigen via MHC class I, TAP-dependent;GO:0002862 negative regulation of inflammatory response to antigenic stimulus		Enzymes/{ENZYME proteins/Hydrolases,Peptidases/Threonine-type peptidases}	Nucleoplasm(Enhanced)	(3AR,6R,6AS)-6-((S)-((S)-CYCLOHEX-2-ENYL)(HYDROXY)METHYL)-6A-METHYL-4-OXO-HEXAHYDRO-2H-FURO[3,2-C]PYRROLE-6-CARBALDEHYDE (Threonine-type endopeptidase activity)		(M5926)HALLMARK MYC TARGETS V1	1.0	1.0	1.0	0.0	0.0	0.0	1.0	0.0	0.0	1.0	0.0	0.0	1.0	1.0	1.0	1.0	0.0	0.0	0.0	0.0
PSMA8	143471	symbol	H. sapiens	143471	H. sapiens	PSMA8	proteasome 20S subunit alpha 8	GO:0002223 stimulatory C-type lectin receptor signaling pathway;GO:0002479 antigen processing and presentation of exogenous peptide antigen via MHC class I, TAP-dependent;GO:0002220 innate immune response activating cell surface receptor signaling pathway		Enzymes/{ENZYME proteins/Hydrolases,Peptidases/Threonine-type peptidases}					1.0	1.0	1.0	0.0	0.0	0.0	1.0	0.0	0.0	1.0	0.0	0.0	1.0	1.0	1.0	1.0	0.0	0.0	0.0	0.0
PSMB9	5698	symbol	H. sapiens	5698	H. sapiens	PSMB9	proteasome 20S subunit beta 9	GO:0002223 stimulatory C-type lectin receptor signaling pathway;GO:0002479 antigen processing and presentation of exogenous peptide antigen via MHC class I, TAP-dependent;GO:0002220 innate immune response activating cell surface receptor signaling pathway		Enzymes/{ENZYME proteins/Hydrolases,Peptidases/Threonine-type peptidases}	Cytosol(Supported)	Carfilzomib (Threonine-type endopeptidase activity)		(M5911)HALLMARK INTERFERON ALPHA RESPONSE; (M5921)HALLMARK COMPLEMENT; (M5913)HALLMARK INTERFERON GAMMA RESPONSE	1.0	1.0	1.0	0.0	0.0	0.0	1.0	0.0	0.0	1.0	0.0	0.0	1.0	1.0	1.0	1.0	0.0	0.0	0.0	0.0
PTCHD2	57540	gene_synonym	H. sapiens	57540	H. sapiens	DISP3	dispatched RND transporter family member 3	GO:0042632 cholesterol homeostasis;GO:2000179 positive regulation of neural precursor cell proliferation;GO:0055092 sterol homeostasis			Cytosol;Nucleoplasm(Uncertain)				0.0	0.0	0.0	0.0	0.0	0.0	0.0	0.0	0.0	0.0	0.0	0.0	0.0	0.0	0.0	0.0	0.0	0.0	0.0	0.0
PTHLH	5744	symbol	H. sapiens	5744	H. sapiens	PTHLH	parathyroid hormone like hormone	GO:0061182 negative regulation of chondrocyte development;GO:0061181 regulation of chondrocyte development;GO:0032331 negative regulation of chondrocyte differentiation			Cytosol;Nucleoplasm(Supported)Golgi apparatus(Approved)		(M211)PID HEDGEHOG 2PATHWAY	(M5930)HALLMARK EPITHELIAL MESENCHYMAL TRANSITION	0.0	0.0	0.0	0.0	0.0	0.0	0.0	0.0	1.0	0.0	0.0	0.0	0.0	0.0	0.0	0.0	0.0	0.0	0.0	0.0
PTK2	5747	symbol	H. sapiens	5747	H. sapiens	PTK2	protein tyrosine kinase 2	GO:0060396 growth hormone receptor signaling pathway;GO:0010763 positive regulation of fibroblast migration;GO:0010613 positive regulation of cardiac muscle hypertrophy	Tyr protein kinase family	Enzymes/{ENZYME proteins/Transferases,Kinases/Tyr protein kinases}	Cytosol;Focal adhesion sites;Vesicles(Supported)	7-PYRIDIN-2-YL-N-(3,4,5-TRIMETHOXYPHENYL)-7H-PYRROLO[2,3-D]PYRIMIDIN-2-AMINE (Signal transducer activity);2-({5-CHLORO-2-[(2-METHOXY-4-MORPHOLIN-4-YLPHENYL)AMINO]PYRIMIDIN-4-YL}AMINO)-N-METHYLBENZAMIDE (Signal transducer activity)	(M273)PID EPHA2 FWD PATHWAY; (M15743)ST GA12 PATHWAY; (M125)PID IGF1 PATHWAY	(M5944)HALLMARK ANGIOGENESIS; (M5902)HALLMARK APOPTOSIS; (M5915)HALLMARK APICAL JUNCTION	0.0	0.0	1.0	0.0	0.0	0.0	1.0	0.0	0.0	1.0	0.0	0.0	0.0	1.0	0.0	1.0	0.0	1.0	0.0	1.0
PXK	54899	symbol	H. sapiens	54899	H. sapiens	PXK	PX domain containing serine/threonine kinase like	GO:0032780 negative regulation of ATPase activity;GO:0043462 regulation of ATPase activity;GO:0043271 negative regulation of ion transport	Other	Enzymes/Kinases	Cytosol;Microtubule organizing center;Plasma membrane(Supported)				0.0	0.0	0.0	0.0	0.0	0.0	0.0	0.0	0.0	0.0	0.0	0.0	0.0	0.0	0.0	0.0	0.0	0.0	0.0	0.0
RAB43	339122	symbol	H. sapiens	339122	H. sapiens	RAB43	RAB43, member RAS oncogene family	GO:0035526 retrograde transport, plasma membrane to Golgi;GO:0019068 virion assembly;GO:0090382 phagosome maturation			Plasma membrane(Approved)				0.0	1.0	0.0	0.0	0.0	0.0	0.0	0.0	0.0	0.0	1.0	0.0	0.0	0.0	0.0	0.0	0.0	0.0	0.0	0.0
RAC1	5879	symbol	H. sapiens	5879	H. sapiens	RAC1	Rac family small GTPase 1	GO:0090023 positive regulation of neutrophil chemotaxis;GO:0032707 negative regulation of interleukin-23 production;GO:0035774 positive regulation of insulin secretion involved in cellular response to glucose stimulus		RAS pathway related proteins	Cytosol;Nucleoli;Nucleus(Approved)	Guanosine-5'-Diphosphate (Thioesterase binding)	(M120)PID ARF6 DOWNSTREAM PATHWAY; (M273)PID EPHA2 FWD PATHWAY; (M243)PID ARF 3PATHWAY	(M5923)HALLMARK PI3K AKT MTOR SIGNALING; (M5946)HALLMARK COAGULATION	0.0	1.0	1.0	1.0	0.0	0.0	0.0	0.0	1.0	1.0	1.0	0.0	0.0	1.0	0.0	1.0	1.0	1.0	0.0	1.0
RAP1A	5906	symbol	H. sapiens	5906	H. sapiens	RAP1A	RAP1A, member of RAS oncogene family	GO:1905451 positive regulation of Fc-gamma receptor signaling pathway involved in phagocytosis;GO:2000301 negative regulation of synaptic vesicle exocytosis;GO:1905449 regulation of Fc-gamma receptor signaling pathway involved in phagocytosis		RAS pathway related proteins			(M69)PID REELIN PATHWAY; (M72)PID NECTIN PATHWAY; (M4910)ST ERK1 ERK2 MAPK PATHWAY		0.0	1.0	0.0	1.0	0.0	1.0	0.0	0.0	0.0	1.0	0.0	0.0	0.0	1.0	0.0	0.0	1.0	1.0	1.0	1.0
RASGEF1A	221002	symbol	H. sapiens	221002	H. sapiens	RASGEF1A	RasGEF domain family member 1A	GO:0046579 positive regulation of Ras protein signal transduction;GO:0051057 positive regulation of small GTPase mediated signal transduction;GO:0046578 regulation of Ras protein signal transduction			Golgi apparatus(Approved)				0.0	0.0	0.0	0.0	0.0	0.0	0.0	0.0	0.0	0.0	0.0	0.0	0.0	1.0	0.0	0.0	0.0	0.0	0.0	0.0
RBMS1	5937	symbol	H. sapiens	5937	H. sapiens	RBMS1	RNA binding motif single stranded interacting protein 1	GO:0006260 DNA replication;GO:0006259 DNA metabolic process;GO:0006396 RNA processing			Cytosol(Supported)				0.0	0.0	0.0	0.0	0.0	0.0	0.0	0.0	0.0	0.0	0.0	0.0	0.0	0.0	0.0	0.0	0.0	0.0	0.0	0.0
RCC2	55920	symbol	H. sapiens	55920	H. sapiens	RCC2	regulator of chromosome condensation 2	GO:0072356 chromosome passenger complex localization to kinetochore;GO:0051895 negative regulation of focal adhesion assembly;GO:1900025 negative regulation of substrate adhesion-dependent cell spreading							0.0	0.0	1.0	0.0	0.0	0.0	0.0	0.0	0.0	0.0	0.0	0.0	0.0	0.0	1.0	1.0	0.0	0.0	0.0	0.0
RCSD1	92241	symbol	H. sapiens	92241	H. sapiens	RCSD1	RCSD domain containing 1	GO:0071474 cellular hyperosmotic response;GO:0003009 skeletal muscle contraction;GO:0006972 hyperosmotic response			Nucleoplasm;Plasma membrane(Uncertain)				0.0	0.0	0.0	0.0	0.0	0.0	0.0	0.0	0.0	0.0	0.0	0.0	0.0	0.0	0.0	0.0	0.0	0.0	0.0	0.0
RERE	473	symbol	H. sapiens	473	H. sapiens	RERE	arginine-glutamic acid dipeptide repeats	GO:0021691 cerebellar Purkinje cell layer maturation;GO:0021699 cerebellar cortex maturation;GO:0021590 cerebellum maturation		Transcription factors/{Helix-turn-helix domains,Zinc-coordinating DNA-binding domains}					0.0	0.0	0.0	0.0	0.0	0.0	0.0	0.0	0.0	0.0	0.0	0.0	0.0	0.0	0.0	0.0	0.0	0.0	0.0	0.0
RFFL	117584	symbol	H. sapiens	117584	H. sapiens	RFFL	ring finger and FYVE like domain containing E3 ubiquitin protein ligase	GO:2001271 negative regulation of cysteine-type endopeptidase activity involved in execution phase of apoptosis;GO:2001270 regulation of cysteine-type endopeptidase activity involved in execution phase of apoptosis;GO:0010804 negative regulation of tumor necrosis factor-mediated signaling pathway		Enzymes/ENZYME proteins/Transferases	Vesicles(Approved)		(M128)PID TNF PATHWAY		0.0	0.0	0.0	0.0	0.0	0.0	1.0	0.0	0.0	0.0	0.0	0.0	1.0	0.0	0.0	0.0	0.0	0.0	0.0	0.0
RGS6	9628	symbol	H. sapiens	9628	H. sapiens	RGS6	regulator of G protein signaling 6	GO:0008277 regulation of G protein-coupled receptor signaling pathway;GO:0043547 positive regulation of GTPase activity;GO:0043087 regulation of GTPase activity							0.0	0.0	0.0	0.0	0.0	0.0	0.0	0.0	0.0	0.0	0.0	0.0	0.0	0.0	0.0	0.0	0.0	0.0	0.0	0.0
RORA	6095	symbol	H. sapiens	6095	H. sapiens	RORA	RAR related orphan receptor A	GO:0021702 cerebellar Purkinje cell differentiation;GO:0072539 T-helper 17 cell differentiation;GO:0021694 cerebellar Purkinje cell layer formation		Nuclear receptors;Transcription factors/Zinc-coordinating DNA-binding domains		Cholesterol-Sulfate (Zinc ion binding);Cholesterol (Zinc ion binding)	(M255)PID HIF1 TFPATHWAY	(M5947)HALLMARK IL2 STAT5 SIGNALING; (M5891)HALLMARK HYPOXIA	0.0	0.0	0.0	1.0	0.0	0.0	0.0	0.0	1.0	0.0	0.0	0.0	1.0	1.0	0.0	1.0	0.0	0.0	0.0	0.0
RPP21	79897	symbol	H. sapiens	79897	H. sapiens	RPP21	ribonuclease P/MRP subunit p21	GO:0001682 tRNA 5'-leader removal;GO:0099116 tRNA 5'-end processing;GO:0034471 ncRNA 5'-end processing		Enzymes/ENZYME proteins/Hydrolases					1.0	0.0	0.0	0.0	0.0	0.0	0.0	0.0	0.0	0.0	0.0	0.0	0.0	0.0	0.0	0.0	0.0	0.0	0.0	0.0
RPS27L	51065	symbol	H. sapiens	51065	H. sapiens	RPS27L	ribosomal protein S27 like	GO:0031571 mitotic G1 DNA damage checkpoint;GO:0044819 mitotic G1/S transition checkpoint;GO:0006919 activation of cysteine-type endopeptidase activity involved in apoptotic process		Ribosomal proteins	Cytosol;Endoplasmic reticulum;Nucleoli(Supported)		(M145)PID P53 DOWNSTREAM PATHWAY	(M5939)HALLMARK P53 PATHWAY	1.0	0.0	0.0	0.0	0.0	0.0	0.0	1.0	0.0	0.0	0.0	0.0	0.0	1.0	1.0	0.0	0.0	0.0	0.0	0.0
RPS6KA3	6197	symbol	H. sapiens	6197	H. sapiens	RPS6KA3	ribosomal protein S6 kinase A3	GO:0043154 negative regulation of cysteine-type endopeptidase activity involved in apoptotic process;GO:0002224 toll-like receptor signaling pathway;GO:2000117 negative regulation of cysteine-type endopeptidase activity	AGC Ser/Thr protein kinase family	Enzymes/{ENZYME proteins/Transferases,Kinases/AGC Ser/Thr protein kinases}	Cytosol;Nucleoli;Nucleus(Approved)	Acetylsalicylic acid (Ribosomal protein s6 kinase activity)	(M17200)SA B CELL RECEPTOR COMPLEXES; (M4910)ST ERK1 ERK2 MAPK PATHWAY; (M1315)SIG PIP3 SIGNALING IN B LYMPHOCYTES	(M5910)HALLMARK PROTEIN SECRETION; (M5908)HALLMARK ANDROGEN RESPONSE; (M5923)HALLMARK PI3K AKT MTOR SIGNALING	0.0	0.0	0.0	0.0	0.0	0.0	0.0	1.0	0.0	1.0	0.0	0.0	1.0	1.0	0.0	0.0	0.0	1.0	0.0	1.0
RPS6KC1	26750	symbol	H. sapiens	26750	H. sapiens	RPS6KC1	ribosomal protein S6 kinase C1	GO:0006468 protein phosphorylation;GO:0016310 phosphorylation;GO:0006796 phosphate-containing compound metabolic process	Other	Enzymes/{ENZYME proteins/Transferases,Kinases}	Cytosol;Endosomes;Lysosomes(Enhanced)				0.0	0.0	0.0	0.0	0.0	0.0	0.0	0.0	0.0	0.0	0.0	0.0	0.0	0.0	0.0	0.0	0.0	0.0	0.0	0.0
RUSC2	9853	symbol	H. sapiens	9853	H. sapiens	RUSC2	RUN and SH3 domain containing 2	GO:0008150 biological_process							0.0	0.0	0.0	0.0	0.0	0.0	0.0	0.0	0.0	0.0	0.0	0.0	0.0	0.0	0.0	0.0	0.0	0.0	0.0	0.0
S100PBP	64766	symbol	H. sapiens	64766	H. sapiens	S100PBP	S100P binding protein				Nuclear speckles(Supported)				0.0	0.0	0.0	0.0	0.0	0.0	0.0	0.0	0.0	0.0	0.0	0.0	0.0	0.0	0.0	0.0	0.0	0.0	0.0	0.0
SBF1	6305	symbol	H. sapiens	6305	H. sapiens	SBF1	SET binding factor 1	GO:0006661 phosphatidylinositol biosynthetic process;GO:0046474 glycerophospholipid biosynthetic process;GO:0046488 phosphatidylinositol metabolic process			Nuclear bodies(Approved)				0.0	0.0	0.0	0.0	0.0	0.0	0.0	0.0	1.0	0.0	1.0	0.0	0.0	0.0	0.0	0.0	0.0	0.0	0.0	0.0
SCN1B	6324	symbol	H. sapiens	6324	H. sapiens	SCN1B	sodium voltage-gated channel beta subunit 1	GO:0086047 membrane depolarization during Purkinje myocyte cell action potential;GO:0021966 corticospinal neuron axon guidance;GO:0086017 Purkinje myocyte action potential				Zonisamide (Voltage-gated sodium channel activity involved in purkinje myocyte action potential)		(M5932)HALLMARK INFLAMMATORY RESPONSE; (M5953)HALLMARK KRAS SIGNALING UP	0.0	0.0	0.0	0.0	0.0	0.0	0.0	0.0	0.0	0.0	0.0	0.0	0.0	1.0	0.0	0.0	0.0	0.0	0.0	0.0
SDFR1	27020	gene_synonym	H. sapiens	27020	H. sapiens	NPTN	neuroplastin	GO:0048170 positive regulation of long-term neuronal synaptic plasticity;GO:0099557 trans-synaptic signaling by trans-synaptic complex, modulating synaptic transmission;GO:1900273 positive regulation of long-term synaptic potentiation			Cytokinetic bridge;Mitochondria(Approved)				0.0	0.0	0.0	0.0	0.0	1.0	0.0	0.0	0.0	0.0	0.0	0.0	0.0	0.0	0.0	0.0	0.0	0.0	0.0	1.0
SEPTIN9	10801	symbol	H. sapiens	10801	H. sapiens	SEPTIN9	septin 9	GO:1902857 positive regulation of non-motile cilium assembly;GO:1902855 regulation of non-motile cilium assembly;GO:0045724 positive regulation of cilium assembly			Actin filaments(Enhanced)			(M5893)HALLMARK MITOTIC SPINDLE	0.0	0.0	1.0	0.0	0.0	0.0	0.0	0.0	0.0	0.0	0.0	0.0	0.0	0.0	0.0	0.0	0.0	0.0	0.0	0.0
SERHL	94009	symbol	H. sapiens	94009	H. sapiens	SERHL	serine hydrolase like (pseudogene)	GO:0008150 biological_process							0.0	0.0	0.0	0.0	0.0	0.0	0.0	0.0	0.0	0.0	0.0	0.0	0.0	0.0	0.0	0.0	0.0	0.0	0.0	0.0
SFMBT1	51460	symbol	H. sapiens	51460	H. sapiens	SFMBT1	Scm like with four mbt domains 1	GO:0048635 negative regulation of muscle organ development;GO:0048634 regulation of muscle organ development;GO:0007283 spermatogenesis			Nucleoplasm(Enhanced)			(M5942)HALLMARK UV RESPONSE DN	0.0	0.0	0.0	0.0	0.0	0.0	0.0	0.0	0.0	0.0	0.0	0.0	0.0	0.0	0.0	0.0	0.0	0.0	0.0	0.0
SH2D4A	63898	symbol	H. sapiens	63898	H. sapiens	SH2D4A	SH2 domain containing 4A	GO:0010923 negative regulation of phosphatase activity;GO:0035305 negative regulation of dephosphorylation;GO:0010921 regulation of phosphatase activity			Cytosol(Enhanced)				0.0	0.0	0.0	0.0	0.0	0.0	0.0	0.0	0.0	0.0	0.0	0.0	0.0	0.0	0.0	0.0	0.0	0.0	0.0	0.0
SH3BP2	6452	symbol	H. sapiens	6452	H. sapiens	SH3BP2	SH3 domain binding protein 2	GO:0009967 positive regulation of signal transduction;GO:0023056 positive regulation of signaling;GO:0010647 positive regulation of cell communication			Actin filaments;Nucleus(Approved)		(M34)PID TCR PATHWAY		0.0	0.0	0.0	0.0	0.0	0.0	0.0	0.0	0.0	0.0	0.0	0.0	0.0	0.0	0.0	0.0	0.0	0.0	0.0	0.0
SH3TC1	54436	symbol	H. sapiens	54436	H. sapiens	SH3TC1	SH3 domain and tetratricopeptide repeats 1	GO:0008150 biological_process			Cytosol;Nucleoli;Nucleus(Approved)				0.0	0.0	0.0	0.0	0.0	0.0	0.0	0.0	0.0	0.0	0.0	0.0	0.0	0.0	0.0	0.0	0.0	0.0	0.0	0.0
SHISA6	388336	symbol	H. sapiens	388336	H. sapiens	SHISA6	shisa family member 6	GO:1904717 regulation of AMPA glutamate receptor clustering;GO:0106104 regulation of glutamate receptor clustering;GO:0097113 AMPA glutamate receptor clustering		Transporters/Accessory Factors Involved in Transport					0.0	0.0	0.0	0.0	0.0	1.0	0.0	0.0	0.0	0.0	0.0	0.0	0.0	0.0	0.0	0.0	0.0	0.0	1.0	0.0
SIK3	23387	symbol	H. sapiens	23387	H. sapiens	SIK3	SIK family kinase 3	GO:1904515 positive regulation of TORC2 signaling;GO:1903939 regulation of TORC2 signaling;GO:1904263 positive regulation of TORC1 signaling	CAMK Ser/Thr protein kinase family		Nucleoplasm(Approved)		(M87)PID LKB1 PATHWAY		0.0	0.0	0.0	0.0	0.0	0.0	0.0	0.0	0.0	0.0	0.0	0.0	0.0	0.0	0.0	0.0	0.0	0.0	0.0	0.0
SIM2	6493	symbol	H. sapiens	6493	H. sapiens	SIM2	SIM bHLH transcription factor 2	GO:0030324 lung development;GO:0009880 embryonic pattern specification;GO:0030323 respiratory tube development		Transcription factors/Basic domains	Nuclear bodies;Nucleoplasm(Supported)				0.0	0.0	0.0	0.0	0.0	0.0	0.0	0.0	0.0	0.0	0.0	0.0	0.0	0.0	0.0	0.0	0.0	0.0	0.0	0.0
SIRT1	23411	symbol	H. sapiens	23411	H. sapiens	SIRT1	sirtuin 1	GO:0031393 negative regulation of prostaglandin biosynthetic process;GO:0071441 negative regulation of histone H3-K14 acetylation;GO:2000619 negative regulation of histone H4-K16 acetylation			Cytosol;Mitochondria;Nucleus(Enhanced)	SRT501 (Transcription factor binding)	(M32)PID HDAC CLASSIII PATHWAY; (M44)PID HIF2PATHWAY; (M136)PID FOXO PATHWAY	(M5951)HALLMARK SPERMATOGENESIS	0.0	0.0	0.0	0.0	0.0	0.0	1.0	0.0	1.0	0.0	0.0	0.0	1.0	1.0	1.0	1.0	1.0	0.0	0.0	1.0
SLA	6503	symbol	H. sapiens	6503	H. sapiens	SLA	Src like adaptor	GO:0038083 peptidyl-tyrosine autophosphorylation;GO:0018108 peptidyl-tyrosine phosphorylation;GO:0046777 protein autophosphorylation			Nuclear membrane(Approved)		(M186)PID PDGFRB PATHWAY	(M5923)HALLMARK PI3K AKT MTOR SIGNALING; (M5924)HALLMARK MTORC1 SIGNALING	0.0	0.0	0.0	0.0	0.0	0.0	0.0	0.0	0.0	0.0	0.0	0.0	0.0	0.0	0.0	0.0	0.0	0.0	0.0	1.0
SLC24A1	9187	symbol	H. sapiens	9187	H. sapiens	SLC24A1	solute carrier family 24 member 1	GO:0060292 long-term synaptic depression;GO:0050805 negative regulation of synaptic transmission;GO:0060291 long-term synaptic potentiation		Transporters/Electrochemical Potential-driven transporters	Microtubules(Approved)		(M204)PID RHODOPSIN PATHWAY		0.0	0.0	0.0	0.0	0.0	0.0	0.0	0.0	0.0	0.0	0.0	0.0	0.0	1.0	0.0	0.0	0.0	0.0	0.0	0.0
SLC25A37	51312	symbol	H. sapiens	51312	H. sapiens	SLC25A37	solute carrier family 25 member 37	GO:0048250 iron import into the mitochondrion;GO:0097286 iron ion import;GO:0034755 iron ion transmembrane transport		Transporters/Electrochemical Potential-driven transporters				(M5945)HALLMARK HEME METABOLISM	0.0	0.0	0.0	0.0	0.0	0.0	0.0	0.0	0.0	0.0	0.0	0.0	0.0	0.0	0.0	0.0	0.0	0.0	0.0	0.0
SLC25A4	291	symbol	H. sapiens	291	H. sapiens	SLC25A4	solute carrier family 25 member 4	GO:0015866 ADP transport;GO:0015853 adenine transport;GO:0060546 negative regulation of necroptotic process		Transporters/Electrochemical Potential-driven transporters	Mitochondria(Enhanced)	Adenosine triphosphate (Adenine transmembrane transporter activity);Clodronate (Adenine transmembrane transporter activity);[3-(Dodecanoylamino)Propyl](Hydroxy)Dimethylammonium (Adenine transmembrane transporter activity);Carboxyatractyloside (Adenine transmembrane transporter activity);Cardiolipin (Adenine transmembrane transporter activity);Di-Stearoyl-3-Sn-Phosphatidylcholine (Adenine transmem…		(M5949)HALLMARK PEROXISOME; (M5941)HALLMARK UV RESPONSE UP; (M5936)HALLMARK OXIDATIVE PHOSPHORYLATION	0.0	0.0	0.0	0.0	0.0	0.0	0.0	0.0	1.0	0.0	0.0	0.0	0.0	1.0	0.0	0.0	1.0	0.0	0.0	0.0
SLC26A2	1836	symbol	H. sapiens	1836	H. sapiens	SLC26A2	solute carrier family 26 member 2	GO:0050428 3'-phosphoadenosine 5'-phosphosulfate biosynthetic process;GO:0034036 purine ribonucleoside bisphosphate biosynthetic process;GO:0050427 3'-phosphoadenosine 5'-phosphosulfate metabolic process		Transporters/Electrochemical Potential-driven transporters	Vesicles(Approved)			(M5908)HALLMARK ANDROGEN RESPONSE; (M5906)HALLMARK ESTROGEN RESPONSE EARLY; (M5907)HALLMARK ESTROGEN RESPONSE LATE	0.0	0.0	0.0	0.0	0.0	0.0	0.0	0.0	1.0	0.0	0.0	0.0	0.0	1.0	0.0	0.0	0.0	0.0	0.0	0.0
SLC36A1	206358	symbol	H. sapiens	206358	H. sapiens	SLC36A1	solute carrier family 36 member 1	GO:0015808 L-alanine transport;GO:0035524 proline transmembrane transport;GO:0032328 alanine transport		Transporters/Electrochemical Potential-driven transporters		Glycine (L-proline transmembrane transporter activity);L-Alanine (L-proline transmembrane transporter activity)			0.0	0.0	0.0	0.0	0.0	0.0	0.0	0.0	0.0	0.0	0.0	0.0	0.0	0.0	0.0	0.0	0.0	0.0	0.0	0.0
SMAD3	4088	symbol	H. sapiens	4088	H. sapiens	SMAD3	SMAD family member 3	GO:0097296 activation of cysteine-type endopeptidase activity involved in apoptotic signaling pathway;GO:1903243 negative regulation of cardiac muscle hypertrophy in response to stress;GO:0061767 negative regulation of lung blood pressure		Transcription factors	Cytosol;Nucleoplasm(Enhanced)		(M228)PID SMAD2 3PATHWAY; (M286)PID TGFBR PATHWAY; (M254)PID MYC REPRESS PATHWAY	(M5896)HALLMARK TGF BETA SIGNALING; (M5942)HALLMARK UV RESPONSE DN; (M5890)HALLMARK TNFA SIGNALING VIA NFKB	0.0	0.0	0.0	0.0	1.0	1.0	0.0	0.0	1.0	0.0	0.0	1.0	1.0	1.0	1.0	1.0	1.0	0.0	0.0	1.0
SMAGP	57228	symbol	H. sapiens	57228	H. sapiens	SMAGP	small cell adhesion glycoprotein				Nucleoplasm;Plasma membrane(Supported)				0.0	0.0	0.0	0.0	0.0	0.0	0.0	0.0	0.0	0.0	0.0	0.0	0.0	0.0	0.0	0.0	0.0	0.0	0.0	0.0
SMCHD1	23347	symbol	H. sapiens	23347	H. sapiens	SMCHD1	structural maintenance of chromosomes flexible hinge domain containing 1	GO:0060820 inactivation of X chromosome by heterochromatin assembly;GO:0060821 inactivation of X chromosome by DNA methylation;GO:2001034 positive regulation of double-strand break repair via nonhomologous end joining			Nuclear bodies;Nucleoplasm(Approved)				0.0	0.0	0.0	0.0	0.0	0.0	0.0	0.0	0.0	0.0	0.0	0.0	0.0	0.0	0.0	0.0	0.0	0.0	0.0	0.0
SMUG1	23583	symbol	H. sapiens	23583	H. sapiens	SMUG1	single-strand-selective monofunctional uracil-DNA glycosylase 1	GO:0045008 depyrimidination;GO:0009223 pyrimidine deoxyribonucleotide catabolic process;GO:0006244 pyrimidine nucleotide catabolic process			Vesicles(Approved)Centrosome(Uncertain)				1.0	0.0	0.0	0.0	0.0	0.0	0.0	0.0	1.0	0.0	0.0	0.0	0.0	0.0	0.0	0.0	0.0	0.0	0.0	0.0
SNRPG	6637	symbol	H. sapiens	6637	H. sapiens	SNRPG	small nuclear ribonucleoprotein polypeptide G	GO:0000387 spliceosomal snRNP assembly;GO:0006369 termination of RNA polymerase II transcription;GO:0000245 spliceosomal complex assembly			Nucleoplasm(Approved)			(M5926)HALLMARK MYC TARGETS V1	1.0	0.0	0.0	0.0	1.0	0.0	0.0	0.0	0.0	0.0	0.0	0.0	0.0	0.0	0.0	0.0	0.0	0.0	0.0	0.0
SNX14	57231	symbol	H. sapiens	57231	H. sapiens	SNX14	sorting nexin 14	GO:0097352 autophagosome maturation;GO:0016236 macroautophagy;GO:0032984 protein-containing complex disassembly			Cytosol(Supported)			(M5947)HALLMARK IL2 STAT5 SIGNALING	0.0	0.0	0.0	0.0	0.0	0.0	0.0	0.0	0.0	0.0	0.0	0.0	0.0	0.0	0.0	0.0	0.0	0.0	0.0	0.0
SOS1	6654	symbol	H. sapiens	6654	H. sapiens	SOS1	SOS Ras/Rac guanine nucleotide exchange factor 1	GO:2000973 regulation of pro-B cell differentiation;GO:1904693 midbrain morphogenesis;GO:1905456 regulation of lymphoid progenitor cell differentiation		RAS pathway related proteins	Cytosol;Nucleoli;Nucleus(Uncertain)		(M18895)SA TRKA RECEPTOR; (M12771)SA PTEN PATHWAY; (M206)PID PDGFRA PATHWAY	(M5893)HALLMARK MITOTIC SPINDLE	0.0	1.0	1.0	0.0	0.0	0.0	0.0	0.0	0.0	1.0	0.0	0.0	1.0	1.0	0.0	1.0	0.0	1.0	0.0	1.0
SPSB2	84727	symbol	H. sapiens	84727	H. sapiens	SPSB2	splA/ryanodine receptor domain and SOCS box containing 2	GO:0043161 proteasome-mediated ubiquitin-dependent protein catabolic process;GO:0043687 post-translational protein modification;GO:0006511 ubiquitin-dependent protein catabolic process							0.0	1.0	0.0	0.0	0.0	0.0	1.0	0.0	0.0	0.0	0.0	0.0	0.0	0.0	0.0	0.0	0.0	0.0	0.0	0.0
SREBF2	6721	symbol	H. sapiens	6721	H. sapiens	SREBF2	sterol regulatory element binding transcription factor 2	GO:0090370 negative regulation of cholesterol efflux;GO:1903955 positive regulation of protein targeting to mitochondrion;GO:0010886 positive regulation of cholesterol storage		Transcription factors/Basic domains	Nucleoplasm;Vesicles(Supported)Mitochondria(Uncertain)		(M7997)SA CASPASE CASCADE	(M5892)HALLMARK CHOLESTEROL HOMEOSTASIS	0.0	0.0	0.0	0.0	0.0	1.0	0.0	0.0	0.0	0.0	0.0	1.0	0.0	1.0	0.0	0.0	1.0	0.0	0.0	0.0
SRPK2	6733	symbol	H. sapiens	6733	H. sapiens	SRPK2	SRSF protein kinase 2	GO:0045070 positive regulation of viral genome replication;GO:0035063 nuclear speck organization;GO:0045071 negative regulation of viral genome replication	CMGC Ser/Thr protein kinase family	Enzymes/{ENZYME proteins/Transferases,Kinases/CMGC Ser/Thr protein kinases}	Cytosol;Nucleus(Supported)	Adenine (Protein serine/threonine kinase activity);Purvalanol (Protein serine/threonine kinase activity);Phosphoaminophosphonic Acid-Adenylate Ester (Protein serine/threonine kinase activity)			1.0	0.0	0.0	0.0	0.0	0.0	0.0	0.0	0.0	0.0	0.0	0.0	0.0	0.0	0.0	0.0	0.0	0.0	0.0	0.0
STAG1	10274	symbol	H. sapiens	10274	H. sapiens	STAG1	stromal antigen 1	GO:1901673 regulation of mitotic spindle assembly;GO:0090169 regulation of spindle assembly;GO:0060236 regulation of mitotic spindle organization			Nuclear bodies;Nucleus(Enhanced)			(M5925)HALLMARK E2F TARGETS; (M5901)HALLMARK G2M CHECKPOINT	0.0	0.0	1.0	0.0	0.0	0.0	0.0	0.0	0.0	0.0	0.0	0.0	0.0	1.0	1.0	0.0	0.0	0.0	0.0	0.0
STAU2	27067	symbol	H. sapiens	27067	H. sapiens	STAU2	staufen double-stranded RNA binding protein 2				Cytosol;Nucleoplasm(Supported)				0.0	0.0	0.0	0.0	0.0	0.0	0.0	0.0	0.0	0.0	0.0	0.0	0.0	0.0	0.0	0.0	0.0	0.0	0.0	0.0
STIM1	6786	symbol	H. sapiens	6786	H. sapiens	STIM1	stromal interaction molecule 1	GO:0032237 activation of store-operated calcium channel activity;GO:1901341 positive regulation of store-operated calcium channel activity;GO:1901339 regulation of store-operated calcium channel activity		Transporters/Transporter channels and pores	Endoplasmic reticulum(Enhanced)		(M88)PID CD8 TCR PATHWAY; (M34)PID TCR PATHWAY		0.0	1.0	0.0	0.0	0.0	0.0	0.0	0.0	0.0	0.0	0.0	0.0	0.0	1.0	0.0	0.0	0.0	0.0	0.0	0.0
STK38	11329	symbol	H. sapiens	11329	H. sapiens	STK38	serine/threonine kinase 38	GO:0043407 negative regulation of MAP kinase activity;GO:0071901 negative regulation of protein serine/threonine kinase activity;GO:0043409 negative regulation of MAPK cascade	AGC Ser/Thr protein kinase family	Enzymes/{ENZYME proteins/Transferases,Kinases/AGC Ser/Thr protein kinases}	Cytosol(Approved)				0.0	0.0	0.0	0.0	0.0	0.0	0.0	0.0	0.0	0.0	0.0	0.0	0.0	0.0	0.0	0.0	0.0	0.0	0.0	0.0
STX17	55014	symbol	H. sapiens	55014	H. sapiens	STX17	syntaxin 17	GO:0016240 autophagosome membrane docking;GO:0097111 endoplasmic reticulum-Golgi intermediate compartment organization;GO:0034497 protein localization to phagophore assembly site			Cytosol;Nucleoli(Uncertain)				0.0	0.0	0.0	0.0	0.0	0.0	0.0	0.0	0.0	0.0	1.0	0.0	0.0	0.0	0.0	0.0	0.0	0.0	0.0	0.0
STX4	6810	symbol	H. sapiens	6810	H. sapiens	STX4	syntaxin 4	GO:0043311 positive regulation of eosinophil degranulation;GO:0043309 regulation of eosinophil degranulation;GO:1902568 positive regulation of eosinophil activation		Transporters/Transporter channels and pores	Plasma membrane(Enhanced)		(M247)PID INSULIN GLUCOSE PATHWAY; (M232)PID ECADHERIN STABILIZATION PATHWAY	(M5921)HALLMARK COMPLEMENT; (M5915)HALLMARK APICAL JUNCTION	0.0	1.0	0.0	1.0	0.0	1.0	1.0	0.0	0.0	0.0	1.0	0.0	1.0	1.0	0.0	1.0	1.0	0.0	1.0	0.0
TBCA	6902	symbol	H. sapiens	6902	H. sapiens	TBCA	tubulin folding cofactor A	GO:0007023 post-chaperonin tubulin folding pathway;GO:0007021 tubulin complex assembly;GO:0006457 protein folding			Microtubules;Nucleoli(Supported)				0.0	0.0	0.0	0.0	0.0	0.0	0.0	0.0	0.0	0.0	0.0	0.0	0.0	0.0	0.0	0.0	0.0	0.0	0.0	0.0
TCF12	6938	symbol	H. sapiens	6938	H. sapiens	TCF12	transcription factor 12	GO:1902036 regulation of hematopoietic stem cell differentiation;GO:1901532 regulation of hematopoietic progenitor cell differentiation;GO:0060218 hematopoietic stem cell differentiation		Transcription factors/Basic domains	Nuclear speckles;Nucleoplasm(Supported)				0.0	0.0	0.0	0.0	0.0	0.0	0.0	0.0	0.0	0.0	0.0	0.0	0.0	1.0	0.0	1.0	0.0	0.0	0.0	1.0
TCRGC1	445347	gene_synonym	H. sapiens	445347	H. sapiens	TARP	TCR gamma alternate reading frame protein							(M5908)HALLMARK ANDROGEN RESPONSE	0.0	0.0	0.0	0.0	0.0	0.0	0.0	0.0	0.0	0.0	0.0	0.0	0.0	0.0	0.0	0.0	0.0	0.0	0.0	0.0
TFCP2	7024	symbol	H. sapiens	7024	H. sapiens	TFCP2	transcription factor CP2	GO:0042789 mRNA transcription by RNA polymerase II;GO:0009299 mRNA transcription;GO:0045944 positive regulation of transcription by RNA polymerase II		Transcription factors/Immunoglobulin fold	Nucleoplasm(Supported)Cytosol(Uncertain)		(M101)PID HDAC CLASSI PATHWAY		0.0	0.0	0.0	0.0	0.0	0.0	0.0	0.0	0.0	0.0	0.0	0.0	0.0	0.0	0.0	0.0	0.0	0.0	0.0	0.0
TIGIT	201633	symbol	H. sapiens	201633	H. sapiens	TIGIT	T cell immunoreceptor with Ig and ITIM domains	GO:0032695 negative regulation of interleukin-12 production;GO:0032733 positive regulation of interleukin-10 production;GO:0050868 negative regulation of T cell activation							0.0	0.0	0.0	0.0	0.0	0.0	0.0	0.0	0.0	0.0	0.0	0.0	0.0	0.0	0.0	1.0	0.0	0.0	0.0	0.0
TM9SF2	9375	symbol	H. sapiens	9375	H. sapiens	TM9SF2	transmembrane 9 superfamily member 2	GO:0072657 protein localization to membrane;GO:0034613 cellular protein localization;GO:0070727 cellular macromolecule localization		Transporters/Accessory Factors Involved in Transport					0.0	0.0	0.0	0.0	0.0	0.0	0.0	0.0	0.0	0.0	0.0	0.0	0.0	0.0	0.0	0.0	0.0	0.0	1.0	0.0
TMEM141	85014	symbol	H. sapiens	85014	H. sapiens	TMEM141	transmembrane protein 141				Mitochondria(Supported)Cell Junctions(Approved)				0.0	0.0	0.0	0.0	0.0	0.0	0.0	0.0	0.0	0.0	0.0	0.0	0.0	0.0	0.0	0.0	0.0	0.0	0.0	0.0
TMEM176B	28959	symbol	H. sapiens	28959	H. sapiens	TMEM176B	transmembrane protein 176B	GO:2001199 negative regulation of dendritic cell differentiation;GO:2001198 regulation of dendritic cell differentiation;GO:0097028 dendritic cell differentiation			Golgi apparatus;Nucleoplasm;Plasma membrane(Approved)			(M5953)HALLMARK KRAS SIGNALING UP; (M5934)HALLMARK XENOBIOTIC METABOLISM	0.0	0.0	0.0	0.0	0.0	0.0	0.0	0.0	0.0	0.0	0.0	0.0	0.0	0.0	0.0	1.0	0.0	0.0	0.0	0.0
TNFSF13	8741	symbol	H. sapiens	8741	H. sapiens	TNFSF13	TNF superfamily member 13	GO:0048298 positive regulation of isotype switching to IgA isotypes;GO:0048296 regulation of isotype switching to IgA isotypes;GO:0048290 isotype switching to IgA isotypes		CD markers			(M5883)NABA SECRETED FACTORS; (M5885)NABA MATRISOME ASSOCIATED; (M5889)NABA MATRISOME		1.0	0.0	0.0	1.0	0.0	0.0	0.0	0.0	0.0	0.0	0.0	0.0	1.0	1.0	0.0	1.0	0.0	0.0	0.0	0.0
TRAP1	10131	symbol	H. sapiens	10131	H. sapiens	TRAP1	TNF receptor associated protein 1	GO:1903751 negative regulation of intrinsic apoptotic signaling pathway in response to hydrogen peroxide;GO:1903750 regulation of intrinsic apoptotic signaling pathway in response to hydrogen peroxide;GO:1901299 negative regulation of hydrogen peroxide-mediated programmed cell death			Mitochondria(Enhanced)				0.0	0.0	0.0	0.0	0.0	0.0	0.0	1.0	1.0	0.0	0.0	0.0	0.0	0.0	0.0	0.0	0.0	0.0	0.0	0.0
TRIM67	440730	symbol	H. sapiens	440730	H. sapiens	TRIM67	tripartite motif containing 67	GO:2000060 positive regulation of ubiquitin-dependent protein catabolic process;GO:0046580 negative regulation of Ras protein signal transduction;GO:1903052 positive regulation of proteolysis involved in cellular protein catabolic process							0.0	0.0	0.0	0.0	0.0	1.0	1.0	0.0	0.0	0.0	0.0	0.0	0.0	0.0	0.0	0.0	0.0	0.0	0.0	0.0
TRIP12	9320	symbol	H. sapiens	9320	H. sapiens	TRIP12	thyroid hormone receptor interactor 12	GO:1901315 negative regulation of histone H2A K63-linked ubiquitination;GO:1901314 regulation of histone H2A K63-linked ubiquitination;GO:1900045 negative regulation of protein K63-linked ubiquitination		Enzymes/ENZYME proteins/Transferases	Nuclear speckles(Approved)				0.0	1.0	0.0	0.0	0.0	0.0	1.0	0.0	0.0	0.0	0.0	0.0	0.0	0.0	0.0	0.0	0.0	0.0	0.0	0.0
TSG101	7251	symbol	H. sapiens	7251	H. sapiens	TSG101	tumor susceptibility 101	GO:1903774 positive regulation of viral budding via host ESCRT complex;GO:1902188 positive regulation of viral release from host cell;GO:1903772 regulation of viral budding via host ESCRT complex			Cytosol(Supported)Nucleoli;Plasma membrane(Approved)		(M214)PID ERBB1 INTERNALIZATION PATHWAY; (M115)PID REG GR PATHWAY	(M5910)HALLMARK PROTEIN SECRETION; (M5898)HALLMARK DNA REPAIR	0.0	0.0	1.0	0.0	0.0	1.0	1.0	0.0	0.0	0.0	1.0	1.0	0.0	1.0	1.0	0.0	1.0	0.0	0.0	1.0
TTC28	23331	symbol	H. sapiens	23331	H. sapiens	TTC28	tetratricopeptide repeat domain 28	GO:0007346 regulation of mitotic cell cycle;GO:0051301 cell division;GO:0051726 regulation of cell cycle			Mitochondria;Nucleoli(Approved)				0.0	0.0	1.0	0.0	0.0	0.0	0.0	0.0	0.0	0.0	0.0	0.0	0.0	0.0	1.0	0.0	0.0	0.0	0.0	0.0
TTC7A	57217	symbol	H. sapiens	57217	H. sapiens	TTC7A	tetratricopeptide repeat domain 7A	GO:0006879 cellular iron ion homeostasis;GO:0046854 phosphatidylinositol phosphorylation;GO:0055072 iron ion homeostasis							0.0	0.0	0.0	0.0	0.0	0.0	0.0	0.0	0.0	0.0	0.0	0.0	0.0	0.0	0.0	0.0	0.0	0.0	1.0	0.0
TXNDC11	51061	symbol	H. sapiens	51061	H. sapiens	TXNDC11	thioredoxin domain containing 11	GO:0045454 cell redox homeostasis;GO:0019725 cellular homeostasis;GO:0042592 homeostatic process			Cytosol;Plasma membrane(Supported)				0.0	0.0	0.0	0.0	0.0	0.0	0.0	0.0	0.0	0.0	0.0	0.0	0.0	0.0	0.0	0.0	0.0	0.0	0.0	0.0
UBE3C	9690	symbol	H. sapiens	9690	H. sapiens	UBE3C	ubiquitin protein ligase E3C	GO:0000209 protein polyubiquitination;GO:0006511 ubiquitin-dependent protein catabolic process;GO:0019941 modification-dependent protein catabolic process		Enzymes/ENZYME proteins/Transferases	Mitochondria;Nucleoplasm;Plasma membrane(Approved)				0.0	1.0	0.0	0.0	0.0	0.0	1.0	0.0	0.0	0.0	0.0	0.0	0.0	0.0	0.0	0.0	0.0	0.0	0.0	0.0
UFC1	51506	symbol	H. sapiens	51506	H. sapiens	UFC1	ubiquitin-fold modifier conjugating enzyme 1	GO:1990592 protein K69-linked ufmylation;GO:1990564 protein polyufmylation;GO:0071569 protein ufmylation			Cytosol;Nuclear speckles(Approved)				0.0	0.0	0.0	0.0	0.0	0.0	0.0	0.0	0.0	0.0	0.0	0.0	0.0	0.0	0.0	0.0	0.0	0.0	0.0	0.0
USP49	25862	symbol	H. sapiens	25862	H. sapiens	USP49	ubiquitin specific peptidase 49	GO:0035616 histone H2B conserved C-terminal lysine deubiquitination;GO:0016578 histone deubiquitination;GO:0016579 protein deubiquitination		Enzymes/{ENZYME proteins/Hydrolases,Peptidases/Cysteine-type peptidases}					0.0	0.0	0.0	0.0	0.0	0.0	1.0	0.0	0.0	0.0	0.0	0.0	0.0	1.0	0.0	0.0	0.0	0.0	0.0	0.0
VAMP5	10791	symbol	H. sapiens	10791	H. sapiens	VAMP5	vesicle associated membrane protein 5	GO:0043001 Golgi to plasma membrane protein transport;GO:0061951 establishment of protein localization to plasma membrane;GO:0006893 Golgi to plasma membrane transport						(M5913)HALLMARK INTERFERON GAMMA RESPONSE	0.0	0.0	0.0	0.0	0.0	0.0	0.0	0.0	0.0	0.0	1.0	1.0	0.0	0.0	0.0	0.0	0.0	0.0	1.0	0.0
VSIG10	54621	symbol	H. sapiens	54621	H. sapiens	VSIG10	V-set and immunoglobulin domain containing 10				Cytosol;Microtubule organizing center(Approved)				0.0	0.0	0.0	0.0	0.0	0.0	0.0	0.0	0.0	0.0	0.0	0.0	0.0	0.0	0.0	0.0	0.0	0.0	0.0	0.0
VTI1A	143187	symbol	H. sapiens	143187	H. sapiens	VTI1A	vesicle transport through interaction with t-SNAREs 1A	GO:0050882 voluntary musculoskeletal movement;GO:0048280 vesicle fusion with Golgi apparatus;GO:0090161 Golgi ribbon formation			Golgi apparatus;Vesicles(Supported)				0.0	1.0	0.0	0.0	0.0	0.0	0.0	0.0	0.0	0.0	1.0	1.0	0.0	0.0	0.0	0.0	0.0	0.0	0.0	0.0
WDR20	91833	symbol	H. sapiens	91833	H. sapiens	WDR20	WD repeat domain 20	GO:0016579 protein deubiquitination;GO:0070646 protein modification by small protein removal;GO:0070647 protein modification by small protein conjugation or removal							0.0	0.0	0.0	0.0	0.0	0.0	0.0	0.0	0.0	0.0	0.0	0.0	0.0	1.0	0.0	0.0	0.0	0.0	0.0	0.0
WNK1	65125	symbol	H. sapiens	65125	H. sapiens	WNK1	WNK lysine deficient protein kinase 1	GO:0097022 lymphocyte migration into lymph node;GO:1903288 positive regulation of potassium ion import;GO:0033633 negative regulation of cell-cell adhesion mediated by integrin	Other	Enzymes/{ENZYME proteins/Transferases,Kinases}	Cytosol(Supported)				0.0	0.0	0.0	0.0	0.0	0.0	0.0	0.0	0.0	1.0	0.0	0.0	1.0	0.0	0.0	1.0	0.0	0.0	0.0	0.0
WT1-AS	51352	symbol	H. sapiens	51352	H. sapiens	WT1-AS	WT1 antisense RNA	GO:0008150 biological_process							0.0	0.0	0.0	0.0	0.0	0.0	0.0	0.0	0.0	0.0	0.0	0.0	0.0	0.0	0.0	0.0	0.0	0.0	0.0	0.0
WWP1	11059	symbol	H. sapiens	11059	H. sapiens	WWP1	WW domain containing E3 ubiquitin protein ligase 1	GO:0046718 viral entry into host cell;GO:0030260 entry into host cell;GO:0051806 entry into cell of other organism involved in symbiotic interaction		Enzymes/ENZYME proteins/Transferases	Cytosol;Golgi apparatus;Plasma membrane(Approved)		(M13)PID ERBB4 PATHWAY; (M236)PID DELTA NP63 PATHWAY; (M256)PID TAP63 PATHWAY	(M5939)HALLMARK P53 PATHWAY	0.0	1.0	0.0	0.0	0.0	0.0	1.0	0.0	0.0	0.0	0.0	0.0	0.0	1.0	0.0	0.0	0.0	0.0	0.0	1.0
XCL1	6375	symbol	H. sapiens	6375	H. sapiens	XCL1	X-C motif chemokine ligand 1	GO:2000518 negative regulation of T-helper 1 cell activation;GO:2000558 positive regulation of immunoglobulin production in mucosal tissue;GO:2000556 positive regulation of T-helper 1 cell cytokine production					(M5883)NABA SECRETED FACTORS; (M5885)NABA MATRISOME ASSOCIATED; (M5889)NABA MATRISOME	(M5913)HALLMARK INTERFERON GAMMA RESPONSE	0.0	0.0	0.0	0.0	0.0	0.0	0.0	0.0	0.0	0.0	0.0	0.0	1.0	0.0	0.0	1.0	0.0	0.0	0.0	1.0
XRCC2	7516	symbol	H. sapiens	7516	H. sapiens	XRCC2	X-ray repair cross complementing 2	GO:2000269 regulation of fibroblast apoptotic process;GO:0042148 strand invasion;GO:0044346 fibroblast apoptotic process			Nucleoplasm;Vesicles(Approved)				0.0	0.0	0.0	0.0	0.0	0.0	0.0	0.0	0.0	0.0	0.0	0.0	0.0	0.0	0.0	0.0	0.0	0.0	0.0	0.0
XYLT1	64131	symbol	H. sapiens	64131	H. sapiens	XYLT1	xylosyltransferase 1	GO:0043931 ossification involved in bone maturation;GO:0030206 chondroitin sulfate biosynthetic process;GO:0070977 bone maturation		Enzymes/ENZYME proteins/Transferases					0.0	0.0	0.0	0.0	0.0	0.0	0.0	0.0	1.0	0.0	0.0	0.0	0.0	0.0	0.0	0.0	0.0	0.0	0.0	0.0
ZC3H3	23144	symbol	H. sapiens	23144	H. sapiens	ZC3H3	zinc finger CCCH-type containing 3	GO:0032927 positive regulation of activin receptor signaling pathway;GO:1900363 regulation of mRNA polyadenylation;GO:0032925 regulation of activin receptor signaling pathway			Golgi apparatus;Nucleoplasm(Uncertain)				1.0	0.0	0.0	0.0	0.0	0.0	0.0	0.0	0.0	0.0	0.0	0.0	0.0	0.0	0.0	0.0	0.0	0.0	0.0	0.0
ZDHHC21	340481	symbol	H. sapiens	340481	H. sapiens	ZDHHC21	zinc finger DHHC-type palmitoyltransferase 21	GO:0048733 sebaceous gland development;GO:0018230 peptidyl-L-cysteine S-palmitoylation;GO:0050999 regulation of nitric-oxide synthase activity		Enzymes/ENZYME proteins/Transferases	Cytosol;Golgi apparatus(Approved)				0.0	0.0	0.0	0.0	0.0	0.0	0.0	0.0	0.0	0.0	0.0	1.0	0.0	0.0	0.0	0.0	0.0	0.0	1.0	0.0
ZFAND6	54469	symbol	H. sapiens	54469	H. sapiens	ZFAND6	zinc finger AN1-type containing 6	GO:0006625 protein targeting to peroxisome;GO:0072663 establishment of protein localization to peroxisome;GO:0072662 protein localization to peroxisome							0.0	0.0	0.0	0.0	0.0	0.0	0.0	0.0	0.0	0.0	0.0	1.0	0.0	0.0	0.0	0.0	0.0	0.0	0.0	0.0
ZFHX3	463	symbol	H. sapiens	463	H. sapiens	ZFHX3	zinc finger homeobox 3	GO:1904059 regulation of locomotor rhythm;GO:0045475 locomotor rhythm;GO:0032922 circadian regulation of gene expression		Transcription factors/Helix-turn-helix domains			(M195)PID CMYB PATHWAY		0.0	0.0	0.0	0.0	0.0	0.0	0.0	0.0	0.0	0.0	0.0	0.0	0.0	1.0	1.0	1.0	0.0	0.0	0.0	1.0
ZFYVE26	23503	symbol	H. sapiens	23503	H. sapiens	ZFYVE26	zinc finger FYVE-type containing 26	GO:0000281 mitotic cytokinesis;GO:0032465 regulation of cytokinesis;GO:0000724 double-strand break repair via homologous recombination							0.0	0.0	1.0	0.0	0.0	0.0	0.0	0.0	0.0	0.0	0.0	0.0	0.0	0.0	1.0	0.0	0.0	0.0	0.0	0.0
ZMYM6	9204	symbol	H. sapiens	9204	H. sapiens	ZMYM6	zinc finger MYM-type containing 6	GO:0022604 regulation of cell morphogenesis;GO:0000902 cell morphogenesis;GO:0022603 regulation of anatomical structure morphogenesis			Nucleoplasm(Supported)				0.0	0.0	0.0	0.0	0.0	0.0	0.0	0.0	0.0	0.0	0.0	0.0	0.0	0.0	0.0	0.0	0.0	0.0	0.0	0.0
ZNF226	7769	symbol	H. sapiens	7769	H. sapiens	ZNF226	zinc finger protein 226	GO:0006355 regulation of transcription, DNA-templated;GO:1903506 regulation of nucleic acid-templated transcription;GO:0006351 transcription, DNA-templated		Transcription factors/Zinc-coordinating DNA-binding domains	Nuclear bodies(Approved)				0.0	0.0	0.0	0.0	0.0	0.0	0.0	0.0	0.0	0.0	0.0	0.0	0.0	0.0	0.0	0.0	0.0	0.0	0.0	0.0
ZNF227	7770	symbol	H. sapiens	7770	H. sapiens	ZNF227	zinc finger protein 227	GO:0006355 regulation of transcription, DNA-templated;GO:1903506 regulation of nucleic acid-templated transcription;GO:0006351 transcription, DNA-templated		Transcription factors/Zinc-coordinating DNA-binding domains	Plasma membrane(Approved)				0.0	0.0	0.0	0.0	0.0	0.0	0.0	0.0	0.0	0.0	0.0	0.0	0.0	0.0	0.0	0.0	0.0	0.0	0.0	0.0
ZNF37BP	100129482	symbol	H. sapiens	100129482	H. sapiens	ZNF37BP	zinc finger protein 37B, pseudogene								0.0	0.0	0.0	0.0	0.0	0.0	0.0	0.0	0.0	0.0	0.0	0.0	0.0	0.0	0.0	0.0	0.0	0.0	0.0	0.0
ZNF407	55628	symbol	H. sapiens	55628	H. sapiens	ZNF407	zinc finger protein 407	GO:0010468 regulation of gene expression;GO:0060255 regulation of macromolecule metabolic process;GO:0019222 regulation of metabolic process		Transcription factors/Zinc-coordinating DNA-binding domains	Nucleoplasm;Plasma membrane(Approved)				0.0	0.0	0.0	0.0	0.0	0.0	0.0	0.0	0.0	0.0	0.0	0.0	0.0	0.0	0.0	0.0	0.0	0.0	0.0	0.0
ZNF493	284443	symbol	H. sapiens	284443	H. sapiens	ZNF493	zinc finger protein 493	GO:0006355 regulation of transcription, DNA-templated;GO:1903506 regulation of nucleic acid-templated transcription;GO:0006351 transcription, DNA-templated		Transcription factors/Zinc-coordinating DNA-binding domains					0.0	0.0	0.0	0.0	0.0	0.0	0.0	0.0	0.0	0.0	0.0	0.0	0.0	0.0	0.0	0.0	0.0	0.0	0.0	0.0
ZNF600	162966	symbol	H. sapiens	162966	H. sapiens	ZNF600	zinc finger protein 600	GO:0006355 regulation of transcription, DNA-templated;GO:1903506 regulation of nucleic acid-templated transcription;GO:0006351 transcription, DNA-templated		Transcription factors/Zinc-coordinating DNA-binding domains					0.0	0.0	0.0	0.0	0.0	0.0	0.0	0.0	0.0	0.0	0.0	0.0	0.0	0.0	0.0	0.0	0.0	0.0	0.0	0.0
ZNF653	115950	symbol	H. sapiens	115950	H. sapiens	ZNF653	zinc finger protein 653	GO:1900116 extracellular negative regulation of signal transduction;GO:1900115 extracellular regulation of signal transduction;GO:2000272 negative regulation of signaling receptor activity		Transcription factors/Zinc-coordinating DNA-binding domains	Nucleus(Supported)				0.0	0.0	0.0	0.0	0.0	0.0	0.0	0.0	0.0	0.0	0.0	0.0	0.0	0.0	0.0	0.0	0.0	0.0	0.0	0.0
ZNRD1-AS1	80862	gene_synonym	H. sapiens	80862	H. sapiens	ZNRD1ASP	zinc ribbon domain containing 1 antisense, pseudogene								0.0	0.0	0.0	0.0	0.0	0.0	0.0	0.0	0.0	0.0	0.0	0.0	0.0	0.0	0.0	0.0	0.0	0.0	0.0	0.0
ABCB7	22	symbol	H. sapiens	22	H. sapiens	ABCB7	ATP binding cassette subfamily B member 7	GO:0006879 cellular iron ion homeostasis;GO:0015886 heme transport;GO:0055072 iron ion homeostasis		Transporters/Primary Active Transporters	Mitochondria(Supported)			(M5936)HALLMARK OXIDATIVE PHOSPHORYLATION	0.0	0.0	0.0	0.0	0.0	0.0	0.0	0.0	0.0	0.0	0.0	0.0	0.0	1.0	0.0	0.0	0.0	0.0	0.0	0.0
ACCS	84680	symbol	H. sapiens	84680	H. sapiens	ACCS	1-aminocyclopropane-1-carboxylate synthase homolog (inactive)	GO:0042218 1-aminocyclopropane-1-carboxylate biosynthetic process;GO:0018871 1-aminocyclopropane-1-carboxylate metabolic process;GO:1901607 alpha-amino acid biosynthetic process			Golgi apparatus(Approved)	Vinylglycine (Pyridoxal phosphate binding)			0.0	0.0	0.0	0.0	0.0	0.0	0.0	0.0	1.0	0.0	0.0	0.0	0.0	0.0	0.0	0.0	0.0	0.0	0.0	0.0
ACP5	54	symbol	H. sapiens	54	H. sapiens	ACP5	acid phosphatase 5, tartrate resistant	GO:0032929 negative regulation of superoxide anion generation;GO:0045019 negative regulation of nitric oxide biosynthetic process;GO:0032691 negative regulation of interleukin-1 beta production		Enzymes/ENZYME proteins/Hydrolases	Cytosol(Approved)	Isopropyl Alcohol (Ferrous iron binding)		(M5945)HALLMARK HEME METABOLISM	0.0	0.0	0.0	0.0	0.0	0.0	0.0	0.0	0.0	0.0	0.0	0.0	0.0	0.0	0.0	0.0	0.0	0.0	0.0	0.0
ACSS1	84532	symbol	H. sapiens	84532	H. sapiens	ACSS1	acyl-CoA synthetase short chain family member 1	GO:0019542 propionate biosynthetic process;GO:0019427 acetyl-CoA biosynthetic process from acetate;GO:0051790 short-chain fatty acid biosynthetic process		Enzymes/ENZYME proteins/Ligase		Adenosine monophosphate (Atp binding);Adenosine triphosphate (Atp binding)	(M32)PID HDAC CLASSIII PATHWAY	(M5935)HALLMARK FATTY ACID METABOLISM	0.0	0.0	0.0	0.0	0.0	0.0	0.0	0.0	1.0	0.0	0.0	0.0	0.0	0.0	0.0	0.0	0.0	0.0	0.0	0.0
ACTB	60	symbol	H. sapiens	60	H. sapiens	ACTB	actin beta	GO:0051623 positive regulation of norepinephrine uptake;GO:0051621 regulation of norepinephrine uptake;GO:0072749 cellular response to cytochalasin B					(M5493)WNT SIGNALING	(M5915)HALLMARK APICAL JUNCTION	0.0	1.0	1.0	0.0	0.0	1.0	0.0	0.0	0.0	1.0	1.0	0.0	0.0	1.0	0.0	0.0	0.0	1.0	1.0	1.0
ACTG1	71	symbol	H. sapiens	71	H. sapiens	ACTG1	actin gamma 1	GO:0038096 Fc-gamma receptor signaling pathway involved in phagocytosis;GO:1902396 protein localization to bicellular tight junction;GO:0051492 regulation of stress fiber assembly					(M16801)SIG REGULATION OF THE ACTIN CYTOSKELETON BY RHO GTPASES	(M5892)HALLMARK CHOLESTEROL HOMEOSTASIS; (M5915)HALLMARK APICAL JUNCTION	0.0	0.0	1.0	0.0	0.0	0.0	0.0	0.0	0.0	1.0	1.0	0.0	0.0	1.0	0.0	1.0	0.0	1.0	0.0	1.0
ADD3	120	symbol	H. sapiens	120	H. sapiens	ADD3	adducin 3	GO:0051016 barbed-end actin filament capping;GO:0051693 actin filament capping;GO:0030835 negative regulation of actin filament depolymerization			Plasma membrane(Supported)			(M5942)HALLMARK UV RESPONSE DN; (M5906)HALLMARK ESTROGEN RESPONSE EARLY; (M5907)HALLMARK ESTROGEN RESPONSE LATE	0.0	0.0	0.0	0.0	0.0	0.0	0.0	0.0	0.0	0.0	0.0	0.0	0.0	0.0	0.0	0.0	0.0	0.0	0.0	0.0
AGXT2L1	64850	gene_synonym	H. sapiens	64850	H. sapiens	ETNPPL	ethanolamine-phosphate phospho-lyase	GO:0006646 phosphatidylethanolamine biosynthetic process;GO:0046337 phosphatidylethanolamine metabolic process;GO:0046474 glycerophospholipid biosynthetic process		Enzymes/ENZYME proteins/Lyases	Nucleus(Approved)				0.0	0.0	0.0	0.0	0.0	0.0	0.0	0.0	1.0	0.0	0.0	0.0	0.0	0.0	0.0	0.0	0.0	0.0	0.0	0.0
AIFM1	9131	symbol	H. sapiens	9131	H. sapiens	AIFM1	apoptosis inducing factor mitochondria associated 1	GO:1904045 cellular response to aldosterone;GO:1902510 regulation of apoptotic DNA fragmentation;GO:1904044 response to aldosterone				Flavin adenine dinucleotide (Oxidoreductase activity, acting on nad(p)h);MCC (Oxidoreductase activity, acting on nad(p)h)	(M144)PID CERAMIDE PATHWAY	(M5905)HALLMARK ADIPOGENESIS; (M5936)HALLMARK OXIDATIVE PHOSPHORYLATION	1.0	0.0	0.0	0.0	1.0	0.0	0.0	0.0	0.0	0.0	0.0	1.0	0.0	1.0	0.0	0.0	0.0	0.0	0.0	0.0
AK4	205	symbol	H. sapiens	205	H. sapiens	AK4	adenylate kinase 4	GO:0006172 ADP biosynthetic process;GO:0009180 purine ribonucleoside diphosphate biosynthetic process;GO:0009136 purine nucleoside diphosphate biosynthetic process		Enzymes/ENZYME proteins/Transferases	Mitochondria(Supported)			(M5937)HALLMARK GLYCOLYSIS; (M5891)HALLMARK HYPOXIA; (M5924)HALLMARK MTORC1 SIGNALING	0.0	0.0	0.0	0.0	0.0	0.0	0.0	0.0	1.0	0.0	0.0	0.0	0.0	1.0	0.0	0.0	0.0	0.0	0.0	0.0
AKIRIN1	79647	symbol	H. sapiens	79647	H. sapiens	AKIRIN1	akirin 1	GO:1902725 negative regulation of satellite cell differentiation;GO:1902723 negative regulation of skeletal muscle satellite cell proliferation;GO:0014859 negative regulation of skeletal muscle cell proliferation			Nucleoplasm(Supported)Nuclear membrane(Approved)				0.0	0.0	0.0	0.0	0.0	0.0	0.0	0.0	0.0	0.0	0.0	0.0	0.0	0.0	0.0	0.0	0.0	0.0	0.0	0.0
ALDOC	230	symbol	H. sapiens	230	H. sapiens	ALDOC	aldolase, fructose-bisphosphate C	GO:0061621 canonical glycolysis;GO:0061620 glycolytic process through glucose-6-phosphate;GO:0061615 glycolytic process through fructose-6-phosphate		Enzymes/ENZYME proteins/Lyases	Cytosol;Nucleoli fibrillar center;Nucleus;Vesicles(Approved)			(M5892)HALLMARK CHOLESTEROL HOMEOSTASIS; (M5891)HALLMARK HYPOXIA	1.0	0.0	0.0	1.0	0.0	0.0	0.0	0.0	1.0	0.0	0.0	0.0	0.0	0.0	0.0	0.0	0.0	0.0	0.0	0.0
ALS2CR2	55437	gene_synonym	H. sapiens	55437	H. sapiens	STRADB	STE20 related adaptor beta	GO:2001240 negative regulation of extrinsic apoptotic signaling pathway in absence of ligand;GO:2001239 regulation of extrinsic apoptotic signaling pathway in absence of ligand;GO:2001237 negative regulation of extrinsic apoptotic signaling pathway	STE Ser/Thr protein kinase family	Enzymes/Kinases/STE Ser/Thr protein kinases	Cytosol(Supported)Aggresome(Approved)		(M87)PID LKB1 PATHWAY		0.0	0.0	0.0	0.0	1.0	0.0	0.0	0.0	0.0	0.0	0.0	0.0	0.0	0.0	1.0	0.0	0.0	0.0	0.0	0.0
AMD1	262	symbol	H. sapiens	262	H. sapiens	AMD1	adenosylmethionine decarboxylase 1	GO:0006557 S-adenosylmethioninamine biosynthetic process;GO:0006597 spermine biosynthetic process;GO:0046499 S-adenosylmethioninamine metabolic process		Enzymes/ENZYME proteins/Lyases	Nucleoplasm(Approved)	S-Adenosylmethionine (Putrescine binding);Putrescine (Putrescine binding);Tris (Putrescine binding);5'-{[4-(aminooxy)butyl](methyl)amino}-5'-deoxy-8-ethenyladenosine (Putrescine binding)		(M5941)HALLMARK UV RESPONSE UP; (M5901)HALLMARK G2M CHECKPOINT	0.0	0.0	0.0	0.0	0.0	0.0	0.0	0.0	1.0	0.0	0.0	0.0	0.0	1.0	0.0	0.0	0.0	0.0	0.0	0.0
ANKHD1	54882	symbol	H. sapiens	54882	H. sapiens	ANKHD1	ankyrin repeat and KH domain containing 1	GO:0045087 innate immune response;GO:0006955 immune response;GO:0006952 defense response							0.0	0.0	0.0	0.0	0.0	0.0	0.0	0.0	0.0	0.0	0.0	0.0	0.0	0.0	0.0	0.0	0.0	0.0	0.0	0.0
ANKRD60	140731	symbol	H. sapiens	140731	H. sapiens	ANKRD60	ankyrin repeat domain 60								0.0	0.0	0.0	0.0	0.0	0.0	0.0	0.0	0.0	0.0	0.0	0.0	0.0	0.0	0.0	0.0	0.0	0.0	0.0	0.0
ANP32E	81611	symbol	H. sapiens	81611	H. sapiens	ANP32E	acidic nuclear phosphoprotein 32 family member E	GO:0043486 histone exchange;GO:0043044 ATP-dependent chromatin remodeling;GO:0034728 nucleosome organization			Nucleoplasm(Supported)Centrosome;Cytosol(Approved)			(M5910)HALLMARK PROTEIN SECRETION; (M5925)HALLMARK E2F TARGETS	0.0	0.0	0.0	0.0	0.0	0.0	0.0	0.0	0.0	0.0	0.0	0.0	0.0	0.0	0.0	0.0	0.0	0.0	0.0	0.0
ANXA5	308	symbol	H. sapiens	308	H. sapiens	ANXA5	annexin A5	GO:0002576 platelet degranulation;GO:0070588 calcium ion transmembrane transport;GO:0007596 blood coagulation		Transporters/Transporter channels and pores	Nuclear membrane(Approved)	L-Alpha-Glycerophosphorylserine (Phospholipid binding);L-thioproline (Phospholipid binding);K201 (Phospholipid binding);L-Alpha-Glycerophosphorylethanolamine (Phospholipid binding);1,4-Dideoxy-O2-Sulfo-Glucuronic Acid (Phospholipid binding);N,O6-Disulfo-Glucosamine (Phospholipid binding);1,4-Dideoxy-5-Dehydro-O2-Sulfo-Glucuronic Acid (Phospholipid binding)	(M5880)NABA ECM AFFILIATED; (M5885)NABA MATRISOME ASSOCIATED; (M5889)NABA MATRISOME	(M5892)HALLMARK CHOLESTEROL HOMEOSTASIS; (M5921)HALLMARK COMPLEMENT	0.0	0.0	0.0	1.0	0.0	0.0	0.0	0.0	0.0	0.0	0.0	0.0	0.0	0.0	0.0	0.0	0.0	0.0	0.0	0.0
AOAH	313	symbol	H. sapiens	313	H. sapiens	AOAH	acyloxyacyl hydrolase	GO:0009104 lipopolysaccharide catabolic process;GO:0008653 lipopolysaccharide metabolic process;GO:0044247 cellular polysaccharide catabolic process		Enzymes/ENZYME proteins/Hydrolases					0.0	0.0	0.0	0.0	0.0	0.0	0.0	0.0	1.0	0.0	0.0	0.0	0.0	0.0	0.0	0.0	0.0	0.0	0.0	0.0
APOBEC3F	200316	symbol	H. sapiens	200316	H. sapiens	APOBEC3F	apolipoprotein B mRNA editing enzyme catalytic subunit 3F	GO:0045869 negative regulation of single stranded viral RNA replication via double stranded DNA intermediate;GO:0009972 cytidine deamination;GO:0006216 cytidine catabolic process			Cytosol;Nucleoplasm(Uncertain)			(M5921)HALLMARK COMPLEMENT	1.0	0.0	0.0	0.0	0.0	0.0	0.0	0.0	1.0	0.0	0.0	0.0	0.0	0.0	0.0	0.0	0.0	0.0	0.0	0.0
APPL2	55198	symbol	H. sapiens	55198	H. sapiens	APPL2	adaptor protein, phosphotyrosine interacting with PH domain and leucine zipper 2	GO:1905451 positive regulation of Fc-gamma receptor signaling pathway involved in phagocytosis;GO:1905303 positive regulation of macropinocytosis;GO:1905449 regulation of Fc-gamma receptor signaling pathway involved in phagocytosis							0.0	0.0	0.0	0.0	1.0	0.0	0.0	0.0	1.0	1.0	0.0	1.0	1.0	1.0	1.0	0.0	1.0	0.0	0.0	1.0
ARF6	382	symbol	H. sapiens	382	H. sapiens	ARF6	ADP ribosylation factor 6	GO:0120183 positive regulation of focal adhesion disassembly;GO:0120182 regulation of focal adhesion disassembly;GO:0099562 maintenance of postsynaptic density structure		RAS pathway related proteins		5'-Guanosine-Diphosphate-Monothiophosphate (Thioesterase binding);Guanosine-5'-Diphosphate (Thioesterase binding);MYRISTIC ACID (Thioesterase binding)	(M120)PID ARF6 DOWNSTREAM PATHWAY; (M277)PID INTEGRIN A4B1 PATHWAY; (M86)PID ARF6 PATHWAY	(M5893)HALLMARK MITOTIC SPINDLE	0.0	0.0	1.0	0.0	0.0	1.0	0.0	0.0	0.0	0.0	1.0	0.0	0.0	0.0	0.0	0.0	1.0	1.0	1.0	1.0
ARHGEF7	8874	symbol	H. sapiens	8874	H. sapiens	ARHGEF7	Rho guanine nucleotide exchange factor 7	GO:2000394 positive regulation of lamellipodium morphogenesis;GO:2000392 regulation of lamellipodium morphogenesis;GO:0010763 positive regulation of fibroblast migration					(M83)PID CDC42 REG PATHWAY; (M242)PID AURORA A PATHWAY; (M241)PID RAC1 REG PATHWAY	(M5893)HALLMARK MITOTIC SPINDLE	0.0	0.0	1.0	0.0	0.0	0.0	0.0	0.0	0.0	0.0	0.0	0.0	0.0	1.0	0.0	1.0	0.0	1.0	0.0	1.0
ARL4C	10123	symbol	H. sapiens	10123	H. sapiens	ARL4C	ADP ribosylation factor like GTPase 4C	GO:0032456 endocytic recycling;GO:0016197 endosomal transport;GO:0006886 intracellular protein transport			Cytosol;Plasma membrane(Supported)				0.0	0.0	0.0	0.0	0.0	0.0	0.0	0.0	0.0	0.0	0.0	0.0	0.0	0.0	0.0	0.0	0.0	0.0	0.0	0.0
ASB8	140461	symbol	H. sapiens	140461	H. sapiens	ASB8	ankyrin repeat and SOCS box containing 8	GO:0043687 post-translational protein modification;GO:0016567 protein ubiquitination;GO:0032446 protein modification by small protein conjugation							0.0	1.0	0.0	0.0	0.0	0.0	1.0	0.0	0.0	0.0	0.0	0.0	0.0	0.0	0.0	0.0	0.0	0.0	0.0	0.0
ASPM	259266	symbol	H. sapiens	259266	H. sapiens	ASPM	assembly factor for spindle microtubules	GO:0045769 negative regulation of asymmetric cell division;GO:0021873 forebrain neuroblast division;GO:0051661 maintenance of centrosome location			Cytosol;Plasma membrane(Approved)				0.0	0.0	1.0	0.0	0.0	0.0	0.0	0.0	0.0	0.0	0.0	0.0	0.0	0.0	0.0	0.0	0.0	0.0	0.0	0.0
ATIC	471	symbol	H. sapiens	471	H. sapiens	ATIC	5-aminoimidazole-4-carboxamide ribonucleotide formyltransferase/IMP cyclohydrolase	GO:0006189 'de novo' IMP biosynthetic process;GO:0046452 dihydrofolate metabolic process;GO:0006188 IMP biosynthetic process		Enzymes/ENZYME proteins/{Hydrolases,Transferases}	Cytosol;Plasma membrane(Enhanced)	Tetrahydrofolic acid (Protein homodimerization activity);Pemetrexed (Protein homodimerization activity);Aicar (Protein homodimerization activity);Guanosine-5'-Monophosphate (Protein homodimerization activity);5--Monophosphate-9-Beta-D-Ribofuranosyl Xanthine (Protein homodimerization activity);2-[5-Hydroxy-3-Methyl-1-(2-Methyl-4-Sulfo-Phenyl)-1h-Pyrazol-4-Ylazo]-4-Sulfo-Benzoic Acid (Protein homod…			0.0	0.0	0.0	0.0	0.0	0.0	0.0	0.0	1.0	0.0	0.0	0.0	0.0	0.0	0.0	0.0	0.0	0.0	0.0	0.0
ATP1B3	483	symbol	H. sapiens	483	H. sapiens	ATP1B3	ATPase Na+/K+ transporting subunit beta 3	GO:1903278 positive regulation of sodium ion export across plasma membrane;GO:1903288 positive regulation of potassium ion import;GO:1903276 regulation of sodium ion export across plasma membrane		CD markers;Transporters/Primary Active Transporters	Plasma membrane(Supported)			(M5905)HALLMARK ADIPOGENESIS	0.0	0.0	0.0	0.0	0.0	0.0	0.0	0.0	0.0	0.0	0.0	0.0	0.0	0.0	0.0	0.0	0.0	1.0	1.0	0.0
ATP2A2	488	symbol	H. sapiens	488	H. sapiens	ATP2A2	ATPase sarcoplasmic/endoplasmic reticulum Ca2+ transporting 2	GO:1903233 regulation of calcium ion-dependent exocytosis of neurotransmitter;GO:0032470 positive regulation of endoplasmic reticulum calcium ion concentration;GO:0098909 regulation of cardiac muscle cell action potential involved in regulation of contraction		Enzymes/ENZYME proteins/Hydrolases;Transporters/Primary Active Transporters	Nucleoplasm(Supported)			(M5932)HALLMARK INFLAMMATORY RESPONSE; (M5924)HALLMARK MTORC1 SIGNALING; (M5934)HALLMARK XENOBIOTIC METABOLISM	0.0	0.0	0.0	1.0	0.0	1.0	0.0	0.0	0.0	0.0	0.0	0.0	0.0	1.0	0.0	0.0	1.0	1.0	0.0	0.0
ATP2B4	493	symbol	H. sapiens	493	H. sapiens	ATP2B4	ATPase plasma membrane Ca2+ transporting 4	GO:1900082 negative regulation of arginine catabolic process;GO:1903249 negative regulation of citrulline biosynthetic process;GO:0140199 negative regulation of adenylate cyclase-activating adrenergic receptor signaling pathway involved in heart process		Enzymes/ENZYME proteins/Hydrolases;Transporters/Primary Active Transporters	Plasma membrane(Supported)			(M5942)HALLMARK UV RESPONSE DN; (M5907)HALLMARK ESTROGEN RESPONSE LATE	0.0	0.0	0.0	0.0	0.0	1.0	0.0	0.0	1.0	0.0	0.0	0.0	0.0	1.0	1.0	0.0	0.0	1.0	1.0	1.0
ATP6V1B2	526	symbol	H. sapiens	526	H. sapiens	ATP6V1B2	ATPase H+ transporting V1 subunit B2	GO:0090383 phagosome acidification;GO:0033572 transferrin transport;GO:0051452 intracellular pH reduction		Transporters/Primary Active Transporters	Vesicles(Supported)	Gallium nitrate (Proton-transporting atpase activity, rotational mechanism);4-(2-AMINOETHYL)BENZENESULFONYL FLUORIDE (Proton-transporting atpase activity, rotational mechanism)			0.0	0.0	0.0	0.0	0.0	0.0	0.0	0.0	1.0	0.0	0.0	0.0	0.0	0.0	0.0	0.0	0.0	0.0	0.0	1.0
BCKDHA	593	symbol	H. sapiens	593	H. sapiens	BCKDHA	branched chain keto acid dehydrogenase E1 subunit alpha	GO:0009083 branched-chain amino acid catabolic process;GO:0009081 branched-chain amino acid metabolic process;GO:0009063 cellular amino acid catabolic process		Enzymes/ENZYME proteins/Oxidoreductases				(M5905)HALLMARK ADIPOGENESIS; (M5936)HALLMARK OXIDATIVE PHOSPHORYLATION	0.0	0.0	0.0	0.0	0.0	0.0	0.0	0.0	1.0	0.0	0.0	0.0	0.0	0.0	0.0	0.0	0.0	0.0	0.0	0.0
BIRC3	330	symbol	H. sapiens	330	H. sapiens	BIRC3	baculoviral IAP repeat containing 3	GO:0039535 regulation of RIG-I signaling pathway;GO:0070424 regulation of nucleotide-binding oligomerization domain containing signaling pathway;GO:0035666 TRIF-dependent toll-like receptor signaling pathway		Enzymes/ENZYME proteins/Transferases	Cytosol;Nucleoplasm(Supported)		(M7997)SA CASPASE CASCADE; (M18030)ST TUMOR NECROSIS FACTOR PATHWAY; (M45)PID CD40 PATHWAY	(M5902)HALLMARK APOPTOSIS; (M5953)HALLMARK KRAS SIGNALING UP; (M5890)HALLMARK TNFA SIGNALING VIA NFKB	0.0	0.0	0.0	0.0	0.0	0.0	0.0	0.0	0.0	1.0	0.0	0.0	1.0	1.0	0.0	0.0	0.0	1.0	0.0	0.0
BIRC5	332	symbol	H. sapiens	332	H. sapiens	BIRC5	baculoviral IAP repeat containing 5	GO:0043154 negative regulation of cysteine-type endopeptidase activity involved in apoptotic process;GO:2000117 negative regulation of cysteine-type endopeptidase activity;GO:0090307 mitotic spindle assembly			Cytokinetic bridge(Enhanced)	LY2181308 (Zinc ion binding)	(M242)PID AURORA A PATHWAY; (M14)PID AURORA B PATHWAY; (M176)PID FOXM1 PATHWAY	(M5893)HALLMARK MITOTIC SPINDLE; (M5925)HALLMARK E2F TARGETS; (M5901)HALLMARK G2M CHECKPOINT	0.0	0.0	1.0	0.0	0.0	0.0	1.0	0.0	0.0	0.0	0.0	0.0	1.0	0.0	0.0	0.0	0.0	0.0	0.0	0.0
BLMH	642	symbol	H. sapiens	642	H. sapiens	BLMH	bleomycin hydrolase	GO:0043418 homocysteine catabolic process;GO:0000098 sulfur amino acid catabolic process;GO:0050667 homocysteine metabolic process		Enzymes/{ENZYME proteins/Hydrolases,Peptidases/Cysteine-type peptidases}	Cytosol(Supported)Nuclear bodies;Nucleoplasm(Approved)				0.0	1.0	0.0	0.0	0.0	0.0	1.0	0.0	1.0	0.0	0.0	0.0	0.0	0.0	0.0	0.0	0.0	0.0	0.0	0.0
BNIP3L	665	symbol	H. sapiens	665	H. sapiens	BNIP3L	BCL2 interacting protein 3 like	GO:0097345 mitochondrial outer membrane permeabilization;GO:1903214 regulation of protein targeting to mitochondrion;GO:1902110 positive regulation of mitochondrial membrane permeability involved in apoptotic process		Transporters/Transporter channels and pores	Mitochondria(Enhanced)Nuclear speckles(Supported)		(M145)PID P53 DOWNSTREAM PATHWAY	(M5902)HALLMARK APOPTOSIS; (M5945)HALLMARK HEME METABOLISM; (M5891)HALLMARK HYPOXIA	0.0	0.0	0.0	0.0	0.0	1.0	1.0	0.0	0.0	0.0	0.0	1.0	0.0	1.0	0.0	0.0	1.0	0.0	0.0	0.0
BTBD1	53339	symbol	H. sapiens	53339	H. sapiens	BTBD1	BTB domain containing 1	GO:0043687 post-translational protein modification;GO:0043393 regulation of protein binding;GO:0007517 muscle organ development							0.0	1.0	0.0	0.0	0.0	0.0	1.0	0.0	0.0	0.0	0.0	0.0	0.0	0.0	0.0	0.0	0.0	0.0	0.0	0.0
BTN3A3	10384	symbol	H. sapiens	10384	H. sapiens	BTN3A3	butyrophilin subfamily 3 member A3	GO:0050852 T cell receptor signaling pathway;GO:0050851 antigen receptor-mediated signaling pathway;GO:0002456 T cell mediated immunity							0.0	1.0	0.0	0.0	0.0	0.0	0.0	0.0	0.0	1.0	0.0	0.0	0.0	0.0	0.0	0.0	0.0	0.0	0.0	0.0
C10orf122	387718	gene_synonym	H. sapiens	387718	H. sapiens	TEX36	testis expressed 36								0.0	0.0	0.0	0.0	0.0	0.0	0.0	0.0	0.0	0.0	0.0	0.0	0.0	0.0	0.0	0.0	0.0	0.0	0.0	0.0
C11orf57	55216	gene_synonym	H. sapiens	55216	H. sapiens	NKAPD1	NKAP domain containing 1				Cytosol(Supported)				0.0	0.0	0.0	0.0	0.0	0.0	0.0	0.0	0.0	0.0	0.0	0.0	0.0	0.0	0.0	0.0	0.0	0.0	0.0	0.0
C15orf21	283651	gene_synonym	H. sapiens	283651	H. sapiens	HMGN2P46	high mobility group nucleosomal binding domain 2 pseudogene 46								0.0	0.0	0.0	0.0	0.0	0.0	0.0	0.0	0.0	0.0	0.0	0.0	0.0	0.0	0.0	0.0	0.0	0.0	0.0	0.0
C18orf10	25941	gene_synonym	H. sapiens	25941	H. sapiens	TPGS2	tubulin polyglutamylase complex subunit 2	GO:0018095 protein polyglutamylation;GO:0018200 peptidyl-glutamic acid modification;GO:0018193 peptidyl-amino acid modification			Nucleoli(Supported)				0.0	0.0	0.0	0.0	0.0	0.0	0.0	0.0	0.0	0.0	0.0	0.0	0.0	0.0	0.0	0.0	0.0	0.0	0.0	0.0
C19orf2	8725	gene_synonym	H. sapiens	8725	H. sapiens	URI1	URI1 prefoldin like chaperone	GO:0032515 negative regulation of phosphoprotein phosphatase activity;GO:0035308 negative regulation of protein dephosphorylation;GO:2001243 negative regulation of intrinsic apoptotic signaling pathway			Cytosol;Nucleoplasm(Supported)				0.0	0.0	0.0	0.0	0.0	0.0	0.0	0.0	0.0	0.0	0.0	0.0	0.0	0.0	0.0	0.0	0.0	0.0	0.0	1.0
C1orf77	26097	gene_synonym	H. sapiens	26097	H. sapiens	CHTOP	chromatin target of PRMT1	GO:0006406 mRNA export from nucleus;GO:0051096 positive regulation of helicase activity;GO:0031062 positive regulation of histone methylation			Nuclear speckles(Enhanced)				1.0	0.0	0.0	0.0	1.0	0.0	0.0	0.0	0.0	0.0	0.0	0.0	0.0	0.0	0.0	0.0	0.0	0.0	0.0	0.0
C2orf29	55571	gene_synonym	H. sapiens	55571	H. sapiens	CNOT11	CCR4-NOT transcription complex subunit 11	GO:0006977 DNA damage response, signal transduction by p53 class mediator resulting in cell cycle arrest;GO:0072431 signal transduction involved in mitotic G1 DNA damage checkpoint;GO:0031571 mitotic G1 DNA damage checkpoint			Nucleoplasm(Supported)				1.0	0.0	0.0	0.0	0.0	0.0	0.0	1.0	0.0	0.0	0.0	0.0	0.0	0.0	1.0	0.0	0.0	0.0	0.0	0.0
C9orf69	90120	gene_synonym	H. sapiens	90120	H. sapiens	TMEM250	transmembrane protein 250	GO:0048524 positive regulation of viral process;GO:0050792 regulation of viral process;GO:0043903 regulation of symbiosis, encompassing mutualism through parasitism			Nucleoplasm(Supported)				0.0	0.0	1.0	0.0	0.0	0.0	0.0	0.0	0.0	0.0	0.0	0.0	0.0	0.0	0.0	0.0	0.0	0.0	0.0	0.0
CA5B	11238	symbol	H. sapiens	11238	H. sapiens	CA5B	carbonic anhydrase 5B	GO:0015701 bicarbonate transport;GO:0015711 organic anion transport;GO:0009617 response to bacterium		Enzymes/ENZYME proteins/Lyases	Mitochondria(Supported)	Zonisamide (Zinc ion binding);Ellagic Acid (Zinc ion binding)			0.0	0.0	0.0	0.0	0.0	0.0	0.0	0.0	0.0	0.0	0.0	0.0	0.0	0.0	0.0	0.0	0.0	0.0	0.0	0.0
CAP1	10487	symbol	H. sapiens	10487	H. sapiens	CAP1	cyclase associated actin cytoskeleton regulatory protein 1	GO:0043312 neutrophil degranulation;GO:0045761 regulation of adenylate cyclase activity;GO:0002283 neutrophil activation involved in immune response			Cytosol(Supported)		(M7955)SIG INSULIN RECEPTOR PATHWAY IN CARDIAC MYOCYTES	(M5915)HALLMARK APICAL JUNCTION	0.0	0.0	0.0	1.0	0.0	0.0	0.0	0.0	0.0	0.0	0.0	0.0	0.0	1.0	0.0	0.0	0.0	0.0	0.0	0.0
CAPRIN1	4076	symbol	H. sapiens	4076	H. sapiens	CAPRIN1	cell cycle associated protein 1	GO:0061003 positive regulation of dendritic spine morphogenesis;GO:0061001 regulation of dendritic spine morphogenesis;GO:0060999 positive regulation of dendritic spine development							0.0	0.0	0.0	0.0	0.0	0.0	0.0	1.0	0.0	0.0	0.0	0.0	0.0	0.0	0.0	0.0	0.0	0.0	0.0	0.0
CASP8	841	symbol	H. sapiens	841	H. sapiens	CASP8	caspase 8	GO:0039650 suppression by virus of host cysteine-type endopeptidase activity involved in apoptotic process;GO:0039513 suppression by virus of host catalytic activity;GO:0039516 modulation by virus of host catalytic activity		Enzymes/{ENZYME proteins/Hydrolases,Peptidases/Cysteine-type peptidases}	Cytosol(Enhanced)Nucleoplasm(Approved)		(M5060)SA FAS SIGNALING; (M7997)SA CASPASE CASCADE; (M79)PID TRAIL PATHWAY	(M5911)HALLMARK INTERFERON ALPHA RESPONSE; (M5902)HALLMARK APOPTOSIS; (M5913)HALLMARK INTERFERON GAMMA RESPONSE	0.0	0.0	0.0	0.0	0.0	1.0	1.0	0.0	0.0	1.0	0.0	1.0	1.0	1.0	0.0	1.0	1.0	0.0	1.0	0.0
CBFB	865	symbol	H. sapiens	865	H. sapiens	CBFB	core-binding factor subunit beta	GO:0043378 positive regulation of CD8-positive, alpha-beta T cell differentiation;GO:0043376 regulation of CD8-positive, alpha-beta T cell differentiation;GO:0043371 negative regulation of CD4-positive, alpha-beta T cell differentiation			Cytosol;Nucleus(Approved)		(M166)PID ATF2 PATHWAY; (M167)PID AP1 PATHWAY; (M2)PID SMAD2 3NUCLEAR PATHWAY		0.0	0.0	0.0	0.0	0.0	0.0	1.0	0.0	0.0	1.0	0.0	0.0	1.0	1.0	0.0	1.0	0.0	0.0	0.0	0.0
CCNA2	890	symbol	H. sapiens	890	H. sapiens	CCNA2	cyclin A2	GO:0071373 cellular response to luteinizing hormone stimulus;GO:0071314 cellular response to cocaine;GO:0034699 response to luteinizing hormone			Cytosol;Nucleoplasm(Enhanced)	4-(2,4-Dimethyl-Thiazol-5-Yl)-Pyrimidin-2-Ylamine;6-O-Cyclohexylmethyl Guanine;[4-(2-Amino-4-Methyl-Thiazol-5-Yl)-Pyrimidin-2-Yl]-(3-Nitro-Phenyl)-Amine;4-(2,4-Dimethyl-Thiazol-5-Yl)-Pyrimidin-2-Yl]-(4-Trifluoromethyl-Phenyl)-Amine;4-[(7-OXO-7H-THIAZOLO[5,4-E]INDOL-8-YLMETHYL)-AMINO]-N-PYRIDIN-2-YL-BENZENESULFONAMIDE;N-(3-cyclopropyl-1H-pyrazol-5-yl)-2-(2-naphthyl)acetamide;2-ANILINO-6-CYCLOHEXYL…	(M3686)SA REG CASCADE OF CYCLIN EXPR; (M11)PID PRL SIGNALING EVENTS PATHWAY; (M234)PID IL2 STAT5 PATHWAY	(M5901)HALLMARK G2M CHECKPOINT; (M5926)HALLMARK MYC TARGETS V1	0.0	0.0	1.0	0.0	0.0	0.0	0.0	0.0	0.0	0.0	0.0	0.0	0.0	1.0	1.0	0.0	0.0	0.0	0.0	1.0
CCNB1	891	symbol	H. sapiens	891	H. sapiens	CCNB1	cyclin B1	GO:0090266 regulation of mitotic cell cycle spindle assembly checkpoint;GO:1905448 positive regulation of mitochondrial ATP synthesis coupled electron transport;GO:2000775 histone H3-S10 phosphorylation involved in chromosome condensation		Transporters/Transporter channels and pores	Cytosol(Enhanced)		(M176)PID FOXM1 PATHWAY; (M129)PID PLK1 PATHWAY; (M136)PID FOXO PATHWAY		1.0	0.0	1.0	0.0	0.0	0.0	1.0	0.0	1.0	0.0	0.0	0.0	0.0	1.0	1.0	0.0	0.0	0.0	0.0	0.0
CCNB1IP1	57820	symbol	H. sapiens	57820	H. sapiens	CCNB1IP1	cyclin B1 interacting protein 1	GO:0051026 chiasma assembly;GO:0007129 synapsis;GO:0001825 blastocyst formation		Enzymes/ENZYME proteins/Transferases					0.0	0.0	0.0	0.0	0.0	0.0	0.0	0.0	0.0	0.0	0.0	0.0	0.0	0.0	0.0	0.0	0.0	0.0	0.0	0.0
CCNB2	9133	symbol	H. sapiens	9133	H. sapiens	CCNB2	cyclin B2	GO:0007077 mitotic nuclear envelope disassembly;GO:0051081 nuclear envelope disassembly;GO:0043029 T cell homeostasis		Transporters/Transporter channels and pores	Cytosol(Enhanced)Golgi apparatus(Supported)		(M176)PID FOXM1 PATHWAY; (M236)PID DELTA NP63 PATHWAY	(M5951)HALLMARK SPERMATOGENESIS; (M5893)HALLMARK MITOTIC SPINDLE; (M5925)HALLMARK E2F TARGETS	0.0	0.0	1.0	0.0	0.0	0.0	0.0	0.0	0.0	0.0	0.0	0.0	0.0	1.0	1.0	0.0	0.0	0.0	0.0	0.0
CCND2	894	symbol	H. sapiens	894	H. sapiens	CCND2	cyclin D2	GO:0045737 positive regulation of cyclin-dependent protein serine/threonine kinase activity;GO:1900087 positive regulation of G1/S transition of mitotic cell cycle;GO:1904031 positive regulation of cyclin-dependent protein kinase activity			Nucleoplasm(Supported)		(M234)PID IL2 STAT5 PATHWAY; (M279)PID RB 1PATHWAY; (M66)PID MYC ACTIV PATHWAY	(M5944)HALLMARK ANGIOGENESIS; (M5895)HALLMARK WNT BETA CATENIN SIGNALING; (M5902)HALLMARK APOPTOSIS	0.0	0.0	1.0	0.0	0.0	0.0	0.0	0.0	0.0	0.0	0.0	0.0	0.0	1.0	1.0	0.0	0.0	1.0	0.0	0.0
CCNF	899	symbol	H. sapiens	899	H. sapiens	CCNF	cyclin F	GO:0010826 negative regulation of centrosome duplication;GO:0046606 negative regulation of centrosome cycle;GO:0010824 regulation of centrosome duplication			Centrosome(Supported)			(M5924)HALLMARK MTORC1 SIGNALING; (M5901)HALLMARK G2M CHECKPOINT	0.0	1.0	1.0	0.0	0.0	0.0	1.0	0.0	0.0	0.0	0.0	0.0	0.0	0.0	1.0	0.0	0.0	0.0	0.0	0.0
CCNG1	900	symbol	H. sapiens	900	H. sapiens	CCNG1	cyclin G1	GO:0000079 regulation of cyclin-dependent protein serine/threonine kinase activity;GO:1904029 regulation of cyclin-dependent protein kinase activity;GO:0071900 regulation of protein serine/threonine kinase activity			Nucleoplasm(Supported)		(M261)PID P53 REGULATION PATHWAY; (M145)PID P53 DOWNSTREAM PATHWAY	(M5939)HALLMARK P53 PATHWAY; (M5924)HALLMARK MTORC1 SIGNALING	0.0	0.0	1.0	0.0	0.0	0.0	0.0	0.0	0.0	0.0	0.0	0.0	0.0	0.0	1.0	0.0	0.0	0.0	0.0	0.0
CCT5	22948	symbol	H. sapiens	22948	H. sapiens	CCT5	chaperonin containing TCP1 subunit 5	GO:1904871 positive regulation of protein localization to Cajal body;GO:1904869 regulation of protein localization to Cajal body;GO:1904874 positive regulation of telomerase RNA localization to Cajal body			Cytosol(Supported)Nucleoli(Approved)			(M5926)HALLMARK MYC TARGETS V1	0.0	0.0	0.0	0.0	1.0	1.0	0.0	0.0	0.0	0.0	0.0	1.0	0.0	0.0	0.0	0.0	1.0	0.0	0.0	0.0
CD164	8763	symbol	H. sapiens	8763	H. sapiens	CD164	CD164 molecule	GO:0007157 heterophilic cell-cell adhesion via plasma membrane cell adhesion molecules;GO:0007162 negative regulation of cell adhesion;GO:0098742 cell-cell adhesion via plasma-membrane adhesion molecules		CD markers					0.0	0.0	0.0	0.0	0.0	0.0	0.0	0.0	0.0	0.0	0.0	0.0	0.0	0.0	0.0	1.0	0.0	0.0	0.0	0.0
CD55	1604	symbol	H. sapiens	1604	H. sapiens	CD55	CD55 molecule (Cromer blood group)	GO:2000563 positive regulation of CD4-positive, alpha-beta T cell proliferation;GO:2000561 regulation of CD4-positive, alpha-beta T cell proliferation;GO:0046641 positive regulation of alpha-beta T cell proliferation		Blood group antigen proteins;CD markers	Midbody ring;Vesicles(Uncertain)	Chloramphenicol (Virus receptor activity)	(M14532)ST PHOSPHOINOSITIDE 3 KINASE PATHWAY	(M5921)HALLMARK COMPLEMENT; (M5932)HALLMARK INFLAMMATORY RESPONSE	0.0	0.0	0.0	1.0	0.0	0.0	0.0	0.0	0.0	1.0	1.0	0.0	0.0	0.0	0.0	1.0	0.0	0.0	0.0	0.0
CD8A	925	symbol	H. sapiens	925	H. sapiens	CD8A	CD8a molecule	GO:0045065 cytotoxic T cell differentiation;GO:0030217 T cell differentiation;GO:0002456 T cell mediated immunity		CD markers			(M88)PID CD8 TCR PATHWAY; (M54)PID IL12 2PATHWAY; (M272)PID CD8 TCR DOWNSTREAM PATHWAY	(M5950)HALLMARK ALLOGRAFT REJECTION	0.0	1.0	0.0	0.0	0.0	0.0	0.0	0.0	0.0	0.0	0.0	0.0	0.0	0.0	0.0	1.0	0.0	0.0	0.0	1.0
CD96	10225	symbol	H. sapiens	10225	H. sapiens	CD96	CD96 molecule	GO:0002728 negative regulation of natural killer cell cytokine production;GO:0002727 regulation of natural killer cell cytokine production;GO:0002716 negative regulation of natural killer cell mediated immunity		CD markers				(M5950)HALLMARK ALLOGRAFT REJECTION	0.0	1.0	0.0	0.0	0.0	0.0	0.0	0.0	0.0	1.0	0.0	0.0	0.0	0.0	0.0	1.0	0.0	0.0	0.0	0.0
CDC42SE1	56882	symbol	H. sapiens	56882	H. sapiens	CDC42SE1	CDC42 small effector 1	GO:0034260 negative regulation of GTPase activity;GO:0035023 regulation of Rho protein signal transduction;GO:0008360 regulation of cell shape			Plasma membrane(Supported)				0.0	0.0	0.0	0.0	0.0	0.0	0.0	0.0	0.0	0.0	0.0	0.0	0.0	0.0	0.0	0.0	0.0	0.0	0.0	0.0
CDC42SE2	56990	symbol	H. sapiens	56990	H. sapiens	CDC42SE2	CDC42 small effector 2	GO:0035023 regulation of Rho protein signal transduction;GO:0008360 regulation of cell shape;GO:0007266 Rho protein signal transduction						(M5947)HALLMARK IL2 STAT5 SIGNALING	0.0	0.0	0.0	0.0	0.0	0.0	0.0	0.0	0.0	0.0	0.0	0.0	0.0	0.0	0.0	0.0	0.0	0.0	0.0	0.0
CDCA2	157313	symbol	H. sapiens	157313	H. sapiens	CDCA2	cell division cycle associated 2	GO:0035307 positive regulation of protein dephosphorylation;GO:0035306 positive regulation of dephosphorylation;GO:0035304 regulation of protein dephosphorylation			Nucleoplasm(Enhanced)				0.0	0.0	1.0	0.0	0.0	0.0	0.0	0.0	0.0	0.0	0.0	0.0	0.0	0.0	0.0	0.0	0.0	0.0	0.0	0.0
CDCA5	113130	symbol	H. sapiens	113130	H. sapiens	CDCA5	cell division cycle associated 5	GO:0071922 regulation of cohesin loading;GO:0031536 positive regulation of exit from mitosis;GO:0071921 cohesin loading			Nucleoplasm(Supported)				0.0	0.0	1.0	0.0	0.0	1.0	0.0	0.0	0.0	0.0	0.0	0.0	0.0	1.0	1.0	0.0	0.0	0.0	0.0	0.0
CDIPT	10423	symbol	H. sapiens	10423	H. sapiens	CDIPT	CDP-diacylglycerol--inositol 3-phosphatidyltransferase	GO:0046341 CDP-diacylglycerol metabolic process;GO:0006661 phosphatidylinositol biosynthetic process;GO:0006220 pyrimidine nucleotide metabolic process		Enzymes/ENZYME proteins/Transferases	Nuclear membrane;Nucleoplasm;Plasma membrane(Approved)	Myo-Inositol (Manganese ion binding)			0.0	0.0	0.0	0.0	0.0	0.0	0.0	0.0	1.0	0.0	0.0	0.0	0.0	0.0	0.0	0.0	0.0	0.0	0.0	0.0
CDK1	983	symbol	H. sapiens	983	H. sapiens	CDK1	cyclin dependent kinase 1	GO:1905448 positive regulation of mitochondrial ATP synthesis coupled electron transport;GO:0006977 DNA damage response, signal transduction by p53 class mediator resulting in cell cycle arrest;GO:1905446 regulation of mitochondrial ATP synthesis coupled electron transport	CMGC Ser/Thr protein kinase family	Enzymes/{ENZYME proteins/Transferases,Kinases/CMGC Ser/Thr protein kinases};Transporters/Transporter channels and pores	Cytosol;Nucleus(Enhanced)	Indirubin-3'-Monoxime (Rna polymerase ii carboxy-terminal domain kinase activity);Olomoucine (Rna polymerase ii carboxy-terminal domain kinase activity);Hymenialdisine (Rna polymerase ii carboxy-terminal domain kinase activity);SU9516 (Rna polymerase ii carboxy-terminal domain kinase activity);Flavopiridol (Rna polymerase ii carboxy-terminal domain kinase activity);Alsterpaullone (Rna polymerase …	(M10154)SA G2 AND M PHASES; (M207)PID RETINOIC ACID PATHWAY; (M176)PID FOXM1 PATHWAY	(M5923)HALLMARK PI3K AKT MTOR SIGNALING; (M5951)HALLMARK SPERMATOGENESIS; (M5893)HALLMARK MITOTIC SPINDLE	0.0	0.0	1.0	0.0	1.0	1.0	1.0	0.0	1.0	0.0	0.0	1.0	0.0	1.0	1.0	0.0	1.0	0.0	0.0	0.0
CENPH	64946	symbol	H. sapiens	64946	H. sapiens	CENPH	centromere protein H	GO:0034080 CENP-A containing nucleosome assembly;GO:0006336 DNA replication-independent nucleosome assembly;GO:0051382 kinetochore assembly			Nucleoli;Nucleus(Supported)				0.0	0.0	1.0	0.0	0.0	0.0	0.0	0.0	0.0	0.0	0.0	0.0	0.0	0.0	0.0	0.0	0.0	0.0	0.0	0.0
CEP55	55165	symbol	H. sapiens	55165	H. sapiens	CEP55	centrosomal protein 55	GO:0061952 midbody abscission;GO:0007080 mitotic metaphase plate congression;GO:1902410 mitotic cytokinetic process			Microtubule organizing center;Midbody(Supported)Plasma membrane(Approved)				0.0	0.0	1.0	0.0	0.0	0.0	0.0	0.0	0.0	0.0	0.0	0.0	0.0	0.0	0.0	0.0	0.0	0.0	0.0	0.0
CHEK1	1111	symbol	H. sapiens	1111	H. sapiens	CHEK1	checkpoint kinase 1	GO:0035407 histone H3-T11 phosphorylation;GO:2000615 regulation of histone H3-K9 acetylation;GO:0010767 regulation of transcription from RNA polymerase II promoter in response to UV-induced DNA damage	CAMK Ser/Thr protein kinase family	Enzymes/{ENZYME proteins/Transferases,Kinases/CAMK Ser/Thr protein kinases}	Nucleoplasm;Vesicles(Approved)	XL844 (Protein serine/threonine kinase activity);4-[(3S)-1-AZABICYCLO[2.2.2]OCT-3-YLAMINO]-3-(1H-BENZIMIDAZOL-2-YL)-6-CHLOROQUINOLIN-2(1H)-ONE (Protein serine/threonine kinase activity);N-{5-[4-(4-METHYLPIPERAZIN-1-YL)PHENYL]-1H-PYRROLO[2,3-B]PYRIDIN-3-YL}NICOTINAMIDE (Protein serine/threonine kinase activity);3-(5-{[4-(AMINOMETHYL)PIPERIDIN-1-YL]METHYL}-1H-INDOL-2-YL)QUINOLIN-2(1H)-ONE (Protein …	(M10154)SA G2 AND M PHASES; (M95)PID CIRCADIAN PATHWAY; (M46)PID ATR PATHWAY	(M5925)HALLMARK E2F TARGETS; (M5901)HALLMARK G2M CHECKPOINT	0.0	0.0	1.0	0.0	0.0	0.0	0.0	0.0	0.0	0.0	0.0	0.0	0.0	1.0	1.0	0.0	0.0	0.0	0.0	1.0
CHRAC1	54108	symbol	H. sapiens	54108	H. sapiens	CHRAC1	chromatin accessibility complex subunit 1	GO:0006338 chromatin remodeling;GO:0071897 DNA biosynthetic process;GO:0006325 chromatin organization			Nucleus(Approved)				0.0	0.0	0.0	0.0	0.0	0.0	0.0	0.0	0.0	0.0	0.0	0.0	0.0	0.0	0.0	0.0	0.0	0.0	0.0	0.0
CMTM6	54918	symbol	H. sapiens	54918	H. sapiens	CMTM6	CKLF like MARVEL transmembrane domain containing 6	GO:0043312 neutrophil degranulation;GO:0002283 neutrophil activation involved in immune response;GO:0032456 endocytic recycling							0.0	0.0	0.0	1.0	0.0	0.0	0.0	0.0	0.0	0.0	0.0	0.0	0.0	0.0	0.0	0.0	0.0	0.0	0.0	0.0
CNN2	1265	symbol	H. sapiens	1265	H. sapiens	CNN2	calponin 2	GO:0035722 interleukin-12-mediated signaling pathway;GO:0071349 cellular response to interleukin-12;GO:0043312 neutrophil degranulation			Actin filaments;Cytosol;Nucleoplasm(Approved)			(M5915)HALLMARK APICAL JUNCTION	0.0	0.0	0.0	1.0	0.0	0.0	0.0	0.0	0.0	0.0	0.0	0.0	1.0	0.0	0.0	0.0	0.0	0.0	0.0	0.0
COBLL1	22837	symbol	H. sapiens	22837	H. sapiens	COBLL1	cordon-bleu WH2 repeat protein like 1				Cell Junctions(Approved)				0.0	0.0	0.0	0.0	0.0	0.0	0.0	0.0	0.0	0.0	0.0	0.0	0.0	0.0	0.0	0.0	0.0	0.0	0.0	0.0
COG5	10466	symbol	H. sapiens	10466	H. sapiens	COG5	component of oligomeric golgi complex 5	GO:0048219 inter-Golgi cisterna vesicle-mediated transport;GO:0006891 intra-Golgi vesicle-mediated transport;GO:0006888 ER to Golgi vesicle-mediated transport			Golgi apparatus(Enhanced)Nucleoplasm(Uncertain)				0.0	1.0	0.0	0.0	0.0	0.0	0.0	0.0	0.0	0.0	1.0	0.0	0.0	0.0	0.0	0.0	0.0	0.0	0.0	0.0
COPB1	1315	symbol	H. sapiens	1315	H. sapiens	COPB1	COPI coat complex subunit beta 1	GO:0043312 neutrophil degranulation;GO:0002283 neutrophil activation involved in immune response;GO:0006891 intra-Golgi vesicle-mediated transport			Cytosol;Golgi apparatus;Vesicles(Enhanced)			(M5910)HALLMARK PROTEIN SECRETION	0.0	1.0	0.0	1.0	0.0	0.0	0.0	0.0	0.0	0.0	1.0	0.0	0.0	0.0	0.0	0.0	0.0	0.0	0.0	0.0
CPOX	1371	symbol	H. sapiens	1371	H. sapiens	CPOX	coproporphyrinogen oxidase	GO:0006782 protoporphyrinogen IX biosynthetic process;GO:0046501 protoporphyrinogen IX metabolic process;GO:0006783 heme biosynthetic process		Enzymes/ENZYME proteins/Oxidoreductases	Mitochondria(Enhanced)			(M5935)HALLMARK FATTY ACID METABOLISM; (M5945)HALLMARK HEME METABOLISM	0.0	0.0	0.0	0.0	0.0	0.0	0.0	0.0	1.0	0.0	0.0	0.0	0.0	0.0	0.0	0.0	0.0	0.0	0.0	0.0
CPSF3L	54973	gene_synonym	H. sapiens	54973	H. sapiens	INTS11	integrator complex subunit 11	GO:0042795 snRNA transcription by RNA polymerase II;GO:0009301 snRNA transcription;GO:0016180 snRNA processing			Cytosol;Nucleoplasm(Supported)				0.0	0.0	0.0	0.0	0.0	0.0	0.0	0.0	0.0	0.0	0.0	0.0	0.0	0.0	0.0	0.0	0.0	0.0	0.0	0.0
CRKL	1399	symbol	H. sapiens	1399	H. sapiens	CRKL	CRK like proto-oncogene, adaptor protein	GO:0035685 helper T cell diapedesis;GO:0035684 helper T cell extravasation;GO:0098749 cerebellar neuron development			Nucleoplasm(Enhanced)Cytosol(Approved)		(M190)PID TCR JNK PATHWAY; (M206)PID PDGFRA PATHWAY; (M69)PID REELIN PATHWAY		0.0	0.0	0.0	0.0	0.0	1.0	0.0	0.0	0.0	1.0	0.0	0.0	1.0	0.0	0.0	1.0	0.0	1.0	1.0	1.0
CSDE1	7812	symbol	H. sapiens	7812	H. sapiens	CSDE1	cold shock domain containing E1	GO:0070966 nuclear-transcribed mRNA catabolic process, no-go decay;GO:0008584 male gonad development;GO:0046546 development of primary male sexual characteristics			Cytosol(Enhanced)		(M254)PID MYC REPRESS PATHWAY		1.0	0.0	0.0	0.0	0.0	0.0	0.0	0.0	0.0	0.0	0.0	0.0	0.0	0.0	0.0	0.0	0.0	0.0	0.0	0.0
CSE1L	1434	symbol	H. sapiens	1434	H. sapiens	CSE1L	chromosome segregation 1 like	GO:0006606 protein import into nucleus;GO:0006611 protein export from nucleus;GO:0051170 import into nucleus		Transporters/Transporter channels and pores	Cytosol;Nucleoplasm(Enhanced)		(M261)PID P53 REGULATION PATHWAY; (M3270)ST INTEGRIN SIGNALING PATHWAY; (M145)PID P53 DOWNSTREAM PATHWAY	(M5925)HALLMARK E2F TARGETS	0.0	0.0	0.0	0.0	1.0	0.0	0.0	0.0	0.0	0.0	0.0	1.0	0.0	0.0	0.0	0.0	0.0	0.0	0.0	0.0
CSGALNACT2	55454	symbol	H. sapiens	55454	H. sapiens	CSGALNACT2	chondroitin sulfate N-acetylgalactosaminyltransferase 2	GO:0050652 dermatan sulfate proteoglycan biosynthetic process, polysaccharide chain biosynthetic process;GO:0050653 chondroitin sulfate proteoglycan biosynthetic process, polysaccharide chain biosynthetic process;GO:0050651 dermatan sulfate proteoglycan biosynthetic process		Enzymes/ENZYME proteins/Transferases	Endoplasmic reticulum(Approved)				0.0	0.0	0.0	0.0	0.0	0.0	0.0	0.0	1.0	0.0	0.0	0.0	0.0	0.0	0.0	0.0	0.0	0.0	0.0	0.0
CSNK1A1	1452	symbol	H. sapiens	1452	H. sapiens	CSNK1A1	casein kinase 1 alpha 1	GO:1904885 beta-catenin destruction complex assembly;GO:1904886 beta-catenin destruction complex disassembly;GO:0032436 positive regulation of proteasomal ubiquitin-dependent protein catabolic process	CK1 Ser/Thr protein kinase family	Enzymes/{ENZYME proteins/Transferases,Kinases/CK1 Ser/Thr protein kinases}	Cytosol(Approved)		(M31)PID BETA CATENIN DEG PATHWAY; (M23)PID WNT NONCANONICAL PATHWAY; (M17761)ST WNT BETA CATENIN PATHWAY		0.0	0.0	1.0	0.0	0.0	0.0	1.0	0.0	0.0	0.0	0.0	0.0	0.0	1.0	0.0	0.0	0.0	0.0	0.0	0.0
CSRNP1	64651	symbol	H. sapiens	64651	H. sapiens	CSRNP1	cysteine and serine rich nuclear protein 1	GO:0060325 face morphogenesis;GO:0060323 head morphogenesis;GO:0048008 platelet-derived growth factor receptor signaling pathway		Transcription factors/Yet undefined DNA-binding domains	Nucleoplasm(Enhanced)Vesicles(Uncertain)				0.0	0.0	0.0	0.0	0.0	0.0	0.0	0.0	0.0	0.0	0.0	0.0	0.0	0.0	0.0	0.0	0.0	0.0	0.0	1.0
CTLA4	1493	symbol	H. sapiens	1493	H. sapiens	CTLA4	cytotoxic T-lymphocyte associated protein 4	GO:0045590 negative regulation of regulatory T cell differentiation;GO:0045589 regulation of regulatory T cell differentiation;GO:0030889 negative regulation of B cell proliferation		CD markers		Ipilimumab	(M9526)ST T CELL SIGNAL TRANSDUCTION; (M60)PID NFAT TFPATHWAY	(M5947)HALLMARK IL2 STAT5 SIGNALING	0.0	1.0	0.0	0.0	0.0	0.0	0.0	0.0	0.0	1.0	0.0	0.0	0.0	1.0	0.0	1.0	0.0	0.0	0.0	0.0
CTSB	1508	symbol	H. sapiens	1508	H. sapiens	CTSB	cathepsin B	GO:0046697 decidualization;GO:0046718 viral entry into host cell;GO:0002224 toll-like receptor signaling pathway		Enzymes/{ENZYME proteins/Hydrolases,Peptidases/Cysteine-type peptidases}	Nucleoli;Vesicles(Supported)	2-Aminoethanimidic Acid (Proteoglycan binding);3-Amino-4-Oxybenzyl-2-Butanone (Proteoglycan binding);3-Methylphenylalanine (Proteoglycan binding);N-(3-Propylcarbamoyloxirane-2-Carbonyl)-Isoleucyl-Proline (Proteoglycan binding);2-Pyridinethiol (Proteoglycan binding);Diphenylacetic Acid (Proteoglycan binding);N-[1-Hydroxycarboxyethyl-Carbonyl]Leucylamino-2-Methyl-Butane (Proteoglycan binding);N-{[(…	(M3468)NABA ECM REGULATORS; (M5885)NABA MATRISOME ASSOCIATED; (M5889)NABA MATRISOME	(M5946)HALLMARK COAGULATION; (M5921)HALLMARK COMPLEMENT; (M5945)HALLMARK HEME METABOLISM	0.0	1.0	0.0	1.0	0.0	0.0	1.0	0.0	0.0	1.0	0.0	0.0	0.0	0.0	0.0	0.0	0.0	0.0	0.0	0.0
CTSD	1509	symbol	H. sapiens	1509	H. sapiens	CTSD	cathepsin D	GO:0019886 antigen processing and presentation of exogenous peptide antigen via MHC class II;GO:0043280 positive regulation of cysteine-type endopeptidase activity involved in apoptotic process;GO:0042159 lipoprotein catabolic process		Enzymes/{ENZYME proteins/Hydrolases,Peptidases/Aspartic-type peptidases}		Insulin Human (Aspartic-type endopeptidase activity);Insulin Pork (Aspartic-type endopeptidase activity);S-Methylcysteine (Aspartic-type endopeptidase activity);1h-Benoximidazole-2-Carboxylic Acid (Aspartic-type endopeptidase activity);N-Aminoethylmorpholine (Aspartic-type endopeptidase activity);5-AMINO-6-CYCLOHEXYL-4-HYDROXY-2-ISOBUTYL-HEXANOIC ACID (Aspartic-type endopeptidase activity);CYCLOH…	(M87)PID LKB1 PATHWAY; (M144)PID CERAMIDE PATHWAY; (M200)PID ERA GENOMIC PATHWAY	(M5921)HALLMARK COMPLEMENT; (M5939)HALLMARK P53 PATHWAY	0.0	1.0	0.0	1.0	0.0	0.0	0.0	0.0	0.0	0.0	0.0	0.0	0.0	0.0	0.0	0.0	1.0	0.0	0.0	0.0
CTSS	1520	symbol	H. sapiens	1520	H. sapiens	CTSS	cathepsin S	GO:0034769 basement membrane disassembly;GO:0002224 toll-like receptor signaling pathway;GO:0097067 cellular response to thyroid hormone stimulus		Enzymes/{ENZYME proteins/Hydrolases,Peptidases/Cysteine-type peptidases}	Vesicles(Approved)	Morpholine-4-Carboxylic Acid [1s-(2-Benzyloxy-1r-Cyano-Ethylcarbamoyl)-3-Methyl-Butyl]Amide (Proteoglycan binding);Morpholine-4-Carboxylic Acid (1-(3-Benzenesulfonyl-1-Phenethylallylcarbamoyl)-3-Methylbutyl)-Amide (Proteoglycan binding);Morpholine-4-Carboxylic Acid [1-(2-Benzylsulfanyl-1-Formyl-Ethylcarbamoyl)-2-Phenyl-Ethyl]-Amide (Proteoglycan binding);N-[1-(AMINOMETHYL)CYCLOPROPYL]-3-(MORPHOLI…	(M3468)NABA ECM REGULATORS; (M5885)NABA MATRISOME ASSOCIATED; (M5889)NABA MATRISOME	(M5921)HALLMARK COMPLEMENT; (M5953)HALLMARK KRAS SIGNALING UP; (M5950)HALLMARK ALLOGRAFT REJECTION	0.0	1.0	0.0	1.0	0.0	0.0	1.0	0.0	0.0	1.0	0.0	0.0	0.0	1.0	0.0	0.0	0.0	0.0	0.0	0.0
CXCR4	7852	symbol	H. sapiens	7852	H. sapiens	CXCR4	C-X-C motif chemokine receptor 4	GO:0035470 positive regulation of vascular wound healing;GO:0019064 fusion of virus membrane with host plasma membrane;GO:0038160 CXCL12-activated CXCR4 signaling pathway		CD markers;G-protein coupled receptors/{Chemokines and chemotactic factors receptors,GPCRs excl olfactory receptors};Transporters		Framycetin (Virus receptor activity);AMD-070 (Virus receptor activity);Plerixafor (Virus receptor activity)	(M55)PID S1P S1P3 PATHWAY; (M257)PID EPHRINB REV PATHWAY; (M165)PID SYNDECAN 4 PATHWAY	(M5923)HALLMARK PI3K AKT MTOR SIGNALING; (M5953)HALLMARK KRAS SIGNALING UP; (M5891)HALLMARK HYPOXIA	0.0	0.0	0.0	0.0	0.0	0.0	0.0	0.0	1.0	0.0	0.0	0.0	1.0	1.0	0.0	1.0	0.0	1.0	0.0	0.0
CYFIP2	26999	symbol	H. sapiens	26999	H. sapiens	CYFIP2	cytoplasmic FMR1 interacting protein 2	GO:0051388 positive regulation of neurotrophin TRK receptor signaling pathway;GO:0097202 activation of cysteine-type endopeptidase activity;GO:0051386 regulation of neurotrophin TRK receptor signaling pathway			Cytosol;Plasma membrane(Supported)Endoplasmic reticulum(Approved)		(M156)PID ECADHERIN NASCENT AJ PATHWAY; (M232)PID ECADHERIN STABILIZATION PATHWAY; (M278)PID RAC1 PATHWAY	(M5939)HALLMARK P53 PATHWAY; (M5934)HALLMARK XENOBIOTIC METABOLISM	0.0	0.0	1.0	0.0	0.0	0.0	0.0	0.0	0.0	1.0	0.0	0.0	0.0	1.0	0.0	0.0	0.0	1.0	0.0	1.0
DAZAP1	26528	symbol	H. sapiens	26528	H. sapiens	DAZAP1	DAZ associated protein 1	GO:0048026 positive regulation of mRNA splicing, via spliceosome;GO:0001893 maternal placenta development;GO:0050685 positive regulation of mRNA processing			Cytosol;Nucleoplasm(Enhanced)				1.0	0.0	0.0	0.0	0.0	0.0	0.0	0.0	0.0	0.0	0.0	0.0	0.0	0.0	0.0	0.0	0.0	0.0	0.0	0.0
DAZAP2	9802	symbol	H. sapiens	9802	H. sapiens	DAZAP2	DAZ associated protein 2	GO:0071902 positive regulation of protein serine/threonine kinase activity;GO:0045860 positive regulation of protein kinase activity;GO:0071900 regulation of protein serine/threonine kinase activity			Nuclear speckles(Supported)				0.0	0.0	0.0	0.0	0.0	0.0	0.0	0.0	0.0	0.0	0.0	0.0	0.0	0.0	0.0	0.0	0.0	0.0	0.0	0.0
DCP1A	55802	symbol	H. sapiens	55802	H. sapiens	DCP1A	decapping mRNA 1A	GO:0031087 deadenylation-independent decapping of nuclear-transcribed mRNA;GO:0000290 deadenylation-dependent decapping of nuclear-transcribed mRNA;GO:0031086 nuclear-transcribed mRNA catabolic process, deadenylation-independent decay		Transporters/Primary Active Transporters	Cytoplasmic bodies(Supported)		(M2)PID SMAD2 3NUCLEAR PATHWAY	(M5922)HALLMARK UNFOLDED PROTEIN RESPONSE	1.0	0.0	0.0	0.0	0.0	0.0	0.0	0.0	0.0	0.0	0.0	0.0	0.0	1.0	0.0	0.0	0.0	0.0	0.0	0.0
DCTN2	10540	symbol	H. sapiens	10540	H. sapiens	DCTN2	dynactin subunit 2	GO:0032402 melanosome transport;GO:0071539 protein localization to centrosome;GO:0051904 pigment granule transport			Centrosome(Enhanced)				0.0	1.0	1.0	0.0	0.0	0.0	0.0	0.0	0.0	0.0	1.0	0.0	0.0	0.0	1.0	0.0	0.0	0.0	0.0	0.0
DDOST	1650	symbol	H. sapiens	1650	H. sapiens	DDOST	dolichyl-diphosphooligosaccharide--protein glycosyltransferase non-catalytic subunit	GO:0018279 protein N-linked glycosylation via asparagine;GO:0043312 neutrophil degranulation;GO:0018196 peptidyl-asparagine modification			Endoplasmic reticulum(Supported)				0.0	0.0	0.0	1.0	0.0	0.0	0.0	0.0	1.0	0.0	1.0	0.0	0.0	0.0	0.0	1.0	0.0	0.0	0.0	0.0
DDX21	9188	symbol	H. sapiens	9188	H. sapiens	DDX21	DExD-box helicase 21	GO:0002735 positive regulation of myeloid dendritic cell cytokine production;GO:0002733 regulation of myeloid dendritic cell cytokine production;GO:0002732 positive regulation of dendritic cell cytokine production		Enzymes/ENZYME proteins/Hydrolases	Nucleoli;Nucleus(Enhanced)			(M5941)HALLMARK UV RESPONSE UP; (M5926)HALLMARK MYC TARGETS V1	1.0	0.0	0.0	1.0	0.0	0.0	0.0	0.0	0.0	0.0	0.0	0.0	0.0	0.0	0.0	0.0	0.0	0.0	0.0	0.0
DDX3X	1654	symbol	H. sapiens	1654	H. sapiens	DDX3X	DEAD-box helicase 3 X-linked	GO:0034161 positive regulation of toll-like receptor 8 signaling pathway;GO:0034159 regulation of toll-like receptor 8 signaling pathway;GO:0034157 positive regulation of toll-like receptor 7 signaling pathway		Enzymes/ENZYME proteins/Hydrolases;Transporters/Transporter channels and pores	Cytosol;Nucleus(Approved)				0.0	0.0	0.0	1.0	0.0	0.0	1.0	1.0	0.0	1.0	0.0	0.0	0.0	0.0	1.0	0.0	0.0	0.0	0.0	0.0
DEK	7913	symbol	H. sapiens	7913	H. sapiens	DEK	DEK proto-oncogene	GO:2001032 regulation of double-strand break repair via nonhomologous end joining;GO:2000779 regulation of double-strand break repair;GO:0019079 viral genome replication			Nucleus(Enhanced)			(M5925)HALLMARK E2F TARGETS; (M5926)HALLMARK MYC TARGETS V1	0.0	0.0	0.0	0.0	0.0	0.0	0.0	0.0	0.0	0.0	0.0	0.0	0.0	0.0	0.0	0.0	0.0	0.0	0.0	0.0
DHX15	1665	symbol	H. sapiens	1665	H. sapiens	DHX15	DEAH-box helicase 15	GO:0043279 response to alkaloid;GO:0000398 mRNA splicing, via spliceosome;GO:0000377 RNA splicing, via transesterification reactions with bulged adenosine as nucleophile		Enzymes/ENZYME proteins/Hydrolases	Nuclear speckles(Enhanced)			(M5926)HALLMARK MYC TARGETS V1	1.0	0.0	0.0	0.0	0.0	0.0	0.0	0.0	0.0	0.0	0.0	0.0	0.0	0.0	0.0	0.0	0.0	0.0	0.0	0.0
DLD	1738	symbol	H. sapiens	1738	H. sapiens	DLD	dihydrolipoamide dehydrogenase	GO:0061732 mitochondrial acetyl-CoA biosynthetic process from pyruvate;GO:0006086 acetyl-CoA biosynthetic process from pyruvate;GO:0006554 lysine catabolic process		Citric acid cycle related proteins;Enzymes/ENZYME proteins/Oxidoreductases	Mitochondria(Supported)	NADH (Nad binding);Flavin adenine dinucleotide (Nad binding)	(M3721)ST JNK MAPK PATHWAY	(M5935)HALLMARK FATTY ACID METABOLISM; (M5905)HALLMARK ADIPOGENESIS; (M5936)HALLMARK OXIDATIVE PHOSPHORYLATION	0.0	0.0	0.0	0.0	0.0	0.0	0.0	0.0	1.0	0.0	0.0	0.0	0.0	0.0	0.0	0.0	0.0	0.0	0.0	0.0
DNAJC7	7266	symbol	H. sapiens	7266	H. sapiens	DNAJC7	DnaJ heat shock protein family (Hsp40) member C7	GO:1900034 regulation of cellular response to heat;GO:0051085 chaperone cofactor-dependent protein refolding;GO:0051084 'de novo' posttranslational protein folding			Cytosol;Nucleoplasm(Supported)				0.0	0.0	0.0	0.0	0.0	0.0	0.0	0.0	0.0	0.0	0.0	0.0	0.0	0.0	0.0	0.0	0.0	0.0	0.0	0.0
DOK2	9046	symbol	H. sapiens	9046	H. sapiens	DOK2	docking protein 2	GO:0007411 axon guidance;GO:0097485 neuron projection guidance;GO:0007409 axonogenesis					(M92)PID ANGIOPOIETIN RECEPTOR PATHWAY; (M122)PID IL2 1PATHWAY; (M28)PID IL4 2PATHWAY		0.0	0.0	0.0	0.0	0.0	0.0	0.0	0.0	0.0	0.0	0.0	0.0	0.0	1.0	0.0	0.0	0.0	0.0	0.0	1.0
DSN1	79980	symbol	H. sapiens	79980	H. sapiens	DSN1	DSN1 component of MIS12 kinetochore complex	GO:0043312 neutrophil degranulation;GO:0002283 neutrophil activation involved in immune response;GO:0042119 neutrophil activation			Nuclear bodies;Nucleus(Supported)Cytosol;Nucleoli fibrillar center(Approved)				0.0	0.0	1.0	1.0	0.0	0.0	0.0	0.0	0.0	0.0	0.0	0.0	0.0	0.0	0.0	0.0	0.0	0.0	0.0	0.0
DTL	51514	symbol	H. sapiens	51514	H. sapiens	DTL	denticleless E3 ubiquitin protein ligase homolog	GO:0072425 signal transduction involved in G2 DNA damage checkpoint;GO:0010971 positive regulation of G2/M transition of mitotic cell cycle;GO:0072422 signal transduction involved in DNA damage checkpoint			Nucleus(Enhanced)Cytosol(Approved)				0.0	0.0	0.0	0.0	0.0	0.0	1.0	0.0	0.0	0.0	0.0	0.0	0.0	1.0	1.0	0.0	0.0	0.0	0.0	0.0
DUSP11	8446	symbol	H. sapiens	8446	H. sapiens	DUSP11	dual specificity phosphatase 11	GO:0098507 polynucleotide 5' dephosphorylation;GO:0098501 polynucleotide dephosphorylation;GO:0035335 peptidyl-tyrosine dephosphorylation			Nucleus(Supported)Cytokinetic bridge;Nucleoli fibrillar center(Approved)				0.0	0.0	0.0	0.0	0.0	0.0	0.0	0.0	0.0	0.0	0.0	0.0	0.0	0.0	0.0	0.0	0.0	0.0	0.0	0.0
DUSP6	1848	symbol	H. sapiens	1848	H. sapiens	DUSP6	dual specificity phosphatase 6	GO:0000188 inactivation of MAPK activity;GO:0043407 negative regulation of MAP kinase activity;GO:0000187 activation of MAPK activity		Enzymes/ENZYME proteins/Hydrolases	Cytosol(Supported)Nucleoplasm(Uncertain)		(M4910)ST ERK1 ERK2 MAPK PATHWAY; (M164)PID ERBB1 DOWNSTREAM PATHWAY	(M5946)HALLMARK COAGULATION; (M5921)HALLMARK COMPLEMENT; (M5953)HALLMARK KRAS SIGNALING UP	0.0	0.0	0.0	0.0	0.0	0.0	0.0	0.0	0.0	0.0	0.0	0.0	1.0	1.0	0.0	0.0	0.0	1.0	0.0	1.0
E2F2	1870	symbol	H. sapiens	1870	H. sapiens	E2F2	E2F transcription factor 2	GO:1903671 negative regulation of sprouting angiogenesis;GO:1990086 lens fiber cell apoptotic process;GO:1903670 regulation of sprouting angiogenesis		Transcription factors/Helix-turn-helix domains			(M3686)SA REG CASCADE OF CYCLIN EXPR; (M1529)SA G1 AND S PHASES; (M279)PID RB 1PATHWAY	(M5945)HALLMARK HEME METABOLISM; (M5901)HALLMARK G2M CHECKPOINT	0.0	0.0	1.0	0.0	0.0	0.0	0.0	0.0	0.0	0.0	0.0	0.0	0.0	1.0	0.0	0.0	0.0	0.0	0.0	0.0
EEF1A1	1915	symbol	H. sapiens	1915	H. sapiens	EEF1A1	eukaryotic translation elongation factor 1 alpha 1	GO:1900022 regulation of D-erythro-sphingosine kinase activity;GO:1904714 regulation of chaperone-mediated autophagy;GO:0061684 chaperone-mediated autophagy			Cytosol(Supported)	Guanosine-5'-Diphosphate (Trna binding)			0.0	0.0	0.0	1.0	0.0	0.0	0.0	1.0	0.0	0.0	0.0	0.0	0.0	0.0	0.0	0.0	0.0	0.0	0.0	1.0
EEF1G	1937	symbol	H. sapiens	1937	H. sapiens	EEF1G	eukaryotic translation elongation factor 1 gamma	GO:0009615 response to virus;GO:0006414 translational elongation;GO:0006412 translation			Mitochondria(Approved)				0.0	0.0	0.0	0.0	0.0	0.0	0.0	1.0	0.0	0.0	0.0	0.0	0.0	0.0	0.0	0.0	0.0	0.0	0.0	0.0
EGLN1	54583	symbol	H. sapiens	54583	H. sapiens	EGLN1	egl-9 family hypoxia inducible factor 1	GO:0099576 regulation of protein catabolic process at postsynapse, modulating synaptic transmission;GO:0051344 negative regulation of cyclic-nucleotide phosphodiesterase activity;GO:0032364 oxygen homeostasis		Enzymes/ENZYME proteins/Oxidoreductases	Cytosol(Approved)	Vitamin C (Peptidyl-proline dioxygenase activity);FG-4592 (Peptidyl-proline dioxygenase activity);N-[(4-HYDROXY-8-IODOISOQUINOLIN-3-YL)CARBONYL]GLYCINE (Peptidyl-proline dioxygenase activity);N-[(1-CHLORO-4-HYDROXYISOQUINOLIN-3-YL)CARBONYL]GLYCINE (Peptidyl-proline dioxygenase activity)	(M180)PID HIF1A PATHWAY; (M44)PID HIF2PATHWAY; (M255)PID HIF1 TFPATHWAY		0.0	0.0	0.0	0.0	0.0	0.0	0.0	0.0	1.0	0.0	0.0	0.0	0.0	1.0	0.0	0.0	0.0	1.0	0.0	0.0
EI24	9538	symbol	H. sapiens	9538	H. sapiens	EI24	EI24 autophagy associated transmembrane protein	GO:0030308 negative regulation of cell growth;GO:0045926 negative regulation of growth;GO:0016236 macroautophagy		Transporters/Electrochemical Potential-driven transporters	Cytosol;Endoplasmic reticulum;Golgi apparatus(Supported)			(M5939)HALLMARK P53 PATHWAY	0.0	0.0	0.0	0.0	0.0	0.0	0.0	0.0	0.0	0.0	0.0	0.0	0.0	0.0	0.0	0.0	0.0	0.0	0.0	0.0
EIF2A	83939	symbol	H. sapiens	83939	H. sapiens	EIF2A	eukaryotic translation initiation factor 2A	GO:0032933 SREBP signaling pathway;GO:0071501 cellular response to sterol depletion;GO:1990928 response to amino acid starvation			Cytosol;Mitochondria(Approved)		(M91)PID TCPTP PATHWAY; (M144)PID CERAMIDE PATHWAY; (M286)PID TGFBR PATHWAY		0.0	0.0	0.0	0.0	0.0	0.0	0.0	1.0	0.0	0.0	0.0	0.0	0.0	0.0	0.0	0.0	0.0	0.0	0.0	0.0
EIF2C2	27161	gene_synonym	H. sapiens	27161	H. sapiens	AGO2	argonaute RISC catalytic component 2	GO:1905618 positive regulation of miRNA mediated inhibition of translation;GO:1905616 regulation of miRNA mediated inhibition of translation;GO:0060213 positive regulation of nuclear-transcribed mRNA poly(A) tail shortening		Enzymes/ENZYME proteins/Hydrolases	Nucleoplasm(Supported)Cell Junctions(Approved)			(M5941)HALLMARK UV RESPONSE UP	1.0	0.0	0.0	0.0	0.0	0.0	0.0	1.0	1.0	0.0	0.0	0.0	0.0	1.0	0.0	0.0	0.0	0.0	0.0	0.0
EIF3S10	8661	gene_synonym	H. sapiens	8661	H. sapiens	EIF3A	eukaryotic translation initiation factor 3 subunit A	GO:0075525 viral translational termination-reinitiation;GO:0075522 IRES-dependent viral translational initiation;GO:0002188 translation reinitiation			Cytosol(Supported)Nucleus(Approved)		(M143)PID IL2 PI3K PATHWAY	(M5950)HALLMARK ALLOGRAFT REJECTION	0.0	0.0	0.0	0.0	0.0	0.0	0.0	1.0	0.0	0.0	0.0	0.0	0.0	0.0	0.0	0.0	0.0	0.0	0.0	0.0
EIF3S8	8663	gene_synonym	H. sapiens	8663	H. sapiens	EIF3C	eukaryotic translation initiation factor 3 subunit C	GO:1902416 positive regulation of mRNA binding;GO:1905216 positive regulation of RNA binding;GO:1902415 regulation of mRNA binding			Cytosol(Supported)				0.0	0.0	0.0	0.0	0.0	0.0	0.0	1.0	0.0	0.0	0.0	0.0	0.0	0.0	0.0	0.0	0.0	0.0	0.0	0.0
EIF4A1	1973	symbol	H. sapiens	1973	H. sapiens	EIF4A1	eukaryotic translation initiation factor 4A1	GO:0002183 cytoplasmic translational initiation;GO:0006413 translational initiation;GO:0002181 cytoplasmic translation		Enzymes/ENZYME proteins/Hydrolases	Cytosol(Approved)		(M121)PID MTOR 4PATHWAY; (M66)PID MYC ACTIV PATHWAY	(M5922)HALLMARK UNFOLDED PROTEIN RESPONSE; (M5926)HALLMARK MYC TARGETS V1	1.0	0.0	0.0	0.0	0.0	0.0	0.0	1.0	0.0	0.0	0.0	0.0	0.0	0.0	0.0	0.0	0.0	0.0	0.0	0.0
EIF4A3	9775	symbol	H. sapiens	9775	H. sapiens	EIF4A3	eukaryotic translation initiation factor 4A3	GO:1904570 negative regulation of selenocysteine incorporation;GO:1904574 negative regulation of selenocysteine insertion sequence binding;GO:1904572 negative regulation of mRNA binding		Enzymes/ENZYME proteins/Hydrolases;Transporters/Primary Active Transporters	Nucleoplasm(Supported)			(M5922)HALLMARK UNFOLDED PROTEIN RESPONSE	1.0	0.0	0.0	0.0	1.0	0.0	0.0	1.0	0.0	0.0	0.0	0.0	0.0	1.0	0.0	0.0	0.0	0.0	0.0	1.0
EIF4E	1977	symbol	H. sapiens	1977	H. sapiens	EIF4E	eukaryotic translation initiation factor 4E	GO:0099578 regulation of translation at postsynapse, modulating synaptic transmission;GO:0140245 regulation of translation at postsynapse;GO:0099547 regulation of translation at synapse, modulating synaptic transmission			Cytoplasmic bodies;Cytosol(Enhanced)	7-Methyl-Gpppa (Translation initiation factor activity);7n-Methyl-8-Hydroguanosine-5'-Diphosphate (Translation initiation factor activity);7-Methyl-Guanosine-5'-Triphosphate (Translation initiation factor activity);LY2275796 (Translation initiation factor activity);2,2,5,5-TETRAMETHYL-3-(SULFANYLMETHYL)-2,5-DIHYDRO-1H-PYRROL-1-OL (Translation initiation factor activity)	(M4910)ST ERK1 ERK2 MAPK PATHWAY; (M12012)ST P38 MAPK PATHWAY; (M229)PID P38 ALPHA BETA DOWNSTREAM PATHWAY	(M5923)HALLMARK PI3K AKT MTOR SIGNALING; (M5922)HALLMARK UNFOLDED PROTEIN RESPONSE; (M5926)HALLMARK MYC TARGETS V1	1.0	0.0	0.0	0.0	1.0	0.0	0.0	1.0	1.0	0.0	0.0	0.0	0.0	0.0	1.0	0.0	0.0	1.0	0.0	0.0
EIF5A	1984	symbol	H. sapiens	1984	H. sapiens	EIF5A	eukaryotic translation initiation factor 5A	GO:0045905 positive regulation of translational termination;GO:0045901 positive regulation of translational elongation;GO:0006452 translational frameshifting		Transporters/Transporter channels and pores	Cytosol;Nucleoplasm(Enhanced)			(M5950)HALLMARK ALLOGRAFT REJECTION	0.0	0.0	0.0	0.0	1.0	0.0	0.0	1.0	0.0	0.0	0.0	0.0	0.0	0.0	0.0	0.0	0.0	0.0	0.0	0.0
ELF1	1997	symbol	H. sapiens	1997	H. sapiens	ELF1	E74 like ETS transcription factor 1	GO:0050860 negative regulation of T cell receptor signaling pathway;GO:0050855 regulation of B cell receptor signaling pathway;GO:0050858 negative regulation of antigen receptor-mediated signaling pathway		Transcription factors/Helix-turn-helix domains	Nucleoplasm(Supported)		(M234)PID IL2 STAT5 PATHWAY; (M92)PID ANGIOPOIETIN RECEPTOR PATHWAY; (M279)PID RB 1PATHWAY	(M5911)HALLMARK INTERFERON ALPHA RESPONSE; (M5906)HALLMARK ESTROGEN RESPONSE EARLY	0.0	0.0	0.0	0.0	0.0	0.0	0.0	0.0	0.0	1.0	0.0	0.0	1.0	1.0	0.0	1.0	0.0	0.0	0.0	0.0
ELOVL5	60481	symbol	H. sapiens	60481	H. sapiens	ELOVL5	ELOVL fatty acid elongase 5	GO:0035338 long-chain fatty-acyl-CoA biosynthetic process;GO:0034626 fatty acid elongation, polyunsaturated fatty acid;GO:0034625 fatty acid elongation, monounsaturated fatty acid		Enzymes/ENZYME proteins/Transferases	Endoplasmic reticulum(Enhanced)			(M5908)HALLMARK ANDROGEN RESPONSE; (M5949)HALLMARK PEROXISOME; (M5935)HALLMARK FATTY ACID METABOLISM	0.0	0.0	0.0	0.0	0.0	0.0	0.0	0.0	1.0	0.0	0.0	0.0	0.0	0.0	0.0	0.0	0.0	0.0	0.0	0.0
ELP1	8518	symbol	H. sapiens	8518	H. sapiens	ELP1	elongator complex protein 1	GO:0002098 tRNA wobble uridine modification;GO:0002097 tRNA wobble base modification;GO:0006400 tRNA modification			Cytosol;Nucleoplasm(Supported)			(M5939)HALLMARK P53 PATHWAY	0.0	0.0	0.0	0.0	0.0	0.0	0.0	0.0	0.0	0.0	0.0	0.0	0.0	0.0	0.0	0.0	0.0	0.0	0.0	0.0
ENO1	2023	symbol	H. sapiens	2023	H. sapiens	ENO1	enolase 1	GO:0061621 canonical glycolysis;GO:0061620 glycolytic process through glucose-6-phosphate;GO:1903298 negative regulation of hypoxia-induced intrinsic apoptotic signaling pathway		Enzymes/ENZYME proteins/Lyases	Cytosol;Plasma membrane(Enhanced)		(M17)PID NOTCH PATHWAY; (M255)PID HIF1 TFPATHWAY; (M66)PID MYC ACTIV PATHWAY	(M5937)HALLMARK GLYCOLYSIS; (M5891)HALLMARK HYPOXIA; (M5924)HALLMARK MTORC1 SIGNALING	1.0	0.0	0.0	0.0	0.0	0.0	0.0	0.0	1.0	0.0	0.0	0.0	0.0	1.0	0.0	0.0	0.0	0.0	0.0	0.0
ENO2	2026	symbol	H. sapiens	2026	H. sapiens	ENO2	enolase 2	GO:0061621 canonical glycolysis;GO:0061620 glycolytic process through glucose-6-phosphate;GO:0061615 glycolytic process through fructose-6-phosphate		Enzymes/ENZYME proteins/Lyases	Cytosol;Plasma membrane(Supported)	2-Phosphoglycolic Acid (Phosphopyruvate hydratase activity)		(M5935)HALLMARK FATTY ACID METABOLISM; (M5941)HALLMARK UV RESPONSE UP; (M5902)HALLMARK APOPTOSIS	1.0	0.0	0.0	0.0	0.0	0.0	0.0	0.0	1.0	0.0	0.0	0.0	0.0	0.0	0.0	0.0	0.0	0.0	0.0	0.0
ENSA	2029	symbol	H. sapiens	2029	H. sapiens	ENSA	endosulfine alpha	GO:0032515 negative regulation of phosphoprotein phosphatase activity;GO:0035308 negative regulation of protein dephosphorylation;GO:0050796 regulation of insulin secretion			Cytosol;Microtubules;Nucleoli;Nucleus(Approved)				0.0	0.0	1.0	0.0	0.0	0.0	0.0	0.0	0.0	0.0	0.0	0.0	0.0	0.0	1.0	0.0	1.0	0.0	0.0	0.0
EOMES	8320	symbol	H. sapiens	8320	H. sapiens	EOMES	eomesodermin	GO:0002302 CD8-positive, alpha-beta T cell differentiation involved in immune response;GO:0021796 cerebral cortex regionalization;GO:0001714 endodermal cell fate specification		Transcription factors/Immunoglobulin fold			(M54)PID IL12 2PATHWAY; (M272)PID CD8 TCR DOWNSTREAM PATHWAY	(M5947)HALLMARK IL2 STAT5 SIGNALING	0.0	0.0	0.0	1.0	0.0	0.0	0.0	0.0	0.0	0.0	0.0	0.0	0.0	1.0	0.0	1.0	0.0	0.0	0.0	0.0
EPOR	2057	symbol	H. sapiens	2057	H. sapiens	EPOR	erythropoietin receptor	GO:0038162 erythropoietin-mediated signaling pathway;GO:0036018 cellular response to erythropoietin;GO:0046697 decidualization			Vesicles(Supported)	Darbepoetin alfa (Identical protein binding);Erythropoietin (Identical protein binding);3,5 DIBROMOTYROSINE (Identical protein binding);Peginesatide (Identical protein binding);Epoetin Zeta (Identical protein binding)	(M233)PID EPO PATHWAY; (M231)PID KIT PATHWAY	(M5945)HALLMARK HEME METABOLISM	0.0	0.0	0.0	0.0	0.0	0.0	0.0	0.0	0.0	0.0	0.0	0.0	1.0	0.0	0.0	0.0	0.0	0.0	0.0	0.0
EPS15	2060	symbol	H. sapiens	2060	H. sapiens	EPS15	epidermal growth factor receptor pathway substrate 15	GO:0019065 receptor-mediated endocytosis of virus by host cell;GO:0075509 endocytosis involved in viral entry into host cell;GO:0098884 postsynaptic neurotransmitter receptor internalization			Cytosol;Vesicles(Enhanced)		(M214)PID ERBB1 INTERNALIZATION PATHWAY; (M17)PID NOTCH PATHWAY; (M48)PID MET PATHWAY		0.0	0.0	0.0	0.0	0.0	0.0	0.0	0.0	0.0	0.0	1.0	0.0	0.0	0.0	0.0	0.0	0.0	1.0	0.0	1.0
ERAP2	64167	symbol	H. sapiens	64167	H. sapiens	ERAP2	endoplasmic reticulum aminopeptidase 2	GO:0019885 antigen processing and presentation of endogenous peptide antigen via MHC class I;GO:0002483 antigen processing and presentation of endogenous peptide antigen;GO:0019883 antigen processing and presentation of endogenous antigen		Enzymes/Peptidases/Metallopeptidases	Golgi apparatus(Approved)			(M5921)HALLMARK COMPLEMENT	0.0	1.0	0.0	0.0	0.0	0.0	1.0	0.0	0.0	0.0	0.0	0.0	0.0	1.0	0.0	0.0	0.0	0.0	0.0	0.0
ERGIC1	57222	symbol	H. sapiens	57222	H. sapiens	ERGIC1	endoplasmic reticulum-golgi intermediate compartment 1	GO:0006890 retrograde vesicle-mediated transport, Golgi to ER;GO:0006888 ER to Golgi vesicle-mediated transport;GO:0048193 Golgi vesicle transport			Vesicles(Enhanced)Nucleoplasm(Supported)				0.0	1.0	0.0	0.0	0.0	0.0	0.0	0.0	0.0	0.0	1.0	0.0	0.0	0.0	0.0	0.0	0.0	0.0	0.0	0.0
ERO1L	30001	gene_synonym	H. sapiens	30001	H. sapiens	ERO1A	endoplasmic reticulum oxidoreductase 1 alpha	GO:0051209 release of sequestered calcium ion into cytosol;GO:0010260 animal organ senescence;GO:0097553 calcium ion transmembrane import into cytosol						(M5922)HALLMARK UNFOLDED PROTEIN RESPONSE; (M5953)HALLMARK KRAS SIGNALING UP; (M5891)HALLMARK HYPOXIA	0.0	0.0	0.0	0.0	0.0	0.0	0.0	0.0	0.0	0.0	0.0	0.0	0.0	1.0	0.0	0.0	0.0	0.0	0.0	0.0
EZR	7430	symbol	H. sapiens	7430	H. sapiens	EZR	ezrin	GO:1900041 negative regulation of interleukin-2 secretion;GO:0050860 negative regulation of T cell receptor signaling pathway;GO:0001951 intestinal D-glucose absorption			Plasma membrane(Enhanced)		(M240)PID SYNDECAN 2 PATHWAY; (M94)PID FAS PATHWAY; (M12)PID RHOA PATHWAY	(M5893)HALLMARK MITOTIC SPINDLE	0.0	0.0	0.0	0.0	0.0	1.0	1.0	0.0	0.0	1.0	0.0	0.0	0.0	1.0	0.0	1.0	1.0	1.0	1.0	0.0
FAM3C	10447	symbol	H. sapiens	10447	H. sapiens	FAM3C	FAM3 metabolism regulating signaling molecule C	GO:0045721 negative regulation of gluconeogenesis;GO:0006111 regulation of gluconeogenesis;GO:0002576 platelet degranulation			Golgi apparatus(Enhanced)				0.0	0.0	0.0	1.0	0.0	0.0	0.0	0.0	1.0	0.0	0.0	0.0	0.0	0.0	0.0	0.0	0.0	0.0	0.0	0.0
FAM45B	55855	gene_synonym	H. sapiens	55855	H. sapiens	DENND10P1	DENND10 pseudogene 1								0.0	0.0	0.0	0.0	0.0	0.0	0.0	0.0	0.0	0.0	0.0	0.0	0.0	0.0	0.0	0.0	0.0	0.0	0.0	0.0
FAM65B	9750	gene_synonym	H. sapiens	9750	H. sapiens	RIPOR2	RHO family interacting cell polarization regulator 2	GO:1903904 negative regulation of establishment of T cell polarity;GO:2000391 positive regulation of neutrophil extravasation;GO:0060088 auditory receptor cell stereocilium organization							0.0	0.0	0.0	0.0	0.0	1.0	0.0	0.0	0.0	0.0	0.0	0.0	0.0	0.0	0.0	1.0	0.0	0.0	0.0	0.0
FAM72A	729533	symbol	H. sapiens	729533	H. sapiens	FAM72A	family with sequence similarity 72 member A				Cytosol;Plasma membrane;Vesicles(Approved)				0.0	0.0	0.0	0.0	0.0	0.0	0.0	0.0	0.0	0.0	0.0	0.0	0.0	0.0	0.0	0.0	0.0	0.0	0.0	0.0
FAM76B	143684	symbol	H. sapiens	143684	H. sapiens	FAM76B	family with sequence similarity 76 member B				Nucleoli fibrillar center;Nucleus(Approved)				0.0	0.0	0.0	0.0	0.0	0.0	0.0	0.0	0.0	0.0	0.0	0.0	0.0	0.0	0.0	0.0	0.0	0.0	0.0	0.0
FBXO47	494188	symbol	H. sapiens	494188	H. sapiens	FBXO47	F-box protein 47								0.0	0.0	0.0	0.0	0.0	0.0	0.0	0.0	0.0	0.0	0.0	0.0	0.0	0.0	0.0	0.0	0.0	0.0	0.0	0.0
FBXW11	23291	symbol	H. sapiens	23291	H. sapiens	FBXW11	F-box and WD repeat domain containing 11	GO:0002223 stimulatory C-type lectin receptor signaling pathway;GO:0002220 innate immune response activating cell surface receptor signaling pathway;GO:0038095 Fc-epsilon receptor signaling pathway			Nucleoli;Vesicles(Approved)		(M46)PID ATR PATHWAY; (M70)PID PS1 PATHWAY; (M129)PID PLK1 PATHWAY	(M5903)HALLMARK NOTCH SIGNALING	0.0	1.0	1.0	0.0	0.0	0.0	1.0	0.0	0.0	1.0	0.0	0.0	1.0	1.0	1.0	0.0	0.0	0.0	0.0	0.0
FCGRT	2217	symbol	H. sapiens	2217	H. sapiens	FCGRT	Fc fragment of IgG receptor and transporter	GO:0002416 IgG immunoglobulin transcytosis in epithelial cells mediated by FcRn immunoglobulin receptor;GO:0002486 antigen processing and presentation of endogenous peptide antigen via MHC class I via ER pathway, TAP-independent;GO:0002414 immunoglobulin transcytosis in epithelial cells							0.0	1.0	0.0	0.0	0.0	0.0	0.0	0.0	0.0	0.0	0.0	0.0	0.0	1.0	0.0	0.0	0.0	0.0	0.0	0.0
FH	2271	symbol	H. sapiens	2271	H. sapiens	FH	fumarate hydratase	GO:0006106 fumarate metabolic process;GO:0006108 malate metabolic process;GO:0120162 positive regulation of cold-induced thermogenesis		Citric acid cycle related proteins;Enzymes/ENZYME proteins/Lyases	Mitochondria(Enhanced)			(M5935)HALLMARK FATTY ACID METABOLISM; (M5936)HALLMARK OXIDATIVE PHOSPHORYLATION	0.0	0.0	0.0	0.0	0.0	0.0	0.0	0.0	1.0	0.0	0.0	0.0	0.0	0.0	0.0	0.0	0.0	1.0	0.0	0.0
FOSL2	2355	symbol	H. sapiens	2355	H. sapiens	FOSL2	FOS like 2, AP-1 transcription factor subunit	GO:0003334 keratinocyte development;GO:0048146 positive regulation of fibroblast proliferation;GO:0030216 keratinocyte differentiation		Transcription factors/Basic domains	Nucleus(Enhanced)		(M65)PID FRA PATHWAY; (M236)PID DELTA NP63 PATHWAY; (M167)PID AP1 PATHWAY	(M5891)HALLMARK HYPOXIA; (M5890)HALLMARK TNFA SIGNALING VIA NFKB	0.0	0.0	0.0	0.0	0.0	0.0	0.0	0.0	0.0	0.0	0.0	0.0	0.0	0.0	0.0	0.0	0.0	0.0	0.0	0.0
FRAS1	80144	symbol	H. sapiens	80144	H. sapiens	FRAS1	Fraser extracellular matrix complex subunit 1	GO:0003338 metanephros morphogenesis;GO:0001656 metanephros development;GO:0060993 kidney morphogenesis			Nucleoli fibrillar center(Approved)		(M3008)NABA ECM GLYCOPROTEINS; (M5884)NABA CORE MATRISOME; (M5889)NABA MATRISOME		0.0	0.0	0.0	0.0	0.0	0.0	0.0	0.0	0.0	0.0	0.0	0.0	0.0	1.0	0.0	0.0	0.0	0.0	0.0	0.0
FRMD4B	23150	symbol	H. sapiens	23150	H. sapiens	FRMD4B	FERM domain containing 4B	GO:0090162 establishment of epithelial cell polarity;GO:0030010 establishment of cell polarity;GO:0007163 establishment or maintenance of cell polarity							0.0	0.0	0.0	0.0	0.0	0.0	0.0	0.0	0.0	0.0	0.0	0.0	0.0	0.0	0.0	0.0	0.0	0.0	0.0	0.0
FXR1	8087	symbol	H. sapiens	8087	H. sapiens	FXR1	FMR1 autosomal homolog 1	GO:2000637 positive regulation of gene silencing by miRNA;GO:0060148 positive regulation of posttranscriptional gene silencing;GO:0060964 regulation of gene silencing by miRNA			Cytosol(Enhanced)				1.0	0.0	0.0	0.0	0.0	0.0	0.0	1.0	0.0	0.0	0.0	0.0	0.0	1.0	0.0	0.0	0.0	0.0	0.0	0.0
GAPDH	2597	symbol	H. sapiens	2597	H. sapiens	GAPDH	glyceraldehyde-3-phosphate dehydrogenase	GO:0052501 positive regulation by organism of apoptotic process in other organism involved in symbiotic interaction;GO:0061621 canonical glycolysis;GO:0052042 positive regulation by symbiont of host programmed cell death		Enzymes/ENZYME proteins/Oxidoreductases	Cytosol;Plasma membrane(Enhanced)	NADH (Peptidyl-cysteine s-nitrosylase activity);Adenosine-5-Diphosphoribose (Peptidyl-cysteine s-nitrosylase activity);Thionicotinamide-Adenine-Dinucleotide (Peptidyl-cysteine s-nitrosylase activity);4-(2-AMINOETHYL)BENZENESULFONYL FLUORIDE (Peptidyl-cysteine s-nitrosylase activity)	(M66)PID MYC ACTIV PATHWAY; (M5493)WNT SIGNALING	(M5891)HALLMARK HYPOXIA; (M5924)HALLMARK MTORC1 SIGNALING	1.0	0.0	0.0	0.0	0.0	0.0	0.0	1.0	1.0	0.0	0.0	0.0	0.0	0.0	0.0	0.0	1.0	0.0	0.0	0.0
GBP2	2634	symbol	H. sapiens	2634	H. sapiens	GBP2	guanylate binding protein 2	GO:0060333 interferon-gamma-mediated signaling pathway;GO:0042832 defense response to protozoan;GO:0060337 type I interferon signaling pathway			Actin filaments;Cytosol;Nucleoplasm(Supported)			(M5911)HALLMARK INTERFERON ALPHA RESPONSE; (M5950)HALLMARK ALLOGRAFT REJECTION	0.0	0.0	0.0	0.0	1.0	0.0	0.0	0.0	0.0	0.0	0.0	0.0	1.0	0.0	0.0	0.0	0.0	0.0	0.0	0.0
GDE1	51573	symbol	H. sapiens	51573	H. sapiens	GDE1	glycerophosphodiester phosphodiesterase 1	GO:0070291 N-acylethanolamine metabolic process;GO:0042439 ethanolamine-containing compound metabolic process;GO:0046475 glycerophospholipid catabolic process		Enzymes/ENZYME proteins/Hydrolases	Nucleoli;Nucleus;Vesicles(Approved)			(M5945)HALLMARK HEME METABOLISM	0.0	0.0	0.0	0.0	0.0	0.0	0.0	0.0	1.0	0.0	0.0	0.0	0.0	1.0	0.0	0.0	0.0	0.0	0.0	0.0
GDI2	2665	symbol	H. sapiens	2665	H. sapiens	GDI2	GDP dissociation inhibitor 2	GO:0043312 neutrophil degranulation;GO:0002283 neutrophil activation involved in immune response;GO:0042119 neutrophil activation					(M16801)SIG REGULATION OF THE ACTIN CYTOSKELETON BY RHO GTPASES; (M5193)SIG CHEMOTAXIS		0.0	0.0	1.0	1.0	0.0	0.0	0.0	0.0	0.0	0.0	1.0	0.0	0.0	0.0	0.0	0.0	0.0	0.0	0.0	0.0
GLUD1	2746	symbol	H. sapiens	2746	H. sapiens	GLUD1	glutamate dehydrogenase 1	GO:0006538 glutamate catabolic process;GO:0006537 glutamate biosynthetic process;GO:0032024 positive regulation of insulin secretion		Enzymes/ENZYME proteins/Oxidoreductases	Mitochondria(Supported)	L-Glutamic Acid (Nad+ binding);NADH (Nad+ binding);Hexachlorophene (Nad+ binding);Guanosine-5'-Triphosphate (Nad+ binding)		(M5936)HALLMARK OXIDATIVE PHOSPHORYLATION	0.0	0.0	0.0	0.0	0.0	0.0	0.0	0.0	1.0	0.0	0.0	0.0	0.0	0.0	0.0	0.0	1.0	0.0	0.0	0.0
GNPTAB	79158	symbol	H. sapiens	79158	H. sapiens	GNPTAB	N-acetylglucosamine-1-phosphate transferase subunits alpha and beta	GO:0016256 N-glycan processing to lysosome;GO:0006622 protein targeting to lysosome;GO:0033299 secretion of lysosomal enzymes		Enzymes/ENZYME proteins/Transferases	Golgi apparatus(Supported)				0.0	0.0	0.0	0.0	0.0	0.0	0.0	0.0	1.0	0.0	0.0	1.0	0.0	0.0	0.0	0.0	1.0	0.0	0.0	0.0
GOLPH3	64083	symbol	H. sapiens	64083	H. sapiens	GOLPH3	golgi phosphoprotein 3	GO:0090164 asymmetric Golgi ribbon formation;GO:0072752 cellular response to rapamycin;GO:1901355 response to rapamycin			Golgi apparatus;Vesicles(Supported)				0.0	1.0	0.0	0.0	0.0	0.0	0.0	0.0	1.0	0.0	1.0	1.0	0.0	0.0	0.0	1.0	1.0	0.0	1.0	0.0
GORASP2	26003	symbol	H. sapiens	26003	H. sapiens	GORASP2	golgi reassembly stacking protein 2	GO:0061951 establishment of protein localization to plasma membrane;GO:0072659 protein localization to plasma membrane;GO:0007283 spermatogenesis			Golgi apparatus(Enhanced)				0.0	0.0	1.0	0.0	0.0	0.0	0.0	0.0	0.0	0.0	0.0	1.0	0.0	0.0	0.0	0.0	0.0	0.0	1.0	0.0
GPI	2821	symbol	H. sapiens	2821	H. sapiens	GPI	glucose-6-phosphate isomerase	GO:0061621 canonical glycolysis;GO:0061620 glycolytic process through glucose-6-phosphate;GO:0061615 glycolytic process through fructose-6-phosphate		Enzymes/ENZYME proteins/Isomerase	Cytosol;Plasma membrane(Supported)Nucleoplasm(Approved)	alpha-D-glucose 6-phosphate (Ubiquitin protein ligase binding);6-Phosphogluconic Acid (Ubiquitin protein ligase binding);5-Phospho-D-Arabinohydroxamic Acid (Ubiquitin protein ligase binding);D-glucitol 6-phosphate (Ubiquitin protein ligase binding);5-Phosphoarabinonic Acid (Ubiquitin protein ligase binding);Glucose-6-Phosphate (Ubiquitin protein ligase binding);Erythose-4-Phosphate (Ubiquitin pro…		(M5936)HALLMARK OXIDATIVE PHOSPHORYLATION; (M5891)HALLMARK HYPOXIA; (M5924)HALLMARK MTORC1 SIGNALING	1.0	0.0	0.0	1.0	0.0	0.0	0.0	0.0	1.0	0.0	0.0	0.0	0.0	0.0	0.0	0.0	1.0	0.0	0.0	0.0
GPR183	1880	symbol	H. sapiens	1880	H. sapiens	GPR183	G protein-coupled receptor 183	GO:0061470 T follicular helper cell differentiation;GO:2000458 regulation of astrocyte chemotaxis;GO:0035700 astrocyte chemotaxis		G-protein coupled receptors/GPCRs excl olfactory receptors	Nuclear membrane;Vesicles(Approved)			(M5932)HALLMARK INFLAMMATORY RESPONSE; (M5890)HALLMARK TNFA SIGNALING VIA NFKB	0.0	0.0	0.0	1.0	0.0	0.0	0.0	0.0	0.0	0.0	0.0	0.0	0.0	0.0	0.0	1.0	0.0	0.0	0.0	0.0
GPS1	2873	symbol	H. sapiens	2873	H. sapiens	GPS1	G protein pathway suppressor 1	GO:0000188 inactivation of MAPK activity;GO:0043407 negative regulation of MAP kinase activity;GO:0000715 nucleotide-excision repair, DNA damage recognition							0.0	0.0	0.0	0.0	0.0	0.0	1.0	0.0	0.0	0.0	1.0	0.0	0.0	1.0	0.0	0.0	0.0	0.0	0.0	0.0
GRAP2	9402	symbol	H. sapiens	9402	H. sapiens	GRAP2	GRB2 related adaptor protein 2	GO:0031295 T cell costimulation;GO:0031294 lymphocyte costimulation;GO:0038095 Fc-epsilon receptor signaling pathway					(M190)PID TCR JNK PATHWAY; (M9526)ST T CELL SIGNAL TRANSDUCTION; (M231)PID KIT PATHWAY		0.0	1.0	0.0	0.0	0.0	0.0	0.0	0.0	0.0	1.0	0.0	0.0	0.0	1.0	0.0	1.0	0.0	0.0	0.0	1.0
GRHL2	79977	symbol	H. sapiens	79977	H. sapiens	GRHL2	grainyhead like transcription factor 2	GO:0060672 epithelial cell morphogenesis involved in placental branching;GO:0061713 anterior neural tube closure;GO:0060671 epithelial cell differentiation involved in embryonic placenta development		Transcription factors/Immunoglobulin fold	Nucleoplasm(Supported)				0.0	0.0	0.0	0.0	0.0	0.0	0.0	0.0	0.0	0.0	0.0	0.0	0.0	1.0	0.0	0.0	0.0	0.0	0.0	0.0
GSPT1	2935	symbol	H. sapiens	2935	H. sapiens	GSPT1	G1 to S phase transition 1	GO:0002184 cytoplasmic translational termination;GO:0006449 regulation of translational termination;GO:0000184 nuclear-transcribed mRNA catabolic process, nonsense-mediated decay			Cytosol;Vesicles(Approved)	Guanosine-5'-Diphosphate (Translation release factor activity)		(M5925)HALLMARK E2F TARGETS; (M5901)HALLMARK G2M CHECKPOINT; (M5926)HALLMARK MYC TARGETS V1	1.0	0.0	0.0	0.0	0.0	0.0	0.0	1.0	0.0	0.0	0.0	0.0	0.0	1.0	1.0	0.0	0.0	0.0	0.0	0.0
GSTM1	2944	symbol	H. sapiens	2944	H. sapiens	GSTM1	glutathione S-transferase mu 1	GO:0070458 cellular detoxification of nitrogen compound;GO:0018916 nitrobenzene metabolic process;GO:1901687 glutathione derivative biosynthetic process		Enzymes/ENZYME proteins/Transferases	Cytosol(Approved)	Glutathione (Protein homodimerization activity);(9r,10r)-9-(S-Glutathionyl)-10-Hydroxy-9,10-Dihydrophenanthrene (Protein homodimerization activity);Zinc Trihydroxide (Protein homodimerization activity);Glutathione S-(2,4 Dinitrobenzene) (Protein homodimerization activity);Fluorotryptophane (Protein homodimerization activity);(9s,10s)-9-(S-Glutathionyl)-10-Hydroxy-9,10-Dihydrophenanthrene (Protein…	(M195)PID CMYB PATHWAY	(M5902)HALLMARK APOPTOSIS	0.0	0.0	0.0	0.0	0.0	0.0	0.0	0.0	1.0	0.0	0.0	0.0	0.0	0.0	0.0	0.0	0.0	0.0	0.0	0.0
HADHA	3030	symbol	H. sapiens	3030	H. sapiens	HADHA	hydroxyacyl-CoA dehydrogenase trifunctional multienzyme complex subunit alpha	GO:0035965 cardiolipin acyl-chain remodeling;GO:0032048 cardiolipin metabolic process;GO:0006635 fatty acid beta-oxidation		Enzymes/ENZYME proteins/{Lyases,Oxidoreductases}	Mitochondria(Enhanced)	NADH (Nad binding)		(M5936)HALLMARK OXIDATIVE PHOSPHORYLATION	0.0	0.0	0.0	0.0	0.0	0.0	0.0	0.0	1.0	0.0	0.0	0.0	0.0	0.0	0.0	0.0	0.0	0.0	0.0	0.0
HADHB	3032	symbol	H. sapiens	3032	H. sapiens	HADHB	hydroxyacyl-CoA dehydrogenase trifunctional multienzyme complex subunit beta	GO:0035965 cardiolipin acyl-chain remodeling;GO:0032048 cardiolipin metabolic process;GO:0006635 fatty acid beta-oxidation		Enzymes/ENZYME proteins/Transferases	Mitochondria(Supported)			(M5935)HALLMARK FATTY ACID METABOLISM; (M5936)HALLMARK OXIDATIVE PHOSPHORYLATION	0.0	0.0	0.0	0.0	0.0	0.0	0.0	0.0	1.0	0.0	0.0	0.0	0.0	0.0	0.0	0.0	0.0	0.0	0.0	0.0
HAVCR2	84868	symbol	H. sapiens	84868	H. sapiens	HAVCR2	hepatitis A virus cellular receptor 2	GO:0002859 negative regulation of natural killer cell mediated cytotoxicity directed against tumor cell target;GO:2001189 negative regulation of T cell activation via T cell receptor contact with antigen bound to MHC molecule on antigen presenting cell;GO:0071656 negative regulation of granulocyte colony-stimulating factor production							0.0	0.0	0.0	1.0	0.0	0.0	0.0	0.0	0.0	1.0	0.0	0.0	1.0	0.0	0.0	1.0	1.0	0.0	0.0	0.0
HBS1L	10767	symbol	H. sapiens	10767	H. sapiens	HBS1L	HBS1 like translational GTPase	GO:0043928 exonucleolytic nuclear-transcribed mRNA catabolic process involved in deadenylation-dependent decay;GO:0000291 nuclear-transcribed mRNA catabolic process, exonucleolytic;GO:0000288 nuclear-transcribed mRNA catabolic process, deadenylation-dependent decay			Cytosol;Nuclear bodies(Approved)				1.0	0.0	0.0	0.0	0.0	0.0	0.0	1.0	0.0	0.0	0.0	0.0	0.0	0.0	0.0	0.0	0.0	0.0	0.0	0.0
HCG4	54435	symbol	H. sapiens	54435	H. sapiens	HCG4	HLA complex group 4								0.0	0.0	0.0	0.0	0.0	0.0	0.0	0.0	0.0	0.0	0.0	0.0	0.0	0.0	0.0	0.0	0.0	0.0	0.0	0.0
HDAC2	3066	symbol	H. sapiens	3066	H. sapiens	HDAC2	histone deacetylase 2	GO:1902437 positive regulation of male mating behavior;GO:0061198 fungiform papilla formation;GO:0061000 negative regulation of dendritic spine development		Enzymes/ENZYME proteins/Hydrolases	Nucleus(Enhanced)	Lovastatin (Transcription factor binding);Theophylline (Transcription factor binding);Valproic Acid (Transcription factor binding);Aminophylline (Transcription factor binding);Oxtriphylline (Transcription factor binding);Vorinostat (Transcription factor binding);SB939 (Transcription factor binding);MGCD-0103 (Transcription factor binding);Romidepsin (Transcription factor binding)	(M219)PID HEDGEHOG GLI PATHWAY; (M101)PID HDAC CLASSI PATHWAY; (M105)PID TELOMERASE PATHWAY	(M5895)HALLMARK WNT BETA CATENIN SIGNALING; (M5926)HALLMARK MYC TARGETS V1	0.0	1.0	0.0	0.0	0.0	0.0	0.0	0.0	0.0	0.0	0.0	0.0	0.0	1.0	0.0	0.0	0.0	0.0	0.0	1.0
HEXA	3073	symbol	H. sapiens	3073	H. sapiens	HEXA	hexosaminidase subunit alpha	GO:0042340 keratan sulfate catabolic process;GO:0030207 chondroitin sulfate catabolic process;GO:0030214 hyaluronan catabolic process		Enzymes/ENZYME proteins/Hydrolases				(M5891)HALLMARK HYPOXIA	0.0	0.0	0.0	0.0	0.0	0.0	0.0	0.0	1.0	0.0	0.0	0.0	0.0	0.0	0.0	0.0	0.0	0.0	0.0	0.0
HIGD1A	25994	symbol	H. sapiens	25994	H. sapiens	HIGD1A	HIG1 hypoxia inducible domain family member 1A	GO:0090201 negative regulation of release of cytochrome c from mitochondria;GO:0061418 regulation of transcription from RNA polymerase II promoter in response to hypoxia;GO:0090199 regulation of release of cytochrome c from mitochondria			Mitochondria;Nucleoplasm(Supported)				0.0	0.0	0.0	0.0	0.0	0.0	0.0	0.0	0.0	0.0	0.0	0.0	0.0	1.0	0.0	0.0	0.0	0.0	0.0	0.0
HJURP	55355	symbol	H. sapiens	55355	H. sapiens	HJURP	Holliday junction recognition protein	GO:0034080 CENP-A containing nucleosome assembly;GO:0006336 DNA replication-independent nucleosome assembly;GO:0031055 chromatin remodeling at centromere			Nucleoli;Nucleus(Enhanced)Cytosol(Approved)				0.0	0.0	1.0	0.0	0.0	0.0	0.0	0.0	0.0	0.0	0.0	0.0	0.0	0.0	0.0	0.0	0.0	0.0	0.0	0.0
HK1	3098	symbol	H. sapiens	3098	H. sapiens	HK1	hexokinase 1	GO:0061621 canonical glycolysis;GO:0061620 glycolytic process through glucose-6-phosphate;GO:0002741 positive regulation of cytokine secretion involved in immune response		Enzymes/ENZYME proteins/Transferases	Mitochondria(Enhanced)	alpha-D-glucose 6-phosphate (Mannokinase activity);Beta-D-Glucose (Mannokinase activity);Phosphoaminophosphonic Acid-Adenylate Ester (Mannokinase activity)	(M255)PID HIF1 TFPATHWAY	(M5891)HALLMARK HYPOXIA	1.0	0.0	0.0	0.0	0.0	0.0	0.0	0.0	1.0	0.0	0.0	1.0	0.0	1.0	0.0	0.0	1.0	0.0	0.0	0.0
HMBOX1	79618	symbol	H. sapiens	79618	H. sapiens	HMBOX1	homeobox containing 1	GO:0032212 positive regulation of telomere maintenance via telomerase;GO:1904358 positive regulation of telomere maintenance via telomere lengthening;GO:0035563 positive regulation of chromatin binding		Transcription factors/Helix-turn-helix domains	Cytosol;Nuclear bodies;Nucleoplasm(Enhanced)				0.0	0.0	0.0	0.0	0.0	0.0	0.0	0.0	0.0	0.0	0.0	0.0	0.0	0.0	0.0	0.0	0.0	0.0	0.0	0.0
HMGB3P6	729952	symbol	H. sapiens	729952	H. sapiens	HMGB3P6	high mobility group box 3 pseudogene 6								0.0	0.0	0.0	0.0	0.0	0.0	0.0	0.0	0.0	0.0	0.0	0.0	0.0	0.0	0.0	0.0	0.0	0.0	0.0	0.0
HNRNPA1P27	664721	symbol	H. sapiens	664721	H. sapiens	HNRNPA1P27	heterogeneous nuclear ribonucleoprotein A1 pseudogene 27								0.0	0.0	0.0	0.0	0.0	0.0	0.0	0.0	0.0	0.0	0.0	0.0	0.0	0.0	0.0	0.0	0.0	0.0	0.0	0.0
HNRNPL	3191	symbol	H. sapiens	3191	H. sapiens	HNRNPL	heterogeneous nuclear ribonucleoprotein L	GO:1902416 positive regulation of mRNA binding;GO:0048025 negative regulation of mRNA splicing, via spliceosome;GO:1905216 positive regulation of RNA binding			Nucleoplasm(Supported)				1.0	0.0	0.0	0.0	0.0	0.0	0.0	1.0	0.0	0.0	0.0	0.0	0.0	0.0	0.0	0.0	0.0	0.0	0.0	0.0
HNRNPR	10236	symbol	H. sapiens	10236	H. sapiens	HNRNPR	heterogeneous nuclear ribonucleoprotein R	GO:0061157 mRNA destabilization;GO:0061014 positive regulation of mRNA catabolic process;GO:0050779 RNA destabilization			Nucleoplasm(Enhanced)			(M5926)HALLMARK MYC TARGETS V1	1.0	0.0	0.0	0.0	0.0	0.0	0.0	1.0	0.0	0.0	0.0	0.0	0.0	0.0	0.0	0.0	0.0	0.0	0.0	0.0
HNRNPU	3192	symbol	H. sapiens	3192	H. sapiens	HNRNPU	heterogeneous nuclear ribonucleoprotein U	GO:1902425 positive regulation of attachment of mitotic spindle microtubules to kinetochore;GO:0098963 dendritic transport of messenger ribonucleoprotein complex;GO:1902889 protein localization to spindle microtubule			Nucleoplasm(Supported)			(M5941)HALLMARK UV RESPONSE UP; (M5901)HALLMARK G2M CHECKPOINT; (M5926)HALLMARK MYC TARGETS V1	1.0	0.0	1.0	0.0	1.0	0.0	0.0	0.0	0.0	0.0	0.0	0.0	0.0	1.0	1.0	0.0	0.0	0.0	0.0	0.0
HNRPA0	10949	gene_synonym	H. sapiens	10949	H. sapiens	HNRNPA0	heterogeneous nuclear ribonucleoprotein A0	GO:0070935 3'-UTR-mediated mRNA stabilization;GO:0048255 mRNA stabilization;GO:1902373 negative regulation of mRNA catabolic process			Nucleoplasm(Enhanced)				1.0	0.0	0.0	0.0	0.0	0.0	0.0	0.0	0.0	0.0	0.0	0.0	0.0	0.0	0.0	0.0	0.0	0.0	0.0	0.0
HNRPA1	3178	gene_synonym	H. sapiens	3178	H. sapiens	HNRNPA1	heterogeneous nuclear ribonucleoprotein A1	GO:1903936 cellular response to sodium arsenite;GO:0032211 negative regulation of telomere maintenance via telomerase;GO:0032212 positive regulation of telomere maintenance via telomerase			Nucleoplasm(Enhanced)		(M58)PID AR PATHWAY	(M5926)HALLMARK MYC TARGETS V1	1.0	0.0	0.0	0.0	1.0	0.0	0.0	0.0	0.0	0.0	0.0	0.0	0.0	0.0	0.0	0.0	0.0	0.0	0.0	1.0
HSPA1B	3304	symbol	H. sapiens	3304	H. sapiens	HSPA1B	heat shock protein family A (Hsp70) member 1B	GO:0070434 positive regulation of nucleotide-binding oligomerization domain containing 2 signaling pathway;GO:0070426 positive regulation of nucleotide-binding oligomerization domain containing signaling pathway;GO:0070432 regulation of nucleotide-binding oligomerization domain containing 2 signaling pathway			Nucleoplasm;Vesicles(Approved)				1.0	0.0	0.0	1.0	0.0	0.0	1.0	0.0	1.0	1.0	0.0	0.0	1.0	1.0	1.0	1.0	0.0	1.0	0.0	0.0
HSPA9	3313	symbol	H. sapiens	3313	H. sapiens	HSPA9	heat shock protein family A (Hsp70) member 9	GO:1902037 negative regulation of hematopoietic stem cell differentiation;GO:0045647 negative regulation of erythrocyte differentiation;GO:1901533 negative regulation of hematopoietic progenitor cell differentiation			Mitochondria(Enhanced)			(M5922)HALLMARK UNFOLDED PROTEIN RESPONSE; (M5936)HALLMARK OXIDATIVE PHOSPHORYLATION; (M5924)HALLMARK MTORC1 SIGNALING	0.0	0.0	0.0	0.0	1.0	0.0	0.0	0.0	1.0	0.0	0.0	0.0	1.0	1.0	0.0	1.0	0.0	0.0	0.0	0.0
HSPA9P1	266724	symbol	H. sapiens	266724	H. sapiens	HSPA9P1	heat shock protein family A (Hsp70) member 9 pseudogene 1								0.0	0.0	0.0	0.0	0.0	0.0	0.0	0.0	0.0	0.0	0.0	0.0	0.0	0.0	0.0	0.0	0.0	0.0	0.0	0.0
HSPCA	3320	gene_synonym	H. sapiens	3320	H. sapiens	HSP90AA1	heat shock protein 90 alpha family class A member 1	GO:1902949 positive regulation of tau-protein kinase activity;GO:0045040 protein import into mitochondrial outer membrane;GO:0038096 Fc-gamma receptor signaling pathway involved in phagocytosis			Cytosol(Enhanced)	Rifabutin (Tpr domain binding);Nedocromil (Tpr domain binding);9-Butyl-8-(2,5-Dimethoxy-Benzyl)-9h-Purin-6-Ylamine (Tpr domain binding);Geldanamycin (Tpr domain binding);8-(2-Chloro-3,4,5-Trimethoxy-Benzyl)-2-Fluoro-9-Pent-4-Ylnyl-9h-Purin-6-Ylamine (Tpr domain binding);9-Butyl-8-(3,4,5-Trimethoxybenzyl)-9h-Purin-6-Amine (Tpr domain binding);4-(1,3-Benzodioxol-5-Yl)-5-(5-Ethyl-2,4-Dihydroxyphenyl…	(M201)PID ERBB NETWORK PATHWAY; (M180)PID HIF1A PATHWAY; (M226)PID VEGFR1 PATHWAY	(M5935)HALLMARK FATTY ACID METABOLISM	0.0	0.0	1.0	1.0	1.0	1.0	1.0	0.0	1.0	1.0	1.0	1.0	1.0	1.0	1.0	0.0	0.0	1.0	1.0	1.0
IDH2	3418	symbol	H. sapiens	3418	H. sapiens	IDH2	isocitrate dehydrogenase (NADP(+)) 2	GO:1904465 negative regulation of matrix metallopeptidase secretion;GO:1903976 negative regulation of glial cell migration;GO:0006741 NADP biosynthetic process		Citric acid cycle related proteins;Enzymes/ENZYME proteins/Oxidoreductases	Mitochondria(Supported)	Isocitric Acid (Nad binding)		(M5949)HALLMARK PEROXISOME; (M5948)HALLMARK BILE ACID METABOLISM; (M5936)HALLMARK OXIDATIVE PHOSPHORYLATION	0.0	0.0	0.0	0.0	0.0	0.0	0.0	0.0	1.0	0.0	0.0	0.0	0.0	0.0	0.0	0.0	1.0	0.0	0.0	0.0
IFI6	2537	symbol	H. sapiens	2537	H. sapiens	IFI6	interferon alpha inducible protein 6	GO:0051902 negative regulation of mitochondrial depolarization;GO:1904180 negative regulation of membrane depolarization;GO:2001240 negative regulation of extrinsic apoptotic signaling pathway in absence of ligand			Mitochondria(Approved)				0.0	0.0	0.0	0.0	0.0	0.0	0.0	0.0	0.0	0.0	0.0	0.0	1.0	0.0	0.0	0.0	0.0	0.0	0.0	1.0
IFNAR2	3455	symbol	H. sapiens	3455	H. sapiens	IFNAR2	interferon alpha and beta receptor subunit 2	GO:0060338 regulation of type I interferon-mediated signaling pathway;GO:0060337 type I interferon signaling pathway;GO:0035455 response to interferon-alpha				Peginterferon alfa-2a (Type i interferon receptor activity);Interferon alfa-n1 (Type i interferon receptor activity);Interferon alfa-n3 (Type i interferon receptor activity);Peginterferon alfa-2b (Type i interferon receptor activity);Interferon Alfa-2a, Recombinant (Type i interferon receptor activity);Interferon beta-1a (Type i interferon receptor activity);Interferon beta-1b (Type i interferon …	(M272)PID CD8 TCR DOWNSTREAM PATHWAY; (M105)PID TELOMERASE PATHWAY	(M5950)HALLMARK ALLOGRAFT REJECTION; (M5913)HALLMARK INTERFERON GAMMA RESPONSE	0.0	0.0	0.0	0.0	0.0	0.0	0.0	0.0	0.0	1.0	0.0	0.0	1.0	0.0	0.0	0.0	0.0	0.0	0.0	0.0
IGF2AS	51214	gene_synonym	H. sapiens	51214	H. sapiens	IGF2-AS	IGF2 antisense RNA								0.0	0.0	0.0	0.0	0.0	0.0	0.0	0.0	0.0	0.0	0.0	0.0	0.0	0.0	0.0	0.0	0.0	0.0	0.0	0.0
IGHM	3507	symbol	H. sapiens	3507	H. sapiens	IGHM	immunoglobulin heavy constant mu	GO:0006958 complement activation, classical pathway;GO:0050853 B cell receptor signaling pathway;GO:0002455 humoral immune response mediated by circulating immunoglobulin							0.0	0.0	0.0	0.0	0.0	0.0	0.0	0.0	0.0	1.0	0.0	0.0	0.0	0.0	0.0	1.0	0.0	0.0	0.0	0.0
IL18RAP	8807	symbol	H. sapiens	8807	H. sapiens	IL18RAP	interleukin 18 receptor accessory protein	GO:0035744 T-helper 1 cell cytokine production;GO:0035655 interleukin-18-mediated signaling pathway;GO:0045954 positive regulation of natural killer cell mediated cytotoxicity		CD markers			(M290)PID IL12 STAT4 PATHWAY; (M196)PID IL23 PATHWAY; (M54)PID IL12 2PATHWAY	(M5932)HALLMARK INFLAMMATORY RESPONSE; (M5950)HALLMARK ALLOGRAFT REJECTION	0.0	0.0	0.0	1.0	0.0	0.0	0.0	0.0	0.0	1.0	0.0	0.0	1.0	1.0	0.0	0.0	0.0	0.0	0.0	0.0
IL2RG	3561	symbol	H. sapiens	3561	H. sapiens	IL2RG	interleukin 2 receptor subunit gamma	GO:0038114 interleukin-21-mediated signaling pathway;GO:0038113 interleukin-9-mediated signaling pathway;GO:0098757 cellular response to interleukin-21		CD markers	Vesicles(Approved)	Denileukin diftitox (Interleukin-2 binding);Aldesleukin (Interleukin-2 binding)	(M9378)ST INTERLEUKIN 4 PATHWAY; (M234)PID IL2 STAT5 PATHWAY; (M143)PID IL2 PI3K PATHWAY	(M5916)HALLMARK APICAL SURFACE; (M5897)HALLMARK IL6 JAK STAT3 SIGNALING; (M5923)HALLMARK PI3K AKT MTOR SIGNALING	0.0	0.0	0.0	0.0	0.0	0.0	0.0	0.0	0.0	0.0	0.0	0.0	1.0	1.0	0.0	0.0	0.0	0.0	0.0	0.0
INF2	64423	symbol	H. sapiens	64423	H. sapiens	INF2	inverted formin 2	GO:0090140 regulation of mitochondrial fission;GO:0000266 mitochondrial fission;GO:0010821 regulation of mitochondrion organization			Endoplasmic reticulum;Nuclear bodies(Approved)				0.0	0.0	0.0	0.0	0.0	0.0	0.0	0.0	0.0	0.0	0.0	0.0	0.0	0.0	0.0	0.0	0.0	0.0	0.0	0.0
INPP4B	8821	symbol	H. sapiens	8821	H. sapiens	INPP4B	inositol polyphosphate-4-phosphatase type II B	GO:0036092 phosphatidylinositol-3-phosphate biosynthetic process;GO:0006661 phosphatidylinositol biosynthetic process;GO:0043647 inositol phosphate metabolic process		Enzymes/ENZYME proteins/Hydrolases	Centrosome(Approved)			(M5908)HALLMARK ANDROGEN RESPONSE; (M5942)HALLMARK UV RESPONSE DN	0.0	0.0	0.0	0.0	0.0	0.0	0.0	0.0	1.0	0.0	0.0	0.0	0.0	0.0	0.0	0.0	0.0	0.0	0.0	0.0
INT4	7473	gene_synonym	H. sapiens	7473	H. sapiens	WNT3	Wnt family member 3	GO:0048697 positive regulation of collateral sprouting in absence of injury;GO:0048696 regulation of collateral sprouting in absence of injury;GO:1904954 canonical Wnt signaling pathway involved in midbrain dopaminergic neuron differentiation					(M77)PID WNT SIGNALING PATHWAY; (M5493)WNT SIGNALING; (M5883)NABA SECRETED FACTORS		0.0	0.0	0.0	0.0	0.0	0.0	0.0	0.0	0.0	0.0	0.0	0.0	0.0	1.0	0.0	0.0	0.0	1.0	0.0	0.0
IQCE	23288	symbol	H. sapiens	23288	H. sapiens	IQCE	IQ motif containing E	GO:0035108 limb morphogenesis;GO:0060173 limb development;GO:0035107 appendage morphogenesis			Cytosol;Nucleoplasm(Approved)				0.0	0.0	0.0	0.0	0.0	0.0	0.0	0.0	0.0	0.0	0.0	0.0	0.0	1.0	0.0	0.0	0.0	0.0	0.0	0.0
IRF9	10379	symbol	H. sapiens	10379	H. sapiens	IRF9	interferon regulatory factor 9	GO:0060333 interferon-gamma-mediated signaling pathway;GO:0060337 type I interferon signaling pathway;GO:0071357 cellular response to type I interferon		Transcription factors/Helix-turn-helix domains	Cytosol(Supported)		(M19336)ST TYPE I INTERFERON PATHWAY; (M161)PID IFNG PATHWAY	(M5897)HALLMARK IL6 JAK STAT3 SIGNALING; (M5911)HALLMARK INTERFERON ALPHA RESPONSE; (M5913)HALLMARK INTERFERON GAMMA RESPONSE	0.0	0.0	0.0	0.0	0.0	0.0	0.0	0.0	0.0	0.0	0.0	0.0	1.0	0.0	0.0	0.0	0.0	0.0	0.0	0.0
ITGB7	3695	symbol	H. sapiens	3695	H. sapiens	ITGB7	integrin subunit beta 7	GO:0003366 cell-matrix adhesion involved in ameboidal cell migration;GO:0046718 viral entry into host cell;GO:0050901 leukocyte tethering or rolling			Cytosol;Plasma membrane(Approved)	R1295 (Virus receptor activity);MLN-02 (Virus receptor activity);Vedolizumab (Virus receptor activity)	(M212)PID INTEGRIN5 PATHWAY; (M47)PID INTEGRIN CS PATHWAY; (M156)PID ECADHERIN NASCENT AJ PATHWAY	(M5913)HALLMARK INTERFERON GAMMA RESPONSE	0.0	1.0	0.0	0.0	0.0	0.0	0.0	0.0	0.0	0.0	0.0	0.0	0.0	0.0	0.0	1.0	0.0	1.0	1.0	0.0
JOSD1	9929	symbol	H. sapiens	9929	H. sapiens	JOSD1	Josephin domain containing 1	GO:0016579 protein deubiquitination;GO:0070646 protein modification by small protein removal;GO:0070647 protein modification by small protein conjugation or removal		Enzymes/ENZYME proteins/Hydrolases					0.0	0.0	0.0	0.0	0.0	0.0	0.0	0.0	0.0	0.0	0.0	0.0	0.0	1.0	0.0	0.0	0.0	0.0	0.0	0.0
JUND	3727	symbol	H. sapiens	3727	H. sapiens	JUND	JunD proto-oncogene, AP-1 transcription factor subunit	GO:0002076 osteoblast development;GO:0045669 positive regulation of osteoblast differentiation;GO:0071277 cellular response to calcium ion		Transcription factors/Basic domains	Nucleus(Supported)		(M65)PID FRA PATHWAY; (M166)PID ATF2 PATHWAY; (M167)PID AP1 PATHWAY		0.0	0.0	0.0	0.0	0.0	0.0	0.0	0.0	0.0	0.0	0.0	0.0	0.0	0.0	0.0	0.0	0.0	1.0	0.0	1.0
KCTD20	222658	symbol	H. sapiens	222658	H. sapiens	KCTD20	potassium channel tetramerization domain containing 20	GO:0042327 positive regulation of phosphorylation;GO:0045937 positive regulation of phosphate metabolic process;GO:0010562 positive regulation of phosphorus metabolic process			Endoplasmic reticulum;Nuclear speckles(Approved)				0.0	0.0	0.0	0.0	0.0	0.0	0.0	0.0	0.0	0.0	0.0	0.0	0.0	0.0	0.0	0.0	0.0	0.0	0.0	0.0
KIAA1143	57456	symbol	H. sapiens	57456	H. sapiens	KIAA1143	KIAA1143				Cytokinetic bridge;Nucleus(Approved)				0.0	0.0	0.0	0.0	0.0	0.0	0.0	0.0	0.0	0.0	0.0	0.0	0.0	0.0	0.0	0.0	0.0	0.0	0.0	0.0
KIAA1984	84960	gene_synonym	H. sapiens	84960	H. sapiens	CCDC183	coiled-coil domain containing 183								0.0	0.0	0.0	0.0	0.0	0.0	0.0	0.0	0.0	0.0	0.0	0.0	0.0	0.0	0.0	0.0	0.0	0.0	0.0	0.0
KIF18B	146909	symbol	H. sapiens	146909	H. sapiens	KIF18B	kinesin family member 18B	GO:0007019 microtubule depolymerization;GO:0051261 protein depolymerization;GO:0031109 microtubule polymerization or depolymerization			Cytosol;Microtubule ends;Nucleus(Supported)			(M5925)HALLMARK E2F TARGETS	0.0	1.0	1.0	0.0	0.0	0.0	0.0	0.0	0.0	0.0	1.0	0.0	0.0	0.0	0.0	0.0	0.0	0.0	0.0	0.0
KIF22	3835	symbol	H. sapiens	3835	H. sapiens	KIF22	kinesin family member 22	GO:0019886 antigen processing and presentation of exogenous peptide antigen via MHC class II;GO:0007080 mitotic metaphase plate congression;GO:0002495 antigen processing and presentation of peptide antigen via MHC class II			Nuclear speckles(Approved)			(M5893)HALLMARK MITOTIC SPINDLE; (M5925)HALLMARK E2F TARGETS; (M5901)HALLMARK G2M CHECKPOINT	0.0	1.0	0.0	0.0	0.0	0.0	0.0	0.0	0.0	0.0	1.0	0.0	0.0	0.0	0.0	0.0	0.0	0.0	0.0	0.0
KIF2A	3796	symbol	H. sapiens	3796	H. sapiens	KIF2A	kinesin family member 2A	GO:0019886 antigen processing and presentation of exogenous peptide antigen via MHC class II;GO:0007019 microtubule depolymerization;GO:0002495 antigen processing and presentation of peptide antigen via MHC class II			Centrosome;Nucleoli;Nucleus(Enhanced)		(M129)PID PLK1 PATHWAY	(M5921)HALLMARK COMPLEMENT; (M5937)HALLMARK GLYCOLYSIS	0.0	1.0	1.0	0.0	0.0	0.0	0.0	0.0	0.0	0.0	1.0	0.0	0.0	0.0	0.0	0.0	0.0	0.0	0.0	0.0
KIF2C	11004	symbol	H. sapiens	11004	H. sapiens	KIF2C	kinesin family member 2C	GO:0051315 attachment of mitotic spindle microtubules to kinetochore;GO:0019886 antigen processing and presentation of exogenous peptide antigen via MHC class II;GO:0030951 establishment or maintenance of microtubule cytoskeleton polarity			Centrosome;Nucleoplasm(Supported)Midbody(Approved)	Phosphoaminophosphonic Acid-Adenylate Ester (Microtubule plus-end binding)	(M14)PID AURORA B PATHWAY	(M5951)HALLMARK SPERMATOGENESIS; (M5893)HALLMARK MITOTIC SPINDLE; (M5925)HALLMARK E2F TARGETS	0.0	1.0	1.0	0.0	0.0	0.0	0.0	0.0	0.0	0.0	1.0	0.0	0.0	0.0	0.0	0.0	0.0	0.0	0.0	0.0
KLF6	1316	symbol	H. sapiens	1316	H. sapiens	KLF6	Kruppel like factor 6	GO:0030183 B cell differentiation;GO:0030098 lymphocyte differentiation;GO:0042113 B cell activation		Transcription factors/Zinc-coordinating DNA-binding domains	Cytosol;Nucleoli fibrillar center;Nucleus;Vesicles(Approved)		(M4910)ST ERK1 ERK2 MAPK PATHWAY	(M5947)HALLMARK IL2 STAT5 SIGNALING; (M5932)HALLMARK INFLAMMATORY RESPONSE; (M5891)HALLMARK HYPOXIA	0.0	0.0	0.0	0.0	0.0	0.0	0.0	0.0	0.0	0.0	0.0	0.0	0.0	0.0	0.0	1.0	0.0	0.0	0.0	0.0
KNTC1	9735	symbol	H. sapiens	9735	H. sapiens	KNTC1	kinetochore associated 1	GO:0007096 regulation of exit from mitosis;GO:0010458 exit from mitosis;GO:0007093 mitotic cell cycle checkpoint			Cytosol;Plasma membrane(Supported)			(M5893)HALLMARK MITOTIC SPINDLE	0.0	0.0	1.0	0.0	0.0	0.0	0.0	0.0	0.0	0.0	0.0	0.0	0.0	0.0	1.0	0.0	0.0	0.0	0.0	0.0
KPNA2	3838	symbol	H. sapiens	3838	H. sapiens	KPNA2	karyopherin subunit alpha 2	GO:0075506 entry of viral genome into host nucleus through nuclear pore complex via importin;GO:0075732 viral penetration into host nucleus;GO:1902594 multi-organism nuclear import		Transporters/Transporter channels and pores	Cytosol;Nucleoplasm(Enhanced)		(M228)PID SMAD2 3PATHWAY; (M91)PID TCPTP PATHWAY; (M113)PID NFAT 3PATHWAY	(M5925)HALLMARK E2F TARGETS; (M5901)HALLMARK G2M CHECKPOINT; (M5926)HALLMARK MYC TARGETS V1	0.0	0.0	0.0	0.0	1.0	0.0	0.0	0.0	0.0	0.0	0.0	1.0	0.0	1.0	0.0	0.0	0.0	0.0	0.0	0.0
KPNB1	3837	symbol	H. sapiens	3837	H. sapiens	KPNB1	karyopherin subunit beta 1	GO:0006610 ribosomal protein import into nucleus;GO:0007079 mitotic chromosome movement towards spindle pole;GO:0019054 modulation by virus of host process		Transporters/Transporter channels and pores	Cytosol;Nuclear membrane;Nucleoplasm(Supported)		(M228)PID SMAD2 3PATHWAY; (M91)PID TCPTP PATHWAY; (M113)PID NFAT 3PATHWAY	(M5901)HALLMARK G2M CHECKPOINT; (M5926)HALLMARK MYC TARGETS V1	1.0	0.0	1.0	1.0	1.0	0.0	0.0	0.0	0.0	0.0	0.0	1.0	0.0	1.0	0.0	0.0	0.0	1.0	0.0	0.0
LAMP2	3920	symbol	H. sapiens	3920	H. sapiens	LAMP2	lysosomal associated membrane protein 2	GO:0061740 protein targeting to lysosome involved in chaperone-mediated autophagy;GO:0071211 protein targeting to vacuole involved in autophagy;GO:0006622 protein targeting to lysosome		CD markers;Transporters				(M5910)HALLMARK PROTEIN SECRETION; (M5946)HALLMARK COAGULATION; (M5921)HALLMARK COMPLEMENT	0.0	0.0	0.0	1.0	1.0	0.0	1.0	0.0	0.0	0.0	0.0	1.0	0.0	0.0	0.0	0.0	0.0	0.0	0.0	0.0
LAPTM4A	9741	symbol	H. sapiens	9741	H. sapiens	LAPTM4A	lysosomal protein transmembrane 4 alpha				Golgi apparatus;Plasma membrane;Vesicles(Approved)				0.0	0.0	0.0	0.0	0.0	0.0	0.0	0.0	0.0	0.0	0.0	0.0	0.0	0.0	0.0	0.0	0.0	0.0	0.0	0.0
LCP2	3937	symbol	H. sapiens	3937	H. sapiens	LCP2	lymphocyte cytosolic protein 2	GO:0038095 Fc-epsilon receptor signaling pathway;GO:0050852 T cell receptor signaling pathway;GO:0038093 Fc receptor signaling pathway					(M190)PID TCR JNK PATHWAY; (M9526)ST T CELL SIGNAL TRANSDUCTION; (M88)PID CD8 TCR PATHWAY	(M5921)HALLMARK COMPLEMENT; (M5913)HALLMARK INTERFERON GAMMA RESPONSE; (M5932)HALLMARK INFLAMMATORY RESPONSE	0.0	1.0	0.0	1.0	0.0	0.0	0.0	0.0	0.0	1.0	0.0	0.0	0.0	1.0	0.0	0.0	1.0	1.0	0.0	1.0
LDHA	3939	symbol	H. sapiens	3939	H. sapiens	LDHA	lactate dehydrogenase A	GO:0006096 glycolytic process;GO:0006757 ATP generation from ADP;GO:0006089 lactate metabolic process		Enzymes/ENZYME proteins/Oxidoreductases	Cytosol(Supported)Vesicles(Approved)	NADH (Nad binding);Etheno-Nad (Nad binding);Nicotinamide (Nad binding);Oxamic Acid (Nad binding)	(M255)PID HIF1 TFPATHWAY; (M66)PID MYC ACTIV PATHWAY	(M5935)HALLMARK FATTY ACID METABOLISM; (M5891)HALLMARK HYPOXIA; (M5937)HALLMARK GLYCOLYSIS	1.0	0.0	0.0	0.0	0.0	0.0	0.0	0.0	1.0	0.0	0.0	0.0	0.0	1.0	0.0	0.0	1.0	0.0	0.0	0.0
LDHB	3945	symbol	H. sapiens	3945	H. sapiens	LDHB	lactate dehydrogenase B	GO:0006090 pyruvate metabolic process;GO:0032787 monocarboxylic acid metabolic process;GO:0019752 carboxylic acid metabolic process		Enzymes/ENZYME proteins/Oxidoreductases	Cytosol(Enhanced)	NADH (Nad binding);4-Hydroxy-1,2,5-Oxadiazole-3-Carboxylic Acid (Nad binding);Oxamic Acid (Nad binding)		(M5936)HALLMARK OXIDATIVE PHOSPHORYLATION; (M5939)HALLMARK P53 PATHWAY	0.0	0.0	0.0	0.0	0.0	0.0	0.0	0.0	1.0	0.0	0.0	0.0	0.0	0.0	0.0	0.0	0.0	0.0	0.0	0.0
LENG4	79143	gene_synonym	H. sapiens	79143	H. sapiens	MBOAT7	membrane bound O-acyltransferase domain containing 7	GO:0021819 layer formation in cerebral cortex;GO:0021801 cerebral cortex radial glia guided migration;GO:0021799 cerebral cortex radially oriented cell migration		Enzymes/ENZYME proteins/Transferases	Cytosol(Approved)				0.0	0.0	0.0	0.0	0.0	0.0	0.0	0.0	1.0	0.0	0.0	0.0	0.0	0.0	0.0	0.0	0.0	0.0	0.0	0.0
LMAN2	10960	symbol	H. sapiens	10960	H. sapiens	LMAN2	lectin, mannose binding 2	GO:0050766 positive regulation of phagocytosis;GO:0050764 regulation of phagocytosis;GO:0006890 retrograde vesicle-mediated transport, Golgi to ER							0.0	1.0	0.0	0.0	0.0	0.0	0.0	0.0	0.0	0.0	1.0	0.0	0.0	0.0	0.0	0.0	0.0	0.0	0.0	0.0
LMNA	4000	symbol	H. sapiens	4000	H. sapiens	LMNA	lamin A/C	GO:1900114 positive regulation of histone H3-K9 trimethylation;GO:1903243 negative regulation of cardiac muscle hypertrophy in response to stress;GO:1900112 regulation of histone H3-K9 trimethylation					(M220)PID CASPASE PATHWAY	(M5902)HALLMARK APOPTOSIS	0.0	0.0	1.0	0.0	1.0	1.0	0.0	0.0	0.0	0.0	0.0	1.0	0.0	1.0	0.0	0.0	0.0	0.0	0.0	0.0
LOC100506190	100506190	Gene_ID	H. sapiens	100506190	H. sapiens	LINC00963	long intergenic non-protein coding RNA 963								0.0	0.0	0.0	0.0	0.0	0.0	0.0	0.0	0.0	0.0	0.0	0.0	0.0	0.0	0.0	0.0	0.0	0.0	0.0	0.0
LOC440600	440600	Gene_ID	H. sapiens	440600	H. sapiens	RBM15-AS1	RBM15 antisense RNA 1								0.0	0.0	0.0	0.0	0.0	0.0	0.0	0.0	0.0	0.0	0.0	0.0	0.0	0.0	0.0	0.0	0.0	0.0	0.0	0.0
LOC595101	595101	Gene_ID	H. sapiens	595101	H. sapiens	SMG1P5	SMG1 pseudogene 5								0.0	0.0	0.0	0.0	0.0	0.0	0.0	0.0	0.0	0.0	0.0	0.0	0.0	0.0	0.0	0.0	0.0	0.0	0.0	0.0
LOC85390	85390	Gene_ID	H. sapiens	85390	H. sapiens	SNORD14D	small nucleolar RNA, C/D box 14D								0.0	0.0	0.0	0.0	0.0	0.0	0.0	0.0	0.0	0.0	0.0	0.0	0.0	0.0	0.0	0.0	0.0	0.0	0.0	0.0
LRRC8C	84230	symbol	H. sapiens	84230	H. sapiens	LRRC8C	leucine rich repeat containing 8 VRAC subunit C	GO:0015810 aspartate transmembrane transport;GO:0015734 taurine transport;GO:0034214 protein hexamerization		Transporters/Transporter channels and pores	Golgi apparatus(Approved)			(M5947)HALLMARK IL2 STAT5 SIGNALING	0.0	0.0	0.0	0.0	0.0	0.0	0.0	0.0	0.0	0.0	0.0	0.0	0.0	0.0	0.0	0.0	0.0	0.0	0.0	0.0
LTA4H	4048	symbol	H. sapiens	4048	H. sapiens	LTA4H	leukotriene A4 hydrolase	GO:0019370 leukotriene biosynthetic process;GO:0042759 long-chain fatty acid biosynthetic process;GO:0006691 leukotriene metabolic process		Enzymes/{ENZYME proteins/Hydrolases,Peptidases/Metallopeptidases}	Cytosol;Nucleoplasm(Supported)	Captopril (Zinc ion binding);N-[3-[(1-Aminoethyl)(Hydroxy)Phosphoryl]-2-(1,1'-Biphenyl-4-Ylmethyl)Propanoyl]Alanine (Zinc ion binding);3-(Benzyloxy)Pyridin-2-Amine (Zinc ion binding);Ubenimex (Zinc ion binding);DG051 (Zinc ion binding);CHR-2797 (Zinc ion binding);5-[2-(1H-pyrrol-1-yl)ethoxy]-1H-indole (Zinc ion binding);N-(pyridin-3-ylmethyl)aniline (Zinc ion binding);(4-fluorophenyl)(pyridin-4-y…		(M5946)HALLMARK COAGULATION; (M5921)HALLMARK COMPLEMENT; (M5924)HALLMARK MTORC1 SIGNALING	0.0	0.0	0.0	1.0	0.0	0.0	0.0	0.0	1.0	0.0	0.0	0.0	0.0	0.0	0.0	0.0	0.0	0.0	0.0	0.0
MAF	4094	symbol	H. sapiens	4094	H. sapiens	MAF	MAF bZIP transcription factor	GO:0070306 lens fiber cell differentiation;GO:0032330 regulation of chondrocyte differentiation;GO:0002088 lens development in camera-type eye		Transcription factors/Basic domains			(M60)PID NFAT TFPATHWAY; (M167)PID AP1 PATHWAY; (M195)PID CMYB PATHWAY	(M5908)HALLMARK ANDROGEN RESPONSE	0.0	0.0	0.0	0.0	0.0	0.0	0.0	0.0	0.0	0.0	0.0	0.0	0.0	1.0	0.0	0.0	0.0	0.0	0.0	0.0
MAP2K2	5605	symbol	H. sapiens	5605	H. sapiens	MAP2K2	mitogen-activated protein kinase kinase 2	GO:1903800 positive regulation of production of miRNAs involved in gene silencing by miRNA;GO:0090170 regulation of Golgi inheritance;GO:1903798 regulation of production of miRNAs involved in gene silencing by miRNA	STE Ser/Thr protein kinase family	Enzymes/{ENZYME proteins/Transferases,Kinases/STE Ser/Thr protein kinases};RAS pathway related proteins	Cytosol(Supported)	Bosutinib (Scaffold protein binding);Trametinib (Scaffold protein binding)	(M18895)SA TRKA RECEPTOR; (M267)PID ANTHRAX PATHWAY; (M213)PID AR NONGENOMIC PATHWAY		0.0	0.0	0.0	0.0	0.0	1.0	0.0	0.0	1.0	0.0	0.0	0.0	0.0	1.0	1.0	0.0	0.0	1.0	0.0	1.0
MAPRE1	22919	symbol	H. sapiens	22919	H. sapiens	MAPRE1	microtubule associated protein RP/EB family member 1	GO:1903033 positive regulation of microtubule plus-end binding;GO:1904825 protein localization to microtubule plus-end;GO:1903031 regulation of microtubule plus-end binding			Cytosol;Microtubule organizing center(Enhanced)		(M266)PID NCADHERIN PATHWAY	(M5893)HALLMARK MITOTIC SPINDLE	0.0	0.0	1.0	0.0	0.0	0.0	0.0	0.0	0.0	0.0	0.0	0.0	0.0	0.0	1.0	0.0	0.0	0.0	0.0	0.0
METAP1	23173	symbol	H. sapiens	23173	H. sapiens	METAP1	methionyl aminopeptidase 1	GO:0022400 regulation of rhodopsin mediated signaling pathway;GO:0016056 rhodopsin mediated signaling pathway;GO:0007603 phototransduction, visible light		Enzymes/{ENZYME proteins/Hydrolases,Peptidases/Metallopeptidases}	Cytosol;Nucleoplasm;Plasma membrane(Approved)	Ovalicin (Metalloexopeptidase activity);5-CHLORO-6-METHYL-N-(2-PHENYLETHYL)-2-PYRIDIN-2-YLPYRIMIDIN-4-AMINE (Metalloexopeptidase activity);TERT-BUTYL {2-[(1,3-THIAZOL-2-YLAMINO)CARBONYL]PYRIDIN-3-YL}CARBAMATE (Metalloexopeptidase activity);3-[(2,2-DIMETHYLPROPANOYL)AMINO]-N-1,3-THIAZOL-2-YLPYRIDINE-2-CARBOXAMIDE (Metalloexopeptidase activity)		(M5935)HALLMARK FATTY ACID METABOLISM	0.0	0.0	0.0	0.0	0.0	0.0	0.0	1.0	0.0	0.0	0.0	0.0	0.0	0.0	0.0	0.0	0.0	0.0	0.0	0.0
METTL3	56339	symbol	H. sapiens	56339	H. sapiens	METTL3	methyltransferase like 3	GO:1990744 primary miRNA methylation;GO:1990729 primary miRNA modification;GO:1903679 positive regulation of cap-independent translational initiation		Enzymes/ENZYME proteins/Transferases				(M5907)HALLMARK ESTROGEN RESPONSE LATE	1.0	0.0	0.0	0.0	0.0	0.0	0.0	1.0	0.0	1.0	0.0	0.0	1.0	1.0	0.0	1.0	0.0	0.0	0.0	0.0
MGC2574						None	None	None	None	None	None	None	None	None	nan	nan	nan	nan	nan	nan	nan	nan	nan	nan	nan	nan	nan	nan	nan	nan	nan	nan	nan	nan
MND1	84057	symbol	H. sapiens	84057	H. sapiens	MND1	meiotic nuclear divisions 1	GO:0007131 reciprocal meiotic recombination;GO:0007127 meiosis I;GO:0035825 homologous recombination							0.0	0.0	1.0	0.0	0.0	0.0	0.0	0.0	0.0	0.0	0.0	0.0	0.0	0.0	0.0	0.0	0.0	0.0	0.0	0.0
MORF4L1	10933	symbol	H. sapiens	10933	H. sapiens	MORF4L1	mortality factor 4 like 1	GO:0043968 histone H2A acetylation;GO:0043967 histone H4 acetylation;GO:0016575 histone deacetylation			Nuclear speckles(Supported)				0.0	0.0	0.0	0.0	0.0	0.0	0.0	0.0	0.0	0.0	0.0	0.0	0.0	0.0	0.0	0.0	0.0	0.0	0.0	0.0
MSN	4478	symbol	H. sapiens	4478	H. sapiens	MSN	moesin	GO:0070489 T cell aggregation;GO:1902966 positive regulation of protein localization to early endosome;GO:0071593 lymphocyte aggregation			Plasma membrane(Enhanced)		(M41)PID ER NONGENOMIC PATHWAY; (M12)PID RHOA PATHWAY	(M5915)HALLMARK APICAL JUNCTION	0.0	0.0	0.0	0.0	0.0	1.0	1.0	0.0	0.0	0.0	0.0	0.0	1.0	1.0	0.0	1.0	0.0	1.0	0.0	0.0
MT1E	4493	symbol	H. sapiens	4493	H. sapiens	MT1E	metallothionein 1E	GO:0010273 detoxification of copper ion;GO:0006882 cellular zinc ion homeostasis;GO:1990169 stress response to copper ion			Nucleoplasm(Approved)			(M5942)HALLMARK UV RESPONSE DN; (M5891)HALLMARK HYPOXIA	0.0	0.0	0.0	0.0	0.0	0.0	0.0	0.0	0.0	0.0	0.0	0.0	0.0	0.0	0.0	0.0	0.0	0.0	0.0	0.0
MTHFD2	10797	symbol	H. sapiens	10797	H. sapiens	MTHFD2	methylenetetrahydrofolate dehydrogenase (NADP+ dependent) 2, methenyltetrahydrofolate cyclohydrolase	GO:0035999 tetrahydrofolate interconversion;GO:0046655 folic acid metabolic process;GO:0046653 tetrahydrofolate metabolic process		Enzymes/ENZYME proteins/{Hydrolases,Oxidoreductases}		Tetrahydrofolic acid (Phosphate ion binding);NADH (Phosphate ion binding)		(M5922)HALLMARK UNFOLDED PROTEIN RESPONSE; (M5913)HALLMARK INTERFERON GAMMA RESPONSE; (M5924)HALLMARK MTORC1 SIGNALING	0.0	0.0	0.0	0.0	0.0	0.0	0.0	0.0	1.0	0.0	0.0	0.0	0.0	0.0	0.0	0.0	0.0	0.0	0.0	0.0
MTMR14	64419	symbol	H. sapiens	64419	H. sapiens	MTMR14	myotubularin related protein 14	GO:0006661 phosphatidylinositol biosynthetic process;GO:0035335 peptidyl-tyrosine dephosphorylation;GO:0046474 glycerophospholipid biosynthetic process							0.0	0.0	0.0	0.0	0.0	0.0	0.0	0.0	1.0	0.0	0.0	0.0	0.0	0.0	0.0	0.0	0.0	0.0	0.0	0.0
MYC	4609	symbol	H. sapiens	4609	H. sapiens	MYC	MYC proto-oncogene, bHLH transcription factor	GO:0090096 positive regulation of metanephric cap mesenchymal cell proliferation;GO:0090095 regulation of metanephric cap mesenchymal cell proliferation;GO:0090094 metanephric cap mesenchymal cell proliferation involved in metanephros development		Transcription factors/Basic domains	Nucleoplasm(Enhanced)	Nadroparin (Transcriptional activator activity, rna polymerase ii core promoter proximal region sequence-specific binding)	(M139)PID MYC PATHWAY; (M234)PID IL2 STAT5 PATHWAY; (M45)PID CD40 PATHWAY	(M5895)HALLMARK WNT BETA CATENIN SIGNALING; (M5928)HALLMARK MYC TARGETS V2; (M5942)HALLMARK UV RESPONSE DN	0.0	0.0	1.0	0.0	0.0	0.0	0.0	0.0	1.0	0.0	0.0	0.0	1.0	1.0	1.0	1.0	0.0	1.0	0.0	1.0
MYH9	4627	symbol	H. sapiens	4627	H. sapiens	MYH9	myosin heavy chain 9	GO:1903923 positive regulation of protein processing in phagocytic vesicle;GO:1903919 negative regulation of actin filament severing;GO:1903921 regulation of protein processing in phagocytic vesicle			Actin filaments;Cytosol;Plasma membrane(Supported)			(M5919)HALLMARK HEDGEHOG SIGNALING; (M5893)HALLMARK MITOTIC SPINDLE; (M5891)HALLMARK HYPOXIA	0.0	0.0	1.0	1.0	0.0	0.0	0.0	0.0	0.0	0.0	1.0	0.0	0.0	1.0	0.0	1.0	0.0	1.0	0.0	0.0
MYLIP	29116	symbol	H. sapiens	29116	H. sapiens	MYLIP	myosin regulatory light chain interacting protein	GO:0010989 negative regulation of low-density lipoprotein particle clearance;GO:0032803 regulation of low-density lipoprotein particle receptor catabolic process;GO:0010985 negative regulation of lipoprotein particle clearance		Enzymes/ENZYME proteins/Transferases					0.0	1.0	0.0	0.0	0.0	0.0	1.0	0.0	0.0	0.0	0.0	0.0	0.0	0.0	0.0	0.0	0.0	0.0	0.0	0.0
NAMPT	10135	symbol	H. sapiens	10135	H. sapiens	NAMPT	nicotinamide phosphoribosyltransferase	GO:1905377 response to D-galactose;GO:0034356 NAD biosynthesis via nicotinamide riboside salvage pathway;GO:0014916 regulation of lung blood pressure		Enzymes/ENZYME proteins/Transferases	Cell Junctions;Nuclear speckles(Approved)	GMX1777 (Nicotinate-nucleotide diphosphorylase (carboxylating) activity);N-[4-(1-BENZOYLPIPERIDIN-4-YL)BUTYL]-3-PYRIDIN-3-YLPROPANAMIDE (Nicotinate-nucleotide diphosphorylase (carboxylating) activity)		(M5932)HALLMARK INFLAMMATORY RESPONSE; (M5913)HALLMARK INTERFERON GAMMA RESPONSE; (M5924)HALLMARK MTORC1 SIGNALING	0.0	0.0	0.0	1.0	0.0	0.0	0.0	0.0	1.0	0.0	0.0	0.0	0.0	1.0	0.0	0.0	1.0	0.0	0.0	1.0
NCAPD2	9918	symbol	H. sapiens	9918	H. sapiens	NCAPD2	non-SMC condensin I complex subunit D2	GO:0010032 meiotic chromosome condensation;GO:0007076 mitotic chromosome condensation;GO:0030261 chromosome condensation			Cytosol;Nucleus(Supported)		(M14)PID AURORA B PATHWAY	(M5925)HALLMARK E2F TARGETS	0.0	0.0	1.0	0.0	0.0	0.0	0.0	0.0	0.0	0.0	0.0	0.0	0.0	0.0	0.0	0.0	0.0	0.0	0.0	0.0
NCAPG2	54892	symbol	H. sapiens	54892	H. sapiens	NCAPG2	non-SMC condensin II complex subunit G2	GO:0045647 negative regulation of erythrocyte differentiation;GO:0001833 inner cell mass cell proliferation;GO:0001832 blastocyst growth			Nuclear speckles(Supported)				0.0	0.0	1.0	0.0	0.0	0.0	0.0	0.0	0.0	0.0	0.0	0.0	0.0	0.0	0.0	1.0	0.0	0.0	0.0	0.0
NCAPH	23397	symbol	H. sapiens	23397	H. sapiens	NCAPH	non-SMC condensin I complex subunit H	GO:0051309 female meiosis chromosome separation;GO:2000373 positive regulation of DNA topoisomerase (ATP-hydrolyzing) activity;GO:0016321 female meiosis chromosome segregation			Cytosol;Nucleus(Supported)		(M14)PID AURORA B PATHWAY	(M5951)HALLMARK SPERMATOGENESIS	0.0	0.0	1.0	0.0	0.0	0.0	0.0	0.0	0.0	0.0	0.0	0.0	0.0	0.0	0.0	0.0	0.0	0.0	0.0	0.0
NCK2	8440	symbol	H. sapiens	8440	H. sapiens	NCK2	NCK adaptor protein 2	GO:1903912 negative regulation of endoplasmic reticulum stress-induced eIF2 alpha phosphorylation;GO:1903898 negative regulation of PERK-mediated unfolded protein response;GO:0036492 eiF2alpha phosphorylation in response to endoplasmic reticulum stress					(M69)PID REELIN PATHWAY; (M125)PID IGF1 PATHWAY; (M257)PID EPHRINB REV PATHWAY	(M5893)HALLMARK MITOTIC SPINDLE	0.0	0.0	0.0	0.0	0.0	0.0	0.0	1.0	0.0	0.0	0.0	0.0	0.0	1.0	0.0	1.0	0.0	1.0	0.0	1.0
NEDD1	121441	symbol	H. sapiens	121441	H. sapiens	NEDD1	NEDD1 gamma-tubulin ring complex targeting factor	GO:0071539 protein localization to centrosome;GO:1905508 protein localization to microtubule organizing center;GO:0097711 ciliary basal body-plasma membrane docking							0.0	0.0	1.0	0.0	0.0	0.0	0.0	0.0	0.0	0.0	0.0	0.0	0.0	0.0	1.0	0.0	0.0	0.0	0.0	0.0
NEDD9	4739	symbol	H. sapiens	4739	H. sapiens	NEDD9	neural precursor cell expressed, developmentally down-regulated 9	GO:0090527 actin filament reorganization;GO:1900026 positive regulation of substrate adhesion-dependent cell spreading;GO:0061098 positive regulation of protein tyrosine kinase activity			Cytosol;Nucleoplasm(Supported)Plasma membrane(Approved)			(M5902)HALLMARK APOPTOSIS; (M5893)HALLMARK MITOTIC SPINDLE	0.0	0.0	1.0	0.0	0.0	0.0	0.0	0.0	0.0	0.0	0.0	0.0	0.0	0.0	0.0	1.0	0.0	0.0	0.0	1.0
NEK7	140609	symbol	H. sapiens	140609	H. sapiens	NEK7	NIMA related kinase 7	GO:0032212 positive regulation of telomere maintenance via telomerase;GO:1904355 positive regulation of telomere capping;GO:1904358 positive regulation of telomere maintenance via telomere lengthening	NEK Ser/Thr protein kinase family	Enzymes/{ENZYME proteins/Transferases,Kinases/NEK Ser/Thr protein kinases};Transporters/Transporter channels and pores	Nucleoplasm(Supported)			(M5942)HALLMARK UV RESPONSE DN; (M5945)HALLMARK HEME METABOLISM	0.0	0.0	1.0	0.0	0.0	0.0	0.0	0.0	0.0	0.0	0.0	0.0	0.0	0.0	1.0	0.0	0.0	0.0	0.0	0.0
NFATC1	4772	symbol	H. sapiens	4772	H. sapiens	NFATC1	nuclear factor of activated T cells 1	GO:1905064 negative regulation of vascular smooth muscle cell differentiation;GO:0003184 pulmonary valve morphogenesis;GO:0003180 aortic valve morphogenesis		Transcription factors/Immunoglobulin fold	Nuclear bodies;Nucleoplasm(Supported)	Pseudoephedrine (Transcriptional activator activity, rna polymerase ii distal enhancer sequence-specific binding)	(M235)PID TCR CALCIUM PATHWAY; (M65)PID FRA PATHWAY; (M8626)SIG BCR SIGNALING PATHWAY		0.0	1.0	0.0	0.0	0.0	0.0	0.0	0.0	0.0	1.0	0.0	0.0	0.0	1.0	0.0	0.0	0.0	1.0	0.0	0.0
NFKBIZ	64332	symbol	H. sapiens	64332	H. sapiens	NFKBIZ	NFKB inhibitor zeta	GO:2000321 positive regulation of T-helper 17 cell differentiation;GO:2000319 regulation of T-helper 17 cell differentiation;GO:0045624 positive regulation of T-helper cell differentiation		Transcription factors/Immunoglobulin fold	Nuclear speckles(Supported)Cytoplasmic bodies(Approved)			(M5947)HALLMARK IL2 STAT5 SIGNALING	0.0	0.0	0.0	1.0	0.0	0.0	0.0	0.0	0.0	1.0	0.0	0.0	0.0	0.0	0.0	1.0	0.0	0.0	0.0	0.0
NOB1	28987	symbol	H. sapiens	28987	H. sapiens	NOB1	NIN1 (RPN12) binding protein 1 homolog	GO:0000469 cleavage involved in rRNA processing;GO:0030490 maturation of SSU-rRNA;GO:0090502 RNA phosphodiester bond hydrolysis, endonucleolytic			Cytosol;Focal adhesion sites(Approved)				1.0	0.0	0.0	0.0	0.0	0.0	0.0	0.0	0.0	0.0	0.0	0.0	0.0	0.0	0.0	0.0	0.0	0.0	0.0	0.0
NONO	4841	symbol	H. sapiens	4841	H. sapiens	NONO	non-POU domain containing octamer binding	GO:1903377 negative regulation of oxidative stress-induced neuron intrinsic apoptotic signaling pathway;GO:1903376 regulation of oxidative stress-induced neuron intrinsic apoptotic signaling pathway;GO:1902176 negative regulation of oxidative stress-induced intrinsic apoptotic signaling pathway		Transcription factors/Yet undefined DNA-binding domains	Nucleoplasm(Enhanced)		(M95)PID CIRCADIAN PATHWAY		0.0	0.0	0.0	0.0	0.0	0.0	0.0	0.0	0.0	1.0	0.0	0.0	0.0	0.0	0.0	0.0	0.0	0.0	0.0	0.0
NSUN2	54888	symbol	H. sapiens	54888	H. sapiens	NSUN2	NOP2/Sun RNA methyltransferase 2	GO:0036416 tRNA stabilization;GO:1902371 negative regulation of tRNA catabolic process;GO:0036415 regulation of tRNA stability		Enzymes/ENZYME proteins/Transferases	Nucleus(Supported)		(M14)PID AURORA B PATHWAY		1.0	0.0	1.0	0.0	1.0	1.0	0.0	0.0	0.0	0.0	0.0	0.0	0.0	1.0	1.0	0.0	1.0	0.0	0.0	0.0
NSUN4	387338	symbol	H. sapiens	387338	H. sapiens	NSUN4	NOP2/Sun RNA methyltransferase 4	GO:0042256 mature ribosome assembly;GO:0070131 positive regulation of mitochondrial translation;GO:0031167 rRNA methylation							1.0	0.0	0.0	0.0	0.0	0.0	0.0	1.0	0.0	0.0	0.0	0.0	0.0	0.0	0.0	0.0	0.0	0.0	0.0	0.0
NUCKS1	64710	symbol	H. sapiens	64710	H. sapiens	NUCKS1	nuclear casein kinase and cyclin dependent kinase substrate 1	GO:1990969 modulation by host of viral RNA-binding transcription factor activity;GO:1990968 modulation by host of RNA binding by virus;GO:0044829 positive regulation by host of viral genome replication			Nucleus(Supported)Nucleoli(Approved)				0.0	0.0	0.0	0.0	0.0	0.0	0.0	0.0	0.0	0.0	0.0	0.0	0.0	0.0	0.0	0.0	1.0	0.0	0.0	1.0
NUP107	57122	symbol	H. sapiens	57122	H. sapiens	NUP107	nucleoporin 107	GO:0006409 tRNA export from nucleus;GO:0006110 regulation of glycolytic process;GO:0071431 tRNA-containing ribonucleoprotein complex export from nucleus		Transporters/Transporter channels and pores	Nuclear membrane(Supported)Centrosome;Nucleoplasm(Uncertain)			(M5925)HALLMARK E2F TARGETS	1.0	0.0	1.0	0.0	1.0	0.0	0.0	0.0	1.0	0.0	0.0	1.0	0.0	1.0	0.0	0.0	0.0	0.0	0.0	0.0
OTUD1	220213	symbol	H. sapiens	220213	H. sapiens	OTUD1	OTU deubiquitinase 1	GO:0070536 protein K63-linked deubiquitination;GO:0016579 protein deubiquitination;GO:0070646 protein modification by small protein removal		Enzymes/ENZYME proteins/Hydrolases	Golgi apparatus;Nuclear bodies;Nucleoplasm(Approved)				0.0	0.0	0.0	0.0	0.0	0.0	0.0	0.0	0.0	0.0	0.0	0.0	0.0	1.0	0.0	0.0	0.0	0.0	0.0	0.0
PABPC1	26986	symbol	H. sapiens	26986	H. sapiens	PABPC1	poly(A) binding protein cytoplasmic 1	GO:2000623 negative regulation of nuclear-transcribed mRNA catabolic process, nonsense-mediated decay;GO:0060213 positive regulation of nuclear-transcribed mRNA poly(A) tail shortening;GO:2000622 regulation of nuclear-transcribed mRNA catabolic process, nonsense-mediated decay			Cytosol(Supported)			(M5949)HALLMARK PEROXISOME; (M5926)HALLMARK MYC TARGETS V1	1.0	0.0	0.0	0.0	0.0	0.0	0.0	1.0	0.0	0.0	0.0	0.0	0.0	1.0	0.0	0.0	0.0	0.0	0.0	0.0
PAICS	10606	symbol	H. sapiens	10606	H. sapiens	PAICS	phosphoribosylaminoimidazole carboxylase and phosphoribosylaminoimidazolesuccinocarboxamide synthase	GO:0006189 'de novo' IMP biosynthetic process;GO:0006188 IMP biosynthetic process;GO:0046040 IMP metabolic process		Enzymes/ENZYME proteins/Ligase;Enzymes/ENZYME proteins/Lyases	Cytosol(Approved)	L-Aspartic Acid (Phosphoribosylaminoimidazolesuccinocarboxamide synthase activity)		(M5925)HALLMARK E2F TARGETS	0.0	0.0	0.0	0.0	0.0	0.0	0.0	0.0	1.0	0.0	0.0	0.0	0.0	0.0	0.0	0.0	0.0	0.0	0.0	0.0
PBXIP1	57326	symbol	H. sapiens	57326	H. sapiens	PBXIP1	PBX homeobox interacting protein 1	GO:2001106 regulation of Rho guanyl-nucleotide exchange factor activity;GO:1904475 regulation of Ras GTPase binding;GO:1905097 regulation of guanyl-nucleotide exchange factor activity			Cytosol;Vesicles(Approved)				0.0	0.0	0.0	0.0	0.0	0.0	0.0	0.0	0.0	0.0	0.0	0.0	0.0	0.0	0.0	0.0	0.0	0.0	0.0	0.0
PCNP	57092	symbol	H. sapiens	57092	H. sapiens	PCNP	PEST proteolytic signal containing nuclear protein	GO:0043161 proteasome-mediated ubiquitin-dependent protein catabolic process;GO:0006511 ubiquitin-dependent protein catabolic process;GO:0010498 proteasomal protein catabolic process			Nucleus(Supported)				0.0	0.0	0.0	0.0	0.0	0.0	1.0	0.0	0.0	0.0	0.0	0.0	0.0	0.0	0.0	0.0	0.0	0.0	0.0	0.0
PDE3B	5140	symbol	H. sapiens	5140	H. sapiens	PDE3B	phosphodiesterase 3B	GO:0033629 negative regulation of cell adhesion mediated by integrin;GO:0043951 negative regulation of cAMP-mediated signaling;GO:0016525 negative regulation of angiogenesis		Enzymes/ENZYME proteins/Hydrolases	Endoplasmic reticulum(Approved)	(5r)-6-(4-{[2-(3-Iodobenzyl)-3-Oxocyclohex-1-En-1-Yl]Amino}Phenyl)-5-Methyl-4,5-Dihydropyridazin-3(2h)-One (Protein kinase b binding);Hg9a-9, Nonanoyl-N-Hydroxyethylglucamide (Protein kinase b binding);3-isobutyl-1-methyl-7H-xanthine (Protein kinase b binding)			0.0	0.0	0.0	0.0	0.0	0.0	0.0	0.0	0.0	0.0	0.0	0.0	0.0	1.0	0.0	1.0	0.0	1.0	0.0	1.0
PDE4D	5144	symbol	H. sapiens	5144	H. sapiens	PDE4D	phosphodiesterase 4D	GO:0086024 adenylate cyclase-activating adrenergic receptor signaling pathway involved in positive regulation of heart rate;GO:0010880 regulation of release of sequestered calcium ion into cytosol by sarcoplasmic reticulum;GO:0060314 regulation of ryanodine-sensitive calcium-release channel activity		Enzymes/ENZYME proteins/Hydrolases	Cytosol;Nuclear membrane;Plasma membrane(Approved)	Adenosine monophosphate (Ubiquitin protein ligase binding);Dyphylline (Ubiquitin protein ligase binding);Ketotifen (Ubiquitin protein ligase binding);Iloprost (Ubiquitin protein ligase binding);Roflumilast (Ubiquitin protein ligase binding);Piclamilast (Ubiquitin protein ligase binding);Rolipram (Ubiquitin protein ligase binding);3,5-Dimethyl-1-(3-Nitrophenyl)-1h-Pyrazole-4-Carboxylic Acid Ethyl …			1.0	0.0	0.0	0.0	0.0	0.0	0.0	0.0	1.0	1.0	0.0	0.0	0.0	0.0	0.0	0.0	0.0	1.0	0.0	0.0
PDILT	204474	symbol	H. sapiens	204474	H. sapiens	PDILT	protein disulfide isomerase like, testis expressed	GO:0007286 spermatid development;GO:0048515 spermatid differentiation;GO:0045454 cell redox homeostasis							0.0	0.0	0.0	0.0	0.0	0.0	0.0	0.0	0.0	0.0	0.0	0.0	0.0	0.0	0.0	0.0	0.0	0.0	0.0	0.0
PFDN6	10471	symbol	H. sapiens	10471	H. sapiens	PFDN6	prefoldin subunit 6	GO:0051131 chaperone-mediated protein complex assembly;GO:0006457 protein folding;GO:0034622 cellular protein-containing complex assembly			Golgi apparatus;Nucleus(Approved)				0.0	0.0	0.0	0.0	0.0	0.0	0.0	0.0	0.0	0.0	0.0	0.0	0.0	0.0	0.0	0.0	0.0	0.0	0.0	0.0
PFKL	5211	symbol	H. sapiens	5211	H. sapiens	PFKL	phosphofructokinase, liver type	GO:0061621 canonical glycolysis;GO:0061620 glycolytic process through glucose-6-phosphate;GO:0061615 glycolytic process through fructose-6-phosphate		Enzymes/ENZYME proteins/Transferases	Mitochondria;Nucleoli(Approved)		(M255)PID HIF1 TFPATHWAY	(M5905)HALLMARK ADIPOGENESIS; (M5891)HALLMARK HYPOXIA; (M5924)HALLMARK MTORC1 SIGNALING	1.0	0.0	0.0	1.0	0.0	0.0	0.0	0.0	1.0	0.0	0.0	0.0	0.0	0.0	0.0	0.0	1.0	0.0	0.0	0.0
PGAM1	5223	symbol	H. sapiens	5223	H. sapiens	PGAM1	phosphoglycerate mutase 1	GO:0061621 canonical glycolysis;GO:0061620 glycolytic process through glucose-6-phosphate;GO:0043456 regulation of pentose-phosphate shunt		Enzymes/ENZYME proteins/Isomerase	Nucleoplasm(Approved)			(M5937)HALLMARK GLYCOLYSIS	1.0	0.0	0.0	1.0	0.0	0.0	0.0	1.0	1.0	0.0	0.0	0.0	0.0	0.0	0.0	0.0	0.0	0.0	0.0	0.0
PGK1	5230	symbol	H. sapiens	5230	H. sapiens	PGK1	phosphoglycerate kinase 1	GO:0061621 canonical glycolysis;GO:0061620 glycolytic process through glucose-6-phosphate;GO:1903862 positive regulation of oxidative phosphorylation		Enzymes/ENZYME proteins/Transferases		Adenosine-5'-[Beta, Gamma-Methylene]Triphosphate (Phosphoglycerate kinase activity);3-Phosphoglyceric Acid (Phosphoglycerate kinase activity)	(M44)PID HIF2PATHWAY; (M255)PID HIF1 TFPATHWAY	(M5937)HALLMARK GLYCOLYSIS; (M5891)HALLMARK HYPOXIA; (M5924)HALLMARK MTORC1 SIGNALING	1.0	0.0	0.0	0.0	0.0	0.0	0.0	0.0	1.0	0.0	0.0	0.0	0.0	1.0	0.0	0.0	0.0	0.0	0.0	0.0
PHLDA1	22822	symbol	H. sapiens	22822	H. sapiens	PHLDA1	pleckstrin homology like domain family A member 1	GO:0045210 FasL biosynthetic process;GO:0000086 G2/M transition of mitotic cell cycle;GO:0044839 cell cycle G2/M phase transition			Nucleoli(Supported)			(M5947)HALLMARK IL2 STAT5 SIGNALING; (M5890)HALLMARK TNFA SIGNALING VIA NFKB	0.0	0.0	1.0	0.0	0.0	0.0	0.0	0.0	1.0	0.0	0.0	0.0	0.0	0.0	1.0	0.0	0.0	0.0	0.0	0.0
PICALM	8301	symbol	H. sapiens	8301	H. sapiens	PICALM	phosphatidylinositol binding clathrin assembly protein	GO:1902963 negative regulation of metalloendopeptidase activity involved in amyloid precursor protein catabolic process;GO:1902962 regulation of metalloendopeptidase activity involved in amyloid precursor protein catabolic process;GO:1904684 negative regulation of metalloendopeptidase activity			Vesicles(Supported)			(M5945)HALLMARK HEME METABOLISM	0.0	0.0	0.0	0.0	0.0	1.0	0.0	1.0	0.0	0.0	1.0	0.0	0.0	0.0	0.0	0.0	0.0	0.0	1.0	0.0
PIGS	94005	symbol	H. sapiens	94005	H. sapiens	PIGS	phosphatidylinositol glycan anchor biosynthesis class S	GO:0016255 attachment of GPI anchor to protein;GO:0006506 GPI anchor biosynthetic process;GO:0006505 GPI anchor metabolic process							0.0	0.0	0.0	0.0	0.0	0.0	0.0	0.0	1.0	0.0	0.0	0.0	0.0	0.0	0.0	0.0	0.0	0.0	0.0	0.0
PIK3R1	5295	symbol	H. sapiens	5295	H. sapiens	PIK3R1	phosphoinositide-3-kinase regulatory subunit 1	GO:0046326 positive regulation of glucose import;GO:1900103 positive regulation of endoplasmic reticulum unfolded protein response;GO:0045671 negative regulation of osteoclast differentiation		RAS pathway related proteins	Cytosol(Approved)	Isoprenaline (Transmembrane receptor protein tyrosine kinase adaptor activity);SF1126 (Transmembrane receptor protein tyrosine kinase adaptor activity);(1S,6BR,9AS,11R,11BR)-9A,11B-DIMETHYL-1-[(METHYLOXY)METHYL]-3,6,9-TRIOXO-1,6,6B,7,8,9,9A,10,11,11B-DECAHYDRO-3H-FURO[4,3,2-DE]INDENO[4,5-H][2]BENZOPYRAN-11-YL ACETATE (Transmembrane receptor protein tyrosine kinase adaptor activity)	(M135)PID IL5 PATHWAY; (M26)PID NFKAPPAB ATYPICAL PATHWAY; (M273)PID EPHA2 FWD PATHWAY		0.0	1.0	0.0	0.0	1.0	1.0	0.0	0.0	1.0	1.0	0.0	1.0	1.0	1.0	0.0	1.0	1.0	1.0	1.0	1.0
PKM2	5315	gene_synonym	H. sapiens	5315	H. sapiens	PKM	pyruvate kinase M1/2	GO:0061621 canonical glycolysis;GO:0061620 glycolytic process through glucose-6-phosphate;GO:0061615 glycolytic process through fructose-6-phosphate		Enzymes/ENZYME proteins/Transferases	Cytosol(Enhanced)	Pyruvic acid (Pyruvate kinase activity);L-Phospholactate (Pyruvate kinase activity);2-Phosphoglycolic Acid (Pyruvate kinase activity);6-(2-fluorobenzyl)-2,4-dimethyl-4,6-dihydro-5H-thieno[2',3':4,5]pyrrolo[2,3-d]pyridazin-5-one (Pyruvate kinase activity);1-[(2,6-difluorophenyl)sulfonyl]-4-(2,3-dihydro-1,4-benzodioxin-6-ylsulfonyl)piperazine (Pyruvate kinase activity);1-(2,3-dihydro-1,4-benzodioxi…	(M255)PID HIF1 TFPATHWAY	(M5937)HALLMARK GLYCOLYSIS	1.0	0.0	0.0	1.0	0.0	0.0	0.0	0.0	1.0	0.0	0.0	0.0	0.0	1.0	0.0	0.0	0.0	0.0	0.0	0.0
PLCL2	23228	symbol	H. sapiens	23228	H. sapiens	PLCL2	phospholipase C like 2	GO:0002337 B-1a B cell differentiation;GO:0050859 negative regulation of B cell receptor signaling pathway;GO:0001923 B-1 B cell differentiation							0.0	0.0	0.0	1.0	0.0	0.0	0.0	0.0	1.0	1.0	0.0	0.0	0.0	0.0	0.0	1.0	0.0	0.0	0.0	0.0
PLIN2	123	symbol	H. sapiens	123	H. sapiens	PLIN2	perilipin 2	GO:0015909 long-chain fatty acid transport;GO:0015908 fatty acid transport;GO:0015718 monocarboxylic acid transport			Lipid droplets(Supported)		(M255)PID HIF1 TFPATHWAY	(M5947)HALLMARK IL2 STAT5 SIGNALING; (M5905)HALLMARK ADIPOGENESIS; (M5891)HALLMARK HYPOXIA	0.0	0.0	0.0	0.0	0.0	0.0	0.0	0.0	1.0	0.0	0.0	0.0	0.0	0.0	0.0	0.0	0.0	0.0	0.0	0.0
PMAIP1	5366	symbol	H. sapiens	5366	H. sapiens	PMAIP1	phorbol-12-myristate-13-acetate-induced protein 1	GO:1900740 positive regulation of protein insertion into mitochondrial membrane involved in apoptotic signaling pathway;GO:1900739 regulation of protein insertion into mitochondrial membrane involved in apoptotic signaling pathway;GO:1901030 positive regulation of mitochondrial outer membrane permeabilization involved in apoptotic signaling pathway			Vesicles(Approved)		(M256)PID TAP63 PATHWAY; (M66)PID MYC ACTIV PATHWAY; (M145)PID P53 DOWNSTREAM PATHWAY	(M5902)HALLMARK APOPTOSIS; (M5906)HALLMARK ESTROGEN RESPONSE EARLY	0.0	0.0	0.0	0.0	0.0	1.0	1.0	0.0	1.0	0.0	0.0	1.0	0.0	1.0	0.0	0.0	1.0	0.0	1.0	0.0
PMPCB	9512	symbol	H. sapiens	9512	H. sapiens	PMPCB	peptidase, mitochondrial processing subunit beta	GO:0006627 protein processing involved in protein targeting to mitochondrion;GO:0006851 mitochondrial calcium ion transmembrane transport;GO:0034982 mitochondrial protein processing		Enzymes/{ENZYME proteins/Hydrolases,Peptidases/Metallopeptidases}	Mitochondria(Supported)				0.0	0.0	0.0	0.0	0.0	0.0	0.0	0.0	0.0	0.0	0.0	1.0	0.0	0.0	0.0	0.0	0.0	0.0	0.0	0.0
PNRC2	55629	symbol	H. sapiens	55629	H. sapiens	PNRC2	proline rich nuclear receptor coactivator 2	GO:0031087 deadenylation-independent decapping of nuclear-transcribed mRNA;GO:0031086 nuclear-transcribed mRNA catabolic process, deadenylation-independent decay;GO:0000184 nuclear-transcribed mRNA catabolic process, nonsense-mediated decay			Golgi apparatus;Nucleoplasm(Supported)				1.0	0.0	0.0	0.0	0.0	0.0	0.0	0.0	0.0	0.0	0.0	0.0	0.0	0.0	0.0	0.0	0.0	0.0	0.0	0.0
POLE3	54107	symbol	H. sapiens	54107	H. sapiens	POLE3	DNA polymerase epsilon 3, accessory subunit	GO:0070869 heterochromatin assembly involved in chromatin silencing;GO:0032201 telomere maintenance via semi-conservative replication;GO:0070868 heterochromatin organization involved in chromatin silencing		Enzymes/ENZYME proteins/Transferases	Nucleoli;Nucleus(Approved)	Cladribine (Dna-directed dna polymerase activity)		(M5941)HALLMARK UV RESPONSE UP; (M5926)HALLMARK MYC TARGETS V1	0.0	0.0	1.0	0.0	0.0	0.0	0.0	0.0	0.0	0.0	0.0	0.0	0.0	1.0	1.0	0.0	0.0	0.0	0.0	0.0
POLR1E	64425	symbol	H. sapiens	64425	H. sapiens	POLR1E	RNA polymerase I subunit E	GO:0001188 RNA polymerase I preinitiation complex assembly;GO:0042790 nucleolar large rRNA transcription by RNA polymerase I;GO:0006363 termination of RNA polymerase I transcription		RNA polymerase related proteins	Nucleoli fibrillar center;Nucleus(Supported)				0.0	0.0	0.0	0.0	0.0	0.0	0.0	0.0	0.0	0.0	0.0	0.0	0.0	0.0	0.0	0.0	0.0	0.0	0.0	0.0
PPAP2A	8611	gene_synonym	H. sapiens	8611	H. sapiens	PLPP1	phospholipid phosphatase 1	GO:0006670 sphingosine metabolic process;GO:0030521 androgen receptor signaling pathway;GO:0046519 sphingoid metabolic process		Enzymes/ENZYME proteins/Hydrolases	Plasma membrane(Supported)		(M7)PID FCER1 PATHWAY; (M19)PID P73PATHWAY	(M5908)HALLMARK ANDROGEN RESPONSE; (M5947)HALLMARK IL2 STAT5 SIGNALING	0.0	0.0	0.0	0.0	0.0	0.0	0.0	0.0	0.0	0.0	0.0	0.0	0.0	0.0	0.0	0.0	0.0	1.0	0.0	0.0
PPM1B	5495	symbol	H. sapiens	5495	H. sapiens	PPM1B	protein phosphatase, Mg2+/Mn2+ dependent 1B	GO:0006499 N-terminal protein myristoylation;GO:0032688 negative regulation of interferon-beta production;GO:0018377 protein myristoylation		Enzymes/ENZYME proteins/Hydrolases	Cytosol;Nucleoli(Approved)			(M5905)HALLMARK ADIPOGENESIS	0.0	0.0	0.0	0.0	0.0	0.0	0.0	0.0	0.0	1.0	0.0	0.0	0.0	0.0	0.0	1.0	0.0	1.0	0.0	0.0
PPP1CC	5501	symbol	H. sapiens	5501	H. sapiens	PPP1CC	protein phosphatase 1 catalytic subunit gamma	GO:0060252 positive regulation of glial cell proliferation;GO:0043153 entrainment of circadian clock by photoperiod;GO:0060251 regulation of glial cell proliferation		Enzymes/ENZYME proteins/Hydrolases		9,10-Deepithio-9,10-Didehydroacanthifolicin (Protein serine/threonine phosphatase activity);Calyculin A (Protein serine/threonine phosphatase activity);(2S,5R,8S,11R,12S,15S,18S,19S,E)-8-ISOBUTYL-18-((5S,6S)-6-METHOXY-3,5-DIMETHYL-7-PHENYLHEPTYL)-1,2,5,12,15,19-HEXAMETHYL-3,6,9,13,16,20,25-HEPTAOXO-1,4,7,10,14,17,21-HEPTAAZACYCLOPENTACOS-21-ENE-11,22-DICARBOXYLIC ACID (Protein serine/threonine ph…	(M247)PID INSULIN GLUCOSE PATHWAY; (M14)PID AURORA B PATHWAY		0.0	0.0	1.0	0.0	1.0	1.0	0.0	0.0	1.0	0.0	0.0	0.0	0.0	0.0	0.0	0.0	0.0	1.0	0.0	0.0
PPP1R12A	4659	symbol	H. sapiens	4659	H. sapiens	PPP1R12A	protein phosphatase 1 regulatory subunit 12A	GO:0035508 positive regulation of myosin-light-chain-phosphatase activity;GO:1903140 regulation of establishment of endothelial barrier;GO:0035507 regulation of myosin-light-chain-phosphatase activity			Actin filaments;Cytosol(Enhanced)		(M71)PID ILK PATHWAY; (M12)PID RHOA PATHWAY; (M129)PID PLK1 PATHWAY		0.0	0.0	1.0	0.0	1.0	1.0	0.0	0.0	0.0	0.0	0.0	0.0	0.0	0.0	1.0	1.0	0.0	1.0	0.0	0.0
PPP1R8	5511	symbol	H. sapiens	5511	H. sapiens	PPP1R8	protein phosphatase 1 regulatory subunit 8	GO:0032515 negative regulation of phosphoprotein phosphatase activity;GO:0035308 negative regulation of protein dephosphorylation;GO:0010923 negative regulation of phosphatase activity			Nuclear speckles;Nucleoplasm(Enhanced)			(M5925)HALLMARK E2F TARGETS	1.0	0.0	0.0	0.0	0.0	0.0	0.0	0.0	0.0	0.0	0.0	0.0	0.0	0.0	0.0	0.0	0.0	0.0	0.0	0.0
PRDM1	639	symbol	H. sapiens	639	H. sapiens	PRDM1	PR/SET domain 1	GO:0033082 regulation of extrathymic T cell differentiation;GO:0051136 regulation of NK T cell differentiation;GO:0033078 extrathymic T cell differentiation		Transcription factors/Zinc-coordinating DNA-binding domains	Nucleoli;Nucleus(Approved)		(M145)PID P53 DOWNSTREAM PATHWAY	(M5953)HALLMARK KRAS SIGNALING UP	0.0	0.0	0.0	0.0	0.0	0.0	0.0	0.0	0.0	0.0	0.0	0.0	0.0	0.0	0.0	1.0	0.0	0.0	0.0	0.0
PREB	10113	symbol	H. sapiens	10113	H. sapiens	PREB	prolactin regulatory element binding	GO:0003400 regulation of COPII vesicle coating;GO:0048209 regulation of vesicle targeting, to, from or within Golgi;GO:0048208 COPII vesicle coating			Endoplasmic reticulum(Approved)			(M5922)HALLMARK UNFOLDED PROTEIN RESPONSE; (M5905)HALLMARK ADIPOGENESIS	0.0	0.0	0.0	0.0	0.0	1.0	0.0	0.0	0.0	0.0	1.0	0.0	0.0	0.0	0.0	0.0	1.0	0.0	0.0	0.0
PRKAG1	5571	symbol	H. sapiens	5571	H. sapiens	PRKAG1	protein kinase AMP-activated non-catalytic subunit gamma 1	GO:0006110 regulation of glycolytic process;GO:2001169 regulation of ATP biosynthetic process;GO:2000479 regulation of cAMP-dependent protein kinase activity			Cytosol;Nuclear bodies;Nucleoplasm(Approved)		(M87)PID LKB1 PATHWAY; (M237)PID VEGFR1 2 PATHWAY	(M5923)HALLMARK PI3K AKT MTOR SIGNALING	1.0	0.0	0.0	0.0	1.0	0.0	0.0	0.0	1.0	0.0	1.0	0.0	0.0	0.0	1.0	0.0	0.0	0.0	0.0	0.0
PRMT1	3276	symbol	H. sapiens	3276	H. sapiens	PRMT1	protein arginine methyltransferase 1	GO:0006977 DNA damage response, signal transduction by p53 class mediator resulting in cell cycle arrest;GO:0072431 signal transduction involved in mitotic G1 DNA damage checkpoint;GO:0019919 peptidyl-arginine methylation, to asymmetrical-dimethyl arginine		Enzymes/ENZYME proteins/Transferases	Nucleoplasm(Supported)	S-Adenosyl-L-Homocysteine (Protein-arginine omega-n asymmetric methyltransferase activity)	(M145)PID P53 DOWNSTREAM PATHWAY		0.0	0.0	0.0	0.0	0.0	0.0	0.0	0.0	0.0	0.0	0.0	0.0	0.0	1.0	1.0	1.0	0.0	0.0	0.0	0.0
PRR5L	79899	symbol	H. sapiens	79899	H. sapiens	PRR5L	proline rich 5 like	GO:0061014 positive regulation of mRNA catabolic process;GO:0010762 regulation of fibroblast migration;GO:0014068 positive regulation of phosphatidylinositol 3-kinase signaling			Cytokinetic bridge;Cytosol(Approved)				1.0	0.0	0.0	0.0	0.0	1.0	0.0	0.0	0.0	0.0	0.0	0.0	0.0	0.0	0.0	0.0	1.0	0.0	0.0	0.0
PSMC1	5700	symbol	H. sapiens	5700	H. sapiens	PSMC1	proteasome 26S subunit, ATPase 1	GO:0002223 stimulatory C-type lectin receptor signaling pathway;GO:0002479 antigen processing and presentation of exogenous peptide antigen via MHC class I, TAP-dependent;GO:0002220 innate immune response activating cell surface receptor signaling pathway			Cytosol;Nucleoplasm(Enhanced)				1.0	1.0	1.0	0.0	0.0	0.0	1.0	0.0	0.0	1.0	1.0	0.0	1.0	1.0	1.0	1.0	0.0	0.0	0.0	0.0
PSMD11	5717	symbol	H. sapiens	5717	H. sapiens	PSMD11	proteasome 26S subunit, non-ATPase 11	GO:0002223 stimulatory C-type lectin receptor signaling pathway;GO:0002479 antigen processing and presentation of exogenous peptide antigen via MHC class I, TAP-dependent;GO:0002220 innate immune response activating cell surface receptor signaling pathway			Golgi apparatus;Nucleus(Approved)				1.0	1.0	1.0	1.0	0.0	0.0	1.0	0.0	0.0	1.0	0.0	0.0	1.0	1.0	1.0	1.0	0.0	0.0	0.0	0.0
PTDSS1	9791	symbol	H. sapiens	9791	H. sapiens	PTDSS1	phosphatidylserine synthase 1	GO:0006659 phosphatidylserine biosynthetic process;GO:0006658 phosphatidylserine metabolic process;GO:0042398 cellular modified amino acid biosynthetic process		Enzymes/ENZYME proteins/Transferases	Endoplasmic reticulum;Nucleoplasm(Approved)	Phosphatidyl serine (Transferase activity)			0.0	0.0	0.0	0.0	0.0	0.0	0.0	0.0	1.0	0.0	0.0	0.0	0.0	0.0	0.0	0.0	0.0	0.0	0.0	0.0
PTPN1	5770	symbol	H. sapiens	5770	H. sapiens	PTPN1	protein tyrosine phosphatase non-receptor type 1	GO:1903898 negative regulation of PERK-mediated unfolded protein response;GO:1903896 positive regulation of IRE1-mediated unfolded protein response;GO:0060397 JAK-STAT cascade involved in growth hormone signaling pathway		Enzymes/ENZYME proteins/Hydrolases	Endoplasmic reticulum(Enhanced)	Tiludronate (Zinc ion binding);3-(Oxalyl-Amino)-Naphthalene-2-Carboxylic Acid (Zinc ion binding);Compound 12, N-Acetyl-4-[(Carboxycarbonyl)(2-Carboxyphenyl)Amino]-N-Pentyl-1-Napthylalaniamide (Zinc ion binding);Compound 9 (Zinc ion binding);2-(Oxalyl-Amino)-4,7-Dihydro-5h-Thieno[2,3-C]Thiopyran-3-Carboxylic Acid (Zinc ion binding);3-(3,5-Dibromo-4-Hydroxy-Benzoyl)-2-Ethyl-Benzofuran-6-Sulfonic Ac…	(M125)PID IGF1 PATHWAY; (M266)PID NCADHERIN PATHWAY; (M127)PID ERBB1 RECEPTOR PROXIMAL PATHWAY	(M5897)HALLMARK IL6 JAK STAT3 SIGNALING; (M5913)HALLMARK INTERFERON GAMMA RESPONSE	0.0	0.0	0.0	0.0	0.0	1.0	0.0	0.0	0.0	1.0	0.0	0.0	1.0	0.0	0.0	0.0	1.0	1.0	0.0	1.0
PTPN22	26191	symbol	H. sapiens	26191	H. sapiens	PTPN22	protein tyrosine phosphatase non-receptor type 22	GO:0070433 negative regulation of nucleotide-binding oligomerization domain containing 2 signaling pathway;GO:0070425 negative regulation of nucleotide-binding oligomerization domain containing signaling pathway;GO:0034157 positive regulation of toll-like receptor 7 signaling pathway		Enzymes/ENZYME proteins/Hydrolases	Plasma membrane(Approved)Nucleoplasm;Vesicles(Uncertain)				0.0	1.0	0.0	0.0	0.0	0.0	1.0	0.0	0.0	1.0	0.0	0.0	0.0	0.0	0.0	1.0	1.0	0.0	0.0	0.0
PTPRC	5788	symbol	H. sapiens	5788	H. sapiens	PTPRC	protein tyrosine phosphatase receptor type C	GO:0048304 positive regulation of isotype switching to IgG isotypes;GO:0048302 regulation of isotype switching to IgG isotypes;GO:1905451 positive regulation of Fc-gamma receptor signaling pathway involved in phagocytosis					(M1315)SIG PIP3 SIGNALING IN B LYMPHOCYTES; (M9526)ST T CELL SIGNAL TRANSDUCTION; (M8626)SIG BCR SIGNALING PATHWAY	(M5950)HALLMARK ALLOGRAFT REJECTION; (M5915)HALLMARK APICAL JUNCTION	0.0	1.0	0.0	1.0	0.0	0.0	0.0	0.0	0.0	1.0	0.0	0.0	1.0	1.0	1.0	1.0	0.0	1.0	0.0	0.0
PTTG1IP	754	symbol	H. sapiens	754	H. sapiens	PTTG1IP	PTTG1 interacting protein	GO:1902254 negative regulation of intrinsic apoptotic signaling pathway by p53 class mediator;GO:0043518 negative regulation of DNA damage response, signal transduction by p53 class mediator;GO:1902253 regulation of intrinsic apoptotic signaling pathway by p53 class mediator			Nucleoplasm(Supported)				0.0	0.0	0.0	0.0	1.0	0.0	1.0	0.0	0.0	0.0	0.0	1.0	0.0	0.0	0.0	0.0	0.0	0.0	0.0	0.0
RAB10	10890	symbol	H. sapiens	10890	H. sapiens	RAB10	RAB10, member RAS oncogene family	GO:0045200 establishment of neuroblast polarity;GO:0045196 establishment or maintenance of neuroblast polarity;GO:0097051 establishment of protein localization to endoplasmic reticulum membrane							0.0	1.0	1.0	1.0	0.0	0.0	0.0	0.0	0.0	0.0	1.0	1.0	0.0	1.0	0.0	0.0	1.0	0.0	1.0	0.0
RAB11FIP1	80223	symbol	H. sapiens	80223	H. sapiens	RAB11FIP1	RAB11 family interacting protein 1	GO:0070164 negative regulation of adiponectin secretion;GO:0070163 regulation of adiponectin secretion;GO:0070162 adiponectin secretion			Vesicles(Enhanced)				0.0	0.0	0.0	1.0	0.0	0.0	0.0	0.0	0.0	0.0	0.0	0.0	0.0	0.0	0.0	0.0	1.0	0.0	0.0	0.0
RAB12	201475	symbol	H. sapiens	201475	H. sapiens	RAB12	RAB12, member RAS oncogene family	GO:0048210 Golgi vesicle fusion to target membrane;GO:0016239 positive regulation of macroautophagy;GO:0006904 vesicle docking involved in exocytosis			Vesicles(Approved)				0.0	0.0	0.0	0.0	0.0	0.0	1.0	0.0	0.0	0.0	1.0	0.0	0.0	0.0	0.0	0.0	1.0	0.0	1.0	0.0
RAB13	5872	symbol	H. sapiens	5872	H. sapiens	RAB13	RAB13, member RAS oncogene family	GO:0097368 establishment of Sertoli cell barrier;GO:0044795 trans-Golgi network to recycling endosome transport;GO:0060009 Sertoli cell development			Cytosol;Plasma membrane(Supported)				0.0	0.0	0.0	0.0	0.0	0.0	1.0	0.0	0.0	0.0	1.0	0.0	0.0	0.0	0.0	0.0	1.0	0.0	1.0	0.0
RAB1B	81876	symbol	H. sapiens	81876	H. sapiens	RAB1B	RAB1B, member RAS oncogene family	GO:0090557 establishment of endothelial intestinal barrier;GO:0048208 COPII vesicle coating;GO:0048207 vesicle targeting, rough ER to cis-Golgi			Endoplasmic reticulum;Golgi apparatus(Supported)				0.0	1.0	1.0	0.0	0.0	0.0	1.0	0.0	0.0	0.0	1.0	0.0	0.0	0.0	0.0	0.0	0.0	0.0	0.0	0.0
RAC2	5880	symbol	H. sapiens	5880	H. sapiens	RAC2	Rac family small GTPase 2	GO:0090023 positive regulation of neutrophil chemotaxis;GO:0060753 regulation of mast cell chemotaxis;GO:1903955 positive regulation of protein targeting to mitochondrion		RAS pathway related proteins			(M210)PID IL8 CXCR2 PATHWAY	(M5915)HALLMARK APICAL JUNCTION	0.0	0.0	1.0	1.0	0.0	1.0	0.0	0.0	1.0	0.0	0.0	1.0	0.0	1.0	0.0	1.0	1.0	1.0	0.0	0.0
RACGAP1	29127	symbol	H. sapiens	29127	H. sapiens	RACGAP1	Rac GTPase activating protein 1	GO:0051256 mitotic spindle midzone assembly;GO:0051255 spindle midzone assembly;GO:0000915 actomyosin contractile ring assembly			Nucleoplasm(Enhanced)		(M83)PID CDC42 REG PATHWAY; (M241)PID RAC1 REG PATHWAY; (M14)PID AURORA B PATHWAY	(M5893)HALLMARK MITOTIC SPINDLE; (M5925)HALLMARK E2F TARGETS; (M5901)HALLMARK G2M CHECKPOINT	0.0	1.0	1.0	0.0	0.0	0.0	0.0	0.0	0.0	0.0	1.0	0.0	0.0	0.0	1.0	0.0	0.0	0.0	0.0	0.0
RAP1B	5908	symbol	H. sapiens	5908	H. sapiens	RAP1B	RAP1B, member of RAS oncogene family	GO:2000301 negative regulation of synaptic vesicle exocytosis;GO:1902804 negative regulation of synaptic vesicle transport;GO:0045955 negative regulation of calcium ion-dependent exocytosis		RAS pathway related proteins			(M72)PID NECTIN PATHWAY; (M270)PID MAPK TRK PATHWAY; (M156)PID ECADHERIN NASCENT AJ PATHWAY		0.0	1.0	0.0	1.0	0.0	1.0	0.0	0.0	0.0	0.0	0.0	0.0	1.0	1.0	0.0	0.0	1.0	1.0	0.0	1.0
RASGRP2	10235	symbol	H. sapiens	10235	H. sapiens	RASGRP2	RAS guanyl releasing protein 2	GO:0071277 cellular response to calcium ion;GO:0051592 response to calcium ion;GO:0071248 cellular response to metal ion		RAS pathway related proteins			(M269)PID RAS PATHWAY; (M9526)ST T CELL SIGNAL TRANSDUCTION; (M88)PID CD8 TCR PATHWAY		0.0	1.0	0.0	0.0	0.0	0.0	0.0	0.0	0.0	0.0	0.0	0.0	0.0	1.0	0.0	0.0	0.0	1.0	0.0	0.0
RBBP4	5928	symbol	H. sapiens	5928	H. sapiens	RBBP4	RB binding protein 4, chromatin remodeling factor	GO:0034080 CENP-A containing nucleosome assembly;GO:0070317 negative regulation of G0 to G1 transition;GO:0006335 DNA replication-dependent nucleosome assembly			Nucleoplasm(Enhanced)		(M219)PID HEDGEHOG GLI PATHWAY; (M279)PID RB 1PATHWAY; (M101)PID HDAC CLASSI PATHWAY		0.0	0.0	1.0	0.0	0.0	0.0	0.0	0.0	0.0	0.0	0.0	0.0	0.0	1.0	1.0	0.0	0.0	0.0	0.0	0.0
RBM17	84991	symbol	H. sapiens	84991	H. sapiens	RBM17	RNA binding motif protein 17	GO:0000381 regulation of alternative mRNA splicing, via spliceosome;GO:0000380 alternative mRNA splicing, via spliceosome;GO:0048024 regulation of mRNA splicing, via spliceosome			Nucleoplasm(Supported)				1.0	0.0	0.0	0.0	0.0	0.0	0.0	0.0	0.0	0.0	0.0	0.0	0.0	0.0	0.0	0.0	0.0	0.0	0.0	0.0
RBM3	5935	symbol	H. sapiens	5935	H. sapiens	RBM3	RNA binding motif protein 3	GO:0048026 positive regulation of mRNA splicing, via spliceosome;GO:0050685 positive regulation of mRNA processing;GO:0033120 positive regulation of RNA splicing			Nucleoplasm(Supported)				1.0	0.0	0.0	0.0	0.0	0.0	0.0	1.0	0.0	0.0	0.0	0.0	0.0	0.0	0.0	0.0	0.0	0.0	0.0	0.0
RBM39	9584	symbol	H. sapiens	9584	H. sapiens	RBM39	RNA binding motif protein 39	GO:0008380 RNA splicing;GO:0006397 mRNA processing;GO:0016071 mRNA metabolic process			Nuclear speckles(Supported)Nucleoplasm(Approved)Microtubule organizing center;Microtubules(Uncertain)				0.0	0.0	0.0	0.0	0.0	0.0	0.0	0.0	0.0	0.0	0.0	0.0	0.0	0.0	0.0	0.0	0.0	0.0	0.0	0.0
RBPJ	3516	symbol	H. sapiens	3516	H. sapiens	RBPJ	recombination signal binding protein for immunoglobulin kappa J region	GO:1901297 positive regulation of canonical Wnt signaling pathway involved in cardiac muscle cell fate commitment;GO:1905068 positive regulation of canonical Wnt signaling pathway involved in heart development;GO:1901295 regulation of canonical Wnt signaling pathway involved in cardiac muscle cell fate commitment		Transcription factors/Immunoglobulin fold	Nucleoplasm(Supported)		(M70)PID PS1 PATHWAY; (M288)PID HES HEY PATHWAY; (M17)PID NOTCH PATHWAY	(M5895)HALLMARK WNT BETA CATENIN SIGNALING; (M5891)HALLMARK HYPOXIA	0.0	0.0	0.0	1.0	0.0	0.0	0.0	0.0	0.0	0.0	0.0	0.0	0.0	1.0	0.0	1.0	1.0	0.0	0.0	1.0
RDH10	157506	symbol	H. sapiens	157506	H. sapiens	RDH10	retinol dehydrogenase 10	GO:1900054 positive regulation of retinoic acid biosynthetic process;GO:1900052 regulation of retinoic acid biosynthetic process;GO:0060431 primary lung bud formation		Enzymes/ENZYME proteins/Oxidoreductases	Lipid droplets(Approved)				0.0	0.0	0.0	0.0	0.0	0.0	0.0	0.0	1.0	0.0	0.0	0.0	0.0	1.0	0.0	0.0	0.0	0.0	0.0	0.0
RHBDD2	57414	symbol	H. sapiens	57414	H. sapiens	RHBDD2	rhomboid domain containing 2	GO:0030433 ubiquitin-dependent ERAD pathway;GO:0036503 ERAD pathway;GO:0030968 endoplasmic reticulum unfolded protein response		Enzymes/Peptidases/Serine-type peptidases	Golgi apparatus(Enhanced)				0.0	0.0	0.0	0.0	0.0	0.0	1.0	0.0	0.0	0.0	0.0	0.0	0.0	0.0	0.0	0.0	0.0	0.0	0.0	0.0
RHOF	54509	symbol	H. sapiens	54509	H. sapiens	RHOF	ras homolog family member F, filopodia associated	GO:0043312 neutrophil degranulation;GO:0030950 establishment or maintenance of actin cytoskeleton polarity;GO:0002283 neutrophil activation involved in immune response			Golgi apparatus;Nucleus(Uncertain)			(M5893)HALLMARK MITOTIC SPINDLE; (M5915)HALLMARK APICAL JUNCTION	0.0	0.0	1.0	1.0	0.0	0.0	0.0	0.0	0.0	0.0	0.0	0.0	0.0	0.0	0.0	0.0	0.0	0.0	0.0	0.0
RMND5A	64795	symbol	H. sapiens	64795	H. sapiens	RMND5A	required for meiotic nuclear division 5 homolog A	GO:0043161 proteasome-mediated ubiquitin-dependent protein catabolic process;GO:0000209 protein polyubiquitination;GO:0006511 ubiquitin-dependent protein catabolic process			Nucleoplasm(Approved)				0.0	0.0	0.0	0.0	0.0	0.0	1.0	0.0	0.0	0.0	0.0	0.0	0.0	0.0	0.0	0.0	0.0	0.0	0.0	0.0
RNF168	165918	symbol	H. sapiens	165918	H. sapiens	RNF168	ring finger protein 168	GO:0036351 histone H2A-K13 ubiquitination;GO:0036352 histone H2A-K15 ubiquitination;GO:0045190 isotype switching		Enzymes/ENZYME proteins/Transferases	Nuclear bodies;Nucleoplasm(Enhanced)				0.0	0.0	1.0	1.0	0.0	0.0	1.0	0.0	0.0	0.0	0.0	0.0	0.0	1.0	0.0	1.0	0.0	0.0	0.0	0.0
ROCK1	6093	symbol	H. sapiens	6093	H. sapiens	ROCK1	Rho associated coiled-coil containing protein kinase 1	GO:0110061 regulation of angiotensin-activated signaling pathway;GO:1903347 negative regulation of bicellular tight junction assembly;GO:0035509 negative regulation of myosin-light-chain-phosphatase activity	AGC Ser/Thr protein kinase family	Enzymes/{ENZYME proteins/Transferases,Kinases/AGC Ser/Thr protein kinases}		HYDROXYFASUDIL (Protein serine/threonine kinase activity);(S)-2-METHYL-1-[(4-METHYL-5-ISOQUINOLINE)SULFONYL]-HOMOPIPERAZINE (Protein serine/threonine kinase activity);5-(1,4-DIAZEPAN-1-SULFONYL)ISOQUINOLINE (Protein serine/threonine kinase activity);(R)-TRANS-4-(1-AMINOETHYL)-N-(4-PYRIDYL) CYCLOHEXANECARBOXAMIDE (Protein serine/threonine kinase activity)	(M138)PID THROMBIN PAR4 PATHWAY; (M11)PID PRL SIGNALING EVENTS PATHWAY; (M23)PID WNT NONCANONICAL PATHWAY	(M5902)HALLMARK APOPTOSIS; (M5893)HALLMARK MITOTIC SPINDLE	1.0	0.0	1.0	1.0	0.0	0.0	0.0	1.0	0.0	0.0	0.0	0.0	0.0	1.0	0.0	1.0	0.0	1.0	1.0	1.0
RPIA	22934	symbol	H. sapiens	22934	H. sapiens	RPIA	ribose 5-phosphate isomerase A	GO:0009052 pentose-phosphate shunt, non-oxidative branch;GO:0006014 D-ribose metabolic process;GO:0006098 pentose-phosphate shunt		Enzymes/ENZYME proteins/Isomerase		D-4-Phosphoerythronic Acid (Ribose-5-phosphate isomerase activity)			0.0	0.0	0.0	0.0	0.0	0.0	0.0	0.0	1.0	0.0	0.0	0.0	0.0	0.0	0.0	0.0	0.0	0.0	0.0	0.0
RPLP2	6181	symbol	H. sapiens	6181	H. sapiens	RPLP2	ribosomal protein lateral stalk subunit P2	GO:0006614 SRP-dependent cotranslational protein targeting to membrane;GO:0006613 cotranslational protein targeting to membrane;GO:0000184 nuclear-transcribed mRNA catabolic process, nonsense-mediated decay		Ribosomal proteins	Mitochondria(Approved)				1.0	0.0	0.0	0.0	0.0	0.0	0.0	1.0	0.0	0.0	0.0	1.0	0.0	1.0	0.0	0.0	0.0	0.0	1.0	0.0
RPS2	6187	symbol	H. sapiens	6187	H. sapiens	RPS2	ribosomal protein S2	GO:0006614 SRP-dependent cotranslational protein targeting to membrane;GO:0051443 positive regulation of ubiquitin-protein transferase activity;GO:0006613 cotranslational protein targeting to membrane		Ribosomal proteins	Cytosol;Endoplasmic reticulum(Approved)			(M5926)HALLMARK MYC TARGETS V1	1.0	0.0	0.0	0.0	0.0	0.0	0.0	1.0	0.0	0.0	0.0	1.0	0.0	1.0	0.0	0.0	0.0	0.0	1.0	0.0
RPSA	3921	symbol	H. sapiens	3921	H. sapiens	RPSA	ribosomal protein SA	GO:0046718 viral entry into host cell;GO:0006614 SRP-dependent cotranslational protein targeting to membrane;GO:0030260 entry into host cell		Ribosomal proteins	Cytosol;Plasma membrane(Supported)	PCK3145 (Virus receptor activity)	(M17761)ST WNT BETA CATENIN PATHWAY		1.0	0.0	0.0	0.0	0.0	0.0	0.0	1.0	0.0	0.0	0.0	1.0	0.0	1.0	0.0	0.0	0.0	0.0	1.0	0.0
RRP12	23223	symbol	H. sapiens	23223	H. sapiens	RRP12	ribosomal RNA processing 12 homolog				Nucleoli(Supported)			(M5928)HALLMARK MYC TARGETS V2; (M5908)HALLMARK ANDROGEN RESPONSE; (M5906)HALLMARK ESTROGEN RESPONSE EARLY	0.0	0.0	0.0	0.0	0.0	0.0	0.0	0.0	0.0	0.0	0.0	0.0	0.0	0.0	0.0	0.0	0.0	0.0	0.0	0.0
RSC1A1	6248	symbol	H. sapiens	6248	H. sapiens	RSC1A1	regulator of solute carriers 1	GO:0010829 negative regulation of glucose transmembrane transport;GO:0010827 regulation of glucose transmembrane transport;GO:0045920 negative regulation of exocytosis			Nucleoplasm(Supported)Cell Junctions(Uncertain)				0.0	0.0	0.0	0.0	0.0	0.0	0.0	0.0	0.0	0.0	0.0	0.0	0.0	0.0	0.0	0.0	1.0	0.0	0.0	0.0
RSL1D1	26156	symbol	H. sapiens	26156	H. sapiens	RSL1D1	ribosomal L1 domain containing 1	GO:2000772 regulation of cellular senescence;GO:0090342 regulation of cell aging;GO:0000470 maturation of LSU-rRNA		Ribosomal proteins	Nucleoli(Enhanced)			(M5926)HALLMARK MYC TARGETS V1	0.0	0.0	0.0	0.0	0.0	0.0	0.0	0.0	0.0	0.0	0.0	0.0	0.0	0.0	0.0	0.0	0.0	0.0	0.0	0.0
RUNX2	860	symbol	H. sapiens	860	H. sapiens	RUNX2	RUNX family transcription factor 2	GO:0032332 positive regulation of chondrocyte differentiation;GO:0002051 osteoblast fate commitment;GO:0042487 regulation of odontogenesis of dentin-containing tooth		Transcription factors/Immunoglobulin fold	Nucleoplasm(Enhanced)		(M288)PID HES HEY PATHWAY; (M276)PID FGF PATHWAY; (M279)PID RB 1PATHWAY		0.0	0.0	0.0	0.0	0.0	0.0	0.0	0.0	0.0	0.0	0.0	0.0	0.0	1.0	0.0	1.0	0.0	0.0	0.0	1.0
SARM1	23098	symbol	H. sapiens	23098	H. sapiens	SARM1	sterile alpha and TIR motif containing 1	GO:0034128 negative regulation of MyD88-independent toll-like receptor signaling pathway;GO:0034127 regulation of MyD88-independent toll-like receptor signaling pathway;GO:0034122 negative regulation of toll-like receptor signaling pathway			Vesicles(Approved)				1.0	0.0	0.0	0.0	0.0	0.0	0.0	0.0	1.0	1.0	0.0	0.0	0.0	0.0	0.0	1.0	1.0	0.0	0.0	0.0
SEC23A	10484	symbol	H. sapiens	10484	H. sapiens	SEC23A	Sec23 homolog A, COPII coat complex component	GO:0048208 COPII vesicle coating;GO:0090110 cargo loading into COPII-coated vesicle;GO:0048207 vesicle targeting, rough ER to cis-Golgi			Nucleoplasm;Vesicles(Approved)				0.0	1.0	0.0	0.0	0.0	0.0	1.0	0.0	0.0	0.0	1.0	0.0	0.0	1.0	0.0	0.0	0.0	0.0	1.0	0.0
SEC31A	22872	symbol	H. sapiens	22872	H. sapiens	SEC31A	SEC31 homolog A, COPII coat complex component	GO:0048208 COPII vesicle coating;GO:0090110 cargo loading into COPII-coated vesicle;GO:0048207 vesicle targeting, rough ER to cis-Golgi		Transporters/Primary Active Transporters	Vesicles(Supported)Cytosol(Approved)			(M5910)HALLMARK PROTEIN SECRETION; (M5922)HALLMARK UNFOLDED PROTEIN RESPONSE	0.0	1.0	0.0	0.0	0.0	0.0	1.0	0.0	0.0	0.0	1.0	0.0	0.0	1.0	0.0	0.0	0.0	0.0	0.0	0.0
SEC61A1	29927	symbol	H. sapiens	29927	H. sapiens	SEC61A1	SEC61 translocon subunit alpha 1	GO:0006616 SRP-dependent cotranslational protein targeting to membrane, translocation;GO:0031204 posttranslational protein targeting to membrane, translocation;GO:0039019 pronephric nephron development		Transporters/Primary Active Transporters	Endoplasmic reticulum(Supported)			(M5898)HALLMARK DNA REPAIR; (M5939)HALLMARK P53 PATHWAY	0.0	1.0	0.0	0.0	0.0	0.0	1.0	0.0	0.0	0.0	0.0	1.0	0.0	1.0	0.0	0.0	0.0	0.0	1.0	0.0
SELT	51714	gene_synonym	H. sapiens	51714	H. sapiens	SELENOT	selenoprotein T	GO:0060124 positive regulation of growth hormone secretion;GO:0060123 regulation of growth hormone secretion;GO:0001514 selenocysteine incorporation							0.0	0.0	0.0	0.0	0.0	0.0	0.0	1.0	0.0	0.0	0.0	0.0	0.0	0.0	0.0	0.0	1.0	0.0	0.0	0.0
SEPHS2	22928	symbol	H. sapiens	22928	H. sapiens	SEPHS2	selenophosphate synthetase 2	GO:0016260 selenocysteine biosynthetic process;GO:0016259 selenocysteine metabolic process;GO:0009070 serine family amino acid biosynthetic process		Enzymes/ENZYME proteins/Transferases	Nucleoplasm(Approved)				0.0	0.0	0.0	0.0	0.0	0.0	0.0	0.0	1.0	0.0	0.0	0.0	0.0	0.0	0.0	0.0	0.0	0.0	0.0	0.0
SEPT6	23157	gene_synonym	H. sapiens	23157	H. sapiens	SEPTIN6	septin 6	GO:0000281 mitotic cytokinesis;GO:0061640 cytoskeleton-dependent cytokinesis;GO:0007283 spermatogenesis			Cytosol(Approved)				0.0	0.0	1.0	0.0	0.0	0.0	0.0	0.0	0.0	0.0	0.0	0.0	0.0	0.0	0.0	0.0	0.0	0.0	0.0	0.0
SEPT7	989	gene_synonym	H. sapiens	989	H. sapiens	SEPTIN7	septin 7	GO:1902857 positive regulation of non-motile cilium assembly;GO:1902855 regulation of non-motile cilium assembly;GO:0016476 regulation of embryonic cell shape			Actin filaments(Enhanced)Midbody(Supported)Nucleoli(Approved)				0.0	0.0	1.0	0.0	0.0	0.0	0.0	0.0	0.0	0.0	0.0	0.0	0.0	1.0	1.0	0.0	0.0	0.0	0.0	0.0
SEPT9	10801	gene_synonym	H. sapiens	10801	H. sapiens	SEPTIN9	septin 9	GO:1902857 positive regulation of non-motile cilium assembly;GO:1902855 regulation of non-motile cilium assembly;GO:0045724 positive regulation of cilium assembly			Actin filaments(Enhanced)			(M5893)HALLMARK MITOTIC SPINDLE	0.0	0.0	1.0	0.0	0.0	0.0	0.0	0.0	0.0	0.0	0.0	0.0	0.0	0.0	0.0	0.0	0.0	0.0	0.0	0.0
SERP1	27230	symbol	H. sapiens	27230	H. sapiens	SERP1	stress associated endoplasmic reticulum protein 1	GO:0060124 positive regulation of growth hormone secretion;GO:0060123 regulation of growth hormone secretion;GO:0030252 growth hormone secretion			Endoplasmic reticulum(Approved)			(M5922)HALLMARK UNFOLDED PROTEIN RESPONSE; (M5924)HALLMARK MTORC1 SIGNALING	0.0	0.0	0.0	0.0	0.0	0.0	0.0	1.0	1.0	0.0	0.0	0.0	0.0	0.0	0.0	0.0	1.0	0.0	0.0	0.0
SERPINB9	5272	symbol	H. sapiens	5272	H. sapiens	SERPINB9	serpin family B member 9	GO:0033668 negative regulation by symbiont of host apoptotic process;GO:0042270 protection from natural killer cell mediated cytotoxicity;GO:0052041 negative regulation by symbiont of host programmed cell death			Cytosol(Supported)Nucleoplasm(Approved)		(M3468)NABA ECM REGULATORS; (M5885)NABA MATRISOME ASSOCIATED; (M5889)NABA MATRISOME		0.0	0.0	0.0	1.0	0.0	0.0	0.0	0.0	0.0	1.0	0.0	0.0	0.0	0.0	0.0	1.0	0.0	0.0	0.0	0.0
SETD5	55209	symbol	H. sapiens	55209	H. sapiens	SETD5	SET domain containing 5	GO:0051567 histone H3-K9 methylation;GO:0035065 regulation of histone acetylation;GO:2000756 regulation of peptidyl-lysine acetylation			Cytosol;Nucleus(Enhanced)				0.0	0.0	0.0	0.0	0.0	0.0	0.0	0.0	0.0	0.0	0.0	0.0	0.0	0.0	0.0	0.0	0.0	0.0	0.0	0.0
SFRS2	6427	gene_synonym	H. sapiens	6427	H. sapiens	SRSF2	serine and arginine rich splicing factor 2	GO:0033197 response to vitamin E;GO:0006406 mRNA export from nucleus;GO:0071427 mRNA-containing ribonucleoprotein complex export from nucleus			Nucleus(Supported)Cytosol(Approved)			(M5925)HALLMARK E2F TARGETS; (M5901)HALLMARK G2M CHECKPOINT; (M5926)HALLMARK MYC TARGETS V1	1.0	0.0	0.0	0.0	1.0	0.0	0.0	0.0	0.0	0.0	0.0	0.0	0.0	0.0	0.0	0.0	0.0	0.0	0.0	0.0
SFRS6	6431	gene_synonym	H. sapiens	6431	H. sapiens	SRSF6	serine and arginine rich splicing factor 6	GO:0060501 positive regulation of epithelial cell proliferation involved in lung morphogenesis;GO:2000675 negative regulation of type B pancreatic cell apoptotic process;GO:2000794 regulation of epithelial cell proliferation involved in lung morphogenesis			Nuclear speckles(Supported)			(M5898)HALLMARK DNA REPAIR	1.0	0.0	0.0	0.0	1.0	0.0	0.0	0.0	0.0	0.0	0.0	0.0	0.0	0.0	0.0	0.0	0.0	0.0	0.0	0.0
SFTPC	6440	symbol	H. sapiens	6440	H. sapiens	SFTPC	surfactant protein C	GO:0007585 respiratory gaseous exchange;GO:0044267 cellular protein metabolic process;GO:0019538 protein metabolic process					(M5880)NABA ECM AFFILIATED; (M5885)NABA MATRISOME ASSOCIATED; (M5889)NABA MATRISOME		0.0	0.0	0.0	0.0	0.0	0.0	0.0	0.0	0.0	0.0	0.0	0.0	0.0	0.0	0.0	0.0	0.0	0.0	0.0	0.0
SFXN1	94081	symbol	H. sapiens	94081	H. sapiens	SFXN1	sideroflexin 1	GO:0042942 D-serine transport;GO:0015825 L-serine transport;GO:0032329 serine transport			Mitochondria(Enhanced)				0.0	0.0	0.0	0.0	0.0	0.0	0.0	0.0	0.0	0.0	0.0	0.0	0.0	0.0	0.0	0.0	0.0	0.0	0.0	0.0
SGK1	6446	symbol	H. sapiens	6446	H. sapiens	SGK1	serum/glucocorticoid regulated kinase 1	GO:0070294 renal sodium ion absorption;GO:0003096 renal sodium ion transport;GO:0060453 regulation of gastric acid secretion	AGC Ser/Thr protein kinase family	Enzymes/{ENZYME proteins/Transferases,Kinases/AGC Ser/Thr protein kinases}	Nuclear speckles(Enhanced)	Riboflavin Monophosphate (Sodium channel regulator activity);[4-(5-naphthalen-2-yl-1H-pyrrolo[2,3-b]pyridin-3-yl)phenyl]acetic acid (Sodium channel regulator activity);4-(5-phenyl-1H-pyrrolo[2,3-b]pyridin-3-yl)benzoic acid (Sodium channel regulator activity)	(M16)PID INSULIN PATHWAY; (M136)PID FOXO PATHWAY; (M141)PID PI3KCI PATHWAY	(M5908)HALLMARK ANDROGEN RESPONSE; (M5956)HALLMARK KRAS SIGNALING DN; (M5907)HALLMARK ESTROGEN RESPONSE LATE	0.0	0.0	0.0	0.0	0.0	0.0	0.0	0.0	0.0	0.0	0.0	0.0	0.0	0.0	0.0	0.0	0.0	1.0	0.0	1.0
SGOL2	151246	gene_synonym	H. sapiens	151246	H. sapiens	SGO2	shugoshin 2	GO:0051754 meiotic sister chromatid cohesion, centromeric;GO:0051177 meiotic sister chromatid cohesion;GO:0045144 meiotic sister chromatid segregation			Nucleoplasm(Enhanced)Nuclear bodies(Approved)				0.0	0.0	1.0	0.0	0.0	0.0	0.0	0.0	0.0	0.0	0.0	0.0	0.0	0.0	0.0	0.0	0.0	0.0	0.0	0.0
SIL	6490	gene_synonym	H. sapiens	6490	H. sapiens	PMEL	premelanosome protein	GO:0032438 melanosome organization;GO:0042438 melanin biosynthetic process;GO:0048753 pigment granule organization							0.0	0.0	0.0	0.0	0.0	0.0	0.0	0.0	0.0	0.0	1.0	0.0	0.0	0.0	0.0	0.0	0.0	0.0	0.0	0.0
SIT1	27240	symbol	H. sapiens	27240	H. sapiens	SIT1	signaling threshold regulating transmembrane adaptor 1	GO:0043029 T cell homeostasis;GO:0002260 lymphocyte homeostasis;GO:0001776 leukocyte homeostasis						(M5950)HALLMARK ALLOGRAFT REJECTION	0.0	0.0	0.0	0.0	0.0	0.0	0.0	0.0	0.0	0.0	0.0	0.0	0.0	0.0	0.0	1.0	0.0	0.0	0.0	0.0
SLC16A3	9123	symbol	H. sapiens	9123	H. sapiens	SLC16A3	solute carrier family 16 member 3	GO:0035879 plasma membrane lactate transport;GO:0035873 lactate transmembrane transport;GO:0015727 lactate transport		Transporters/Electrochemical Potential-driven transporters	Plasma membrane(Supported)Nuclear membrane(Approved)	Pyruvic acid (Symporter activity)		(M5937)HALLMARK GLYCOLYSIS	0.0	0.0	0.0	0.0	0.0	0.0	0.0	0.0	1.0	0.0	0.0	0.0	0.0	0.0	0.0	0.0	0.0	0.0	0.0	0.0
SLC25A24	29957	symbol	H. sapiens	29957	H. sapiens	SLC25A24	solute carrier family 25 member 24	GO:0015867 ATP transport;GO:0015868 purine ribonucleotide transport;GO:0051503 adenine nucleotide transport		Transporters/Electrochemical Potential-driven transporters	Mitochondria(Enhanced)				0.0	0.0	0.0	0.0	0.0	0.0	0.0	0.0	0.0	0.0	0.0	0.0	0.0	0.0	0.0	0.0	0.0	0.0	0.0	0.0
SLC25A3	5250	symbol	H. sapiens	5250	H. sapiens	SLC25A3	solute carrier family 25 member 3	GO:0035435 phosphate ion transmembrane transport;GO:0006817 phosphate ion transport;GO:0098661 inorganic anion transmembrane transport		Transporters/Electrochemical Potential-driven transporters	Mitochondria(Supported)		(M195)PID CMYB PATHWAY	(M5936)HALLMARK OXIDATIVE PHOSPHORYLATION; (M5926)HALLMARK MYC TARGETS V1	0.0	0.0	0.0	0.0	0.0	0.0	0.0	0.0	0.0	0.0	0.0	0.0	0.0	0.0	0.0	0.0	0.0	0.0	0.0	0.0
SLC25A32	81034	symbol	H. sapiens	81034	H. sapiens	SLC25A32	solute carrier family 25 member 32	GO:1904947 folate import into mitochondrion;GO:1990548 mitochondrial FAD transmembrane transport;GO:0098838 folate transmembrane transport		Transporters/Electrochemical Potential-driven transporters	Mitochondria(Supported)				0.0	0.0	0.0	0.0	0.0	0.0	0.0	0.0	1.0	0.0	0.0	0.0	0.0	0.0	0.0	0.0	0.0	0.0	0.0	0.0
SLC2A3	6515	symbol	H. sapiens	6515	H. sapiens	SLC2A3	solute carrier family 2 member 3	GO:0019852 L-ascorbic acid metabolic process;GO:0043312 neutrophil degranulation;GO:1904659 glucose transmembrane transport		Transporters/Electrochemical Potential-driven transporters	Plasma membrane(Approved)			(M5947)HALLMARK IL2 STAT5 SIGNALING; (M5891)HALLMARK HYPOXIA; (M5924)HALLMARK MTORC1 SIGNALING	0.0	0.0	0.0	1.0	0.0	0.0	0.0	0.0	1.0	0.0	0.0	0.0	0.0	0.0	0.0	0.0	0.0	0.0	0.0	0.0
SMAD2	4087	symbol	H. sapiens	4087	H. sapiens	SMAD2	SMAD family member 2	GO:1900224 positive regulation of nodal signaling pathway involved in determination of lateral mesoderm left/right asymmetry;GO:1900175 regulation of nodal signaling pathway involved in determination of lateral mesoderm left/right asymmetry;GO:1900145 regulation of nodal signaling pathway involved in determination of left/right asymmetry		Transcription factors	Cytosol;Nucleoli;Nucleus(Supported)	Phosphonoserine (Ubiquitin protein ligase binding)	(M228)PID SMAD2 3PATHWAY; (M33)PID GLYPICAN 1PATHWAY; (M286)PID TGFBR PATHWAY	(M5923)HALLMARK PI3K AKT MTOR SIGNALING	0.0	0.0	0.0	0.0	0.0	0.0	0.0	0.0	0.0	0.0	0.0	0.0	0.0	1.0	0.0	0.0	1.0	1.0	0.0	1.0
SMAP1	60682	symbol	H. sapiens	60682	H. sapiens	SMAP1	small ArfGAP 1	GO:0045648 positive regulation of erythrocyte differentiation;GO:2000369 regulation of clathrin-dependent endocytosis;GO:0045646 regulation of erythrocyte differentiation			Cytosol;Golgi apparatus;Plasma membrane(Approved)				0.0	0.0	0.0	0.0	0.0	0.0	0.0	0.0	0.0	0.0	0.0	0.0	0.0	0.0	0.0	1.0	0.0	0.0	0.0	0.0
SMARCA2	6595	symbol	H. sapiens	6595	H. sapiens	SMARCA2	SWI/SNF related, matrix associated, actin dependent regulator of chromatin, subfamily a, member 2	GO:0007286 spermatid development;GO:0048515 spermatid differentiation;GO:0043044 ATP-dependent chromatin remodeling			Nucleoplasm(Supported)Intermediate filaments;Vesicles(Uncertain)		(M151)PID AR TF PATHWAY; (M40)PID E2F PATHWAY; (M195)PID CMYB PATHWAY		0.0	0.0	0.0	0.0	0.0	0.0	0.0	0.0	0.0	0.0	0.0	0.0	0.0	1.0	0.0	0.0	0.0	0.0	0.0	0.0
SMS	6611	symbol	H. sapiens	6611	H. sapiens	SMS	spermine synthase	GO:0006597 spermine biosynthetic process;GO:0008215 spermine metabolic process;GO:0006596 polyamine biosynthetic process		Enzymes/ENZYME proteins/Transferases	Cytosol;Nuclear bodies(Approved)	Spermine (Spermine synthase activity)		(M5908)HALLMARK ANDROGEN RESPONSE; (M5935)HALLMARK FATTY ACID METABOLISM	0.0	0.0	0.0	0.0	0.0	0.0	0.0	0.0	0.0	0.0	0.0	0.0	0.0	1.0	0.0	0.0	0.0	0.0	0.0	0.0
SND1	27044	symbol	H. sapiens	27044	H. sapiens	SND1	staphylococcal nuclease and tudor domain containing 1	GO:0010587 miRNA catabolic process;GO:0034661 ncRNA catabolic process;GO:0010586 miRNA metabolic process			Cytosol(Enhanced)		(M195)PID CMYB PATHWAY		1.0	0.0	0.0	0.0	0.0	0.0	0.0	0.0	0.0	0.0	0.0	0.0	0.0	1.0	1.0	0.0	0.0	0.0	0.0	0.0
SNRK	54861	symbol	H. sapiens	54861	H. sapiens	SNRK	SNF related kinase	GO:0030099 myeloid cell differentiation;GO:0030097 hemopoiesis;GO:0048534 hematopoietic or lymphoid organ development	CAMK Ser/Thr protein kinase family	Enzymes/{ENZYME proteins/Transferases,Kinases/CAMK Ser/Thr protein kinases}	Cell Junctions;Nucleus;Plasma membrane;Vesicles(Approved)				0.0	0.0	0.0	0.0	0.0	0.0	0.0	0.0	0.0	0.0	0.0	0.0	0.0	0.0	0.0	0.0	0.0	0.0	0.0	0.0
SNX5	27131	symbol	H. sapiens	27131	H. sapiens	SNX5	sorting nexin 5	GO:0007174 epidermal growth factor catabolic process;GO:0035815 positive regulation of renal sodium excretion;GO:0046628 positive regulation of insulin receptor signaling pathway							0.0	0.0	0.0	0.0	0.0	0.0	1.0	0.0	0.0	0.0	1.0	0.0	0.0	0.0	0.0	0.0	0.0	0.0	0.0	1.0
SPAG5	10615	symbol	H. sapiens	10615	H. sapiens	SPAG5	sperm associated antigen 5	GO:1905832 positive regulation of spindle assembly;GO:0090235 regulation of metaphase plate congression;GO:0071539 protein localization to centrosome						(M5925)HALLMARK E2F TARGETS	0.0	0.0	1.0	0.0	0.0	1.0	0.0	0.0	0.0	0.0	0.0	0.0	0.0	0.0	1.0	0.0	0.0	0.0	0.0	0.0
SPATA2	9825	symbol	H. sapiens	9825	H. sapiens	SPATA2	spermatogenesis associated 2	GO:1990108 protein linear deubiquitination;GO:0060544 regulation of necroptotic process;GO:0010803 regulation of tumor necrosis factor-mediated signaling pathway			Nucleoli fibrillar center;Nucleus(Approved)				0.0	0.0	0.0	0.0	0.0	0.0	0.0	0.0	0.0	0.0	0.0	0.0	1.0	1.0	0.0	0.0	0.0	0.0	0.0	0.0
SPCS3	60559	symbol	H. sapiens	60559	H. sapiens	SPCS3	signal peptidase complex subunit 3	GO:0019082 viral protein processing;GO:0006465 signal peptide processing;GO:0045047 protein targeting to ER						(M5908)HALLMARK ANDROGEN RESPONSE; (M5922)HALLMARK UNFOLDED PROTEIN RESPONSE	0.0	0.0	0.0	0.0	0.0	0.0	0.0	0.0	0.0	0.0	0.0	1.0	0.0	0.0	0.0	0.0	0.0	0.0	0.0	0.0
SPEG	10290	symbol	H. sapiens	10290	H. sapiens	SPEG	striated muscle enriched protein kinase	GO:0007517 muscle organ development;GO:0042692 muscle cell differentiation;GO:0008285 negative regulation of cell proliferation	CAMK Ser/Thr protein kinase family	Enzymes/{ENZYME proteins/Transferases,Kinases/CAMK Ser/Thr protein kinases}	Vesicles(Approved)			(M5909)HALLMARK MYOGENESIS; (M5915)HALLMARK APICAL JUNCTION	0.0	0.0	0.0	0.0	0.0	0.0	0.0	0.0	0.0	0.0	0.0	0.0	0.0	0.0	0.0	0.0	0.0	0.0	0.0	0.0
SPOCK2	9806	symbol	H. sapiens	9806	H. sapiens	SPOCK2	SPARC (osteonectin), cwcv and kazal like domains proteoglycan 2	GO:0019800 peptide cross-linking via chondroitin 4-sulfate glycosaminoglycan;GO:0030204 chondroitin sulfate metabolic process;GO:0050654 chondroitin sulfate proteoglycan metabolic process			Nuclear speckles(Uncertain)		(M5882)NABA PROTEOGLYCANS; (M5884)NABA CORE MATRISOME; (M5889)NABA MATRISOME	(M5921)HALLMARK COMPLEMENT	0.0	0.0	0.0	0.0	0.0	0.0	0.0	0.0	0.0	0.0	0.0	0.0	0.0	0.0	0.0	1.0	0.0	0.0	0.0	0.0
SREBF1	6720	symbol	H. sapiens	6720	H. sapiens	SREBF1	sterol regulatory element binding transcription factor 1	GO:0045542 positive regulation of cholesterol biosynthetic process;GO:0003062 regulation of heart rate by chemical signal;GO:0010867 positive regulation of triglyceride biosynthetic process		Transcription factors/Basic domains	Cytosol;Golgi apparatus(Supported)		(M7997)SA CASPASE CASCADE; (M162)PID RXR VDR PATHWAY; (M220)PID CASPASE PATHWAY		0.0	0.0	0.0	0.0	0.0	1.0	0.0	0.0	1.0	0.0	0.0	1.0	0.0	0.0	0.0	0.0	1.0	0.0	0.0	1.0
SRPR	6734	gene_synonym	H. sapiens	6734	H. sapiens	SRPRA	SRP receptor subunit alpha	GO:0006614 SRP-dependent cotranslational protein targeting to membrane;GO:0006613 cotranslational protein targeting to membrane;GO:0036498 IRE1-mediated unfolded protein response						(M5922)HALLMARK UNFOLDED PROTEIN RESPONSE	0.0	0.0	0.0	0.0	0.0	0.0	0.0	0.0	0.0	0.0	0.0	1.0	0.0	0.0	0.0	0.0	0.0	0.0	1.0	0.0
SRSF5	6430	symbol	H. sapiens	6430	H. sapiens	SRSF5	serine and arginine rich splicing factor 5	GO:0006406 mRNA export from nucleus;GO:0006376 mRNA splice site selection;GO:0071427 mRNA-containing ribonucleoprotein complex export from nucleus			Nucleoli;Nucleus(Enhanced)				1.0	0.0	0.0	0.0	1.0	0.0	0.0	0.0	0.0	0.0	0.0	0.0	0.0	0.0	0.0	0.0	0.0	0.0	0.0	0.0
SRSF6	6431	symbol	H. sapiens	6431	H. sapiens	SRSF6	serine and arginine rich splicing factor 6	GO:0060501 positive regulation of epithelial cell proliferation involved in lung morphogenesis;GO:2000675 negative regulation of type B pancreatic cell apoptotic process;GO:2000794 regulation of epithelial cell proliferation involved in lung morphogenesis			Nuclear speckles(Supported)			(M5898)HALLMARK DNA REPAIR	1.0	0.0	0.0	0.0	1.0	0.0	0.0	0.0	0.0	0.0	0.0	0.0	0.0	0.0	0.0	0.0	0.0	0.0	0.0	0.0
SSBP2	23635	symbol	H. sapiens	23635	H. sapiens	SSBP2	single stranded DNA binding protein 2	GO:0045944 positive regulation of transcription by RNA polymerase II;GO:0045893 positive regulation of transcription, DNA-templated;GO:1903508 positive regulation of nucleic acid-templated transcription			Nucleoplasm(Supported)				0.0	0.0	0.0	0.0	0.0	0.0	0.0	0.0	0.0	0.0	0.0	0.0	0.0	0.0	0.0	0.0	0.0	0.0	0.0	0.0
SSR3	6747	symbol	H. sapiens	6747	H. sapiens	SSR3	signal sequence receptor subunit 3	GO:0006614 SRP-dependent cotranslational protein targeting to membrane;GO:0006613 cotranslational protein targeting to membrane;GO:0045047 protein targeting to ER			Cytosol(Uncertain)			(M5934)HALLMARK XENOBIOTIC METABOLISM	0.0	0.0	0.0	0.0	0.0	0.0	0.0	0.0	0.0	0.0	0.0	1.0	0.0	0.0	0.0	0.0	0.0	0.0	1.0	0.0
ST3GAL1	6482	symbol	H. sapiens	6482	H. sapiens	ST3GAL1	ST3 beta-galactoside alpha-2,3-sialyltransferase 1	GO:0018146 keratan sulfate biosynthetic process;GO:0042339 keratan sulfate metabolic process;GO:0016266 O-glycan processing		Enzymes/ENZYME proteins/Transferases					0.0	0.0	0.0	0.0	0.0	0.0	0.0	0.0	1.0	0.0	1.0	0.0	0.0	0.0	0.0	0.0	0.0	0.0	0.0	0.0
STAT3	6774	symbol	H. sapiens	6774	H. sapiens	STAT3	signal transducer and activator of transcription 3	GO:0072540 T-helper 17 cell lineage commitment;GO:1902728 positive regulation of growth factor dependent skeletal muscle satellite cell proliferation;GO:0002295 T-helper cell lineage commitment		Transcription factors/Immunoglobulin fold	Cytosol;Nucleoplasm(Supported)		(M9174)ST STAT3 PATHWAY; (M36)PID IL27 PATHWAY; (M290)PID IL12 STAT4 PATHWAY	(M5897)HALLMARK IL6 JAK STAT3 SIGNALING; (M5913)HALLMARK INTERFERON GAMMA RESPONSE	1.0	0.0	0.0	1.0	1.0	0.0	0.0	1.0	1.0	0.0	0.0	1.0	1.0	1.0	0.0	1.0	1.0	1.0	0.0	1.0
STMN1	3925	symbol	H. sapiens	3925	H. sapiens	STMN1	stathmin 1	GO:0051497 negative regulation of stress fiber assembly;GO:0070495 negative regulation of thrombin-activated receptor signaling pathway;GO:1905098 negative regulation of guanyl-nucleotide exchange factor activity			Cytosol(Supported)		(M209)PID P38 GAMMA DELTA PATHWAY; (M14)PID AURORA B PATHWAY	(M5937)HALLMARK GLYCOLYSIS; (M5925)HALLMARK E2F TARGETS; (M5901)HALLMARK G2M CHECKPOINT	0.0	0.0	1.0	0.0	0.0	0.0	0.0	0.0	0.0	0.0	0.0	0.0	0.0	0.0	0.0	0.0	0.0	1.0	0.0	1.0
STRAP	11171	symbol	H. sapiens	11171	H. sapiens	STRAP	serine/threonine kinase receptor associated protein	GO:0060394 negative regulation of pathway-restricted SMAD protein phosphorylation;GO:0010719 negative regulation of epithelial to mesenchymal transition;GO:0030277 maintenance of gastrointestinal epithelium			Cytosol(Enhanced)Nucleoplasm(Supported)		(M286)PID TGFBR PATHWAY		0.0	0.0	0.0	0.0	0.0	0.0	0.0	0.0	0.0	0.0	0.0	0.0	0.0	0.0	0.0	0.0	0.0	0.0	0.0	1.0
STRN3	29966	symbol	H. sapiens	29966	H. sapiens	STRN3	striatin 3	GO:0033147 negative regulation of intracellular estrogen receptor signaling pathway;GO:0033146 regulation of intracellular estrogen receptor signaling pathway;GO:0033144 negative regulation of intracellular steroid hormone receptor signaling pathway			Cytosol(Supported)Actin filaments;Nucleoplasm(Approved)				0.0	0.0	0.0	0.0	0.0	0.0	0.0	0.0	0.0	0.0	0.0	0.0	0.0	0.0	0.0	0.0	0.0	0.0	0.0	0.0
SUCLG2	8801	symbol	H. sapiens	8801	H. sapiens	SUCLG2	succinate-CoA ligase GDP-forming subunit beta	GO:0006104 succinyl-CoA metabolic process;GO:0006105 succinate metabolic process;GO:0006099 tricarboxylic acid cycle		Citric acid cycle related proteins;Enzymes/ENZYME proteins/Ligase	Mitochondria(Supported)Plasma membrane(Approved)	Succinic acid (Succinate-coa ligase (gdp-forming) activity)		(M5935)HALLMARK FATTY ACID METABOLISM	0.0	0.0	0.0	0.0	0.0	0.0	0.0	0.0	1.0	0.0	0.0	0.0	0.0	0.0	0.0	0.0	0.0	0.0	0.0	0.0
SYAP1	94056	symbol	H. sapiens	94056	H. sapiens	SYAP1	synapse associated protein 1	GO:1990314 cellular response to insulin-like growth factor stimulus;GO:0036120 cellular response to platelet-derived growth factor stimulus;GO:0038203 TORC2 signaling			Golgi apparatus(Enhanced)Cytosol;Nucleoplasm(Supported)				0.0	0.0	0.0	0.0	0.0	0.0	0.0	0.0	0.0	0.0	0.0	0.0	0.0	0.0	0.0	0.0	0.0	0.0	0.0	1.0
SYNCRIP	10492	symbol	H. sapiens	10492	H. sapiens	SYNCRIP	synaptotagmin binding cytoplasmic RNA interacting protein	GO:0070934 CRD-mediated mRNA stabilization;GO:0048255 mRNA stabilization;GO:1902373 negative regulation of mRNA catabolic process			Cytosol;Nucleoplasm(Enhanced)			(M5925)HALLMARK E2F TARGETS; (M5901)HALLMARK G2M CHECKPOINT; (M5926)HALLMARK MYC TARGETS V1	1.0	0.0	0.0	0.0	0.0	0.0	0.0	1.0	0.0	0.0	0.0	0.0	0.0	0.0	0.0	0.0	0.0	0.0	0.0	0.0
TAF1D	79101	symbol	H. sapiens	79101	H. sapiens	TAF1D	TATA-box binding protein associated factor, RNA polymerase I subunit D	GO:0006363 termination of RNA polymerase I transcription;GO:0006362 transcription elongation from RNA polymerase I promoter;GO:0006361 transcription initiation from RNA polymerase I promoter			Microtubule organizing center;Nucleoplasm(Supported)				0.0	0.0	0.0	0.0	0.0	0.0	0.0	0.0	0.0	0.0	0.0	0.0	0.0	0.0	0.0	0.0	0.0	0.0	0.0	0.0
TAPBP	6892	symbol	H. sapiens	6892	H. sapiens	TAPBP	TAP binding protein	GO:0002398 MHC class Ib protein complex assembly;GO:0050823 peptide antigen stabilization;GO:1990668 vesicle fusion with endoplasmic reticulum-Golgi intermediate compartment (ERGIC) membrane						(M5932)HALLMARK INFLAMMATORY RESPONSE; (M5913)HALLMARK INTERFERON GAMMA RESPONSE; (M5950)HALLMARK ALLOGRAFT REJECTION	0.0	1.0	0.0	0.0	0.0	0.0	1.0	0.0	0.0	0.0	1.0	0.0	0.0	1.0	0.0	0.0	0.0	0.0	0.0	0.0
TAX1BP3	30851	symbol	H. sapiens	30851	H. sapiens	TAX1BP3	Tax1 binding protein 3	GO:2000009 negative regulation of protein localization to cell surface;GO:2000008 regulation of protein localization to cell surface;GO:0090630 activation of GTPase activity			Actin filaments;Nucleoli fibrillar center;Vesicles(Approved)			(M5939)HALLMARK P53 PATHWAY	0.0	0.0	1.0	0.0	0.0	1.0	0.0	0.0	0.0	0.0	0.0	0.0	0.0	0.0	0.0	0.0	0.0	0.0	0.0	0.0
TBCC	6903	symbol	H. sapiens	6903	H. sapiens	TBCC	tubulin folding cofactor C	GO:0007023 post-chaperonin tubulin folding pathway;GO:0007021 tubulin complex assembly;GO:0006457 protein folding			Cytosol(Enhanced)				0.0	0.0	0.0	0.0	0.0	0.0	0.0	0.0	0.0	0.0	0.0	0.0	0.0	0.0	0.0	0.0	0.0	0.0	0.0	0.0
TBL1XR1	79718	symbol	H. sapiens	79718	H. sapiens	TBL1XR1	TBL1X receptor 1	GO:0060613 fat pad development;GO:0001835 blastocyst hatching;GO:0090207 regulation of triglyceride metabolic process			Nucleoplasm(Approved)		(M223)PID BETA CATENIN NUC PATHWAY		0.0	0.0	0.0	0.0	0.0	0.0	1.0	0.0	0.0	0.0	0.0	0.0	0.0	1.0	0.0	0.0	0.0	0.0	0.0	0.0
TFDP1	7027	symbol	H. sapiens	7027	H. sapiens	TFDP1	transcription factor Dp-1	GO:1900740 positive regulation of protein insertion into mitochondrial membrane involved in apoptotic signaling pathway;GO:1900739 regulation of protein insertion into mitochondrial membrane involved in apoptotic signaling pathway;GO:1901030 positive regulation of mitochondrial outer membrane permeabilization involved in apoptotic signaling pathway		Transcription factors/Helix-turn-helix domains	Cytosol;Nucleoplasm(Supported)		(M279)PID RB 1PATHWAY; (M40)PID E2F PATHWAY; (M2)PID SMAD2 3NUCLEAR PATHWAY	(M5901)HALLMARK G2M CHECKPOINT; (M5926)HALLMARK MYC TARGETS V1	0.0	0.0	1.0	0.0	0.0	1.0	0.0	0.0	0.0	0.0	0.0	1.0	0.0	1.0	1.0	0.0	1.0	0.0	1.0	0.0
THOC4	10189	gene_synonym	H. sapiens	10189	H. sapiens	ALYREF	Aly/REF export factor	GO:0046784 viral mRNA export from host cell nucleus;GO:0044417 translocation of molecules into host;GO:0006406 mRNA export from nucleus			Nuclear speckles(Enhanced)			(M5898)HALLMARK DNA REPAIR	1.0	0.0	0.0	0.0	1.0	0.0	0.0	0.0	0.0	0.0	0.0	0.0	0.0	0.0	0.0	0.0	0.0	0.0	0.0	0.0
TIPARP	25976	symbol	H. sapiens	25976	H. sapiens	TIPARP	TCDD inducible poly(ADP-ribose) polymerase	GO:1904612 response to 2,3,7,8-tetrachlorodibenzodioxine;GO:0070213 protein auto-ADP-ribosylation;GO:0008209 androgen metabolic process		Enzymes/ENZYME proteins/Transferases	Microtubules(Approved)			(M5906)HALLMARK ESTROGEN RESPONSE EARLY; (M5891)HALLMARK HYPOXIA; (M5890)HALLMARK TNFA SIGNALING VIA NFKB	0.0	0.0	0.0	0.0	0.0	0.0	0.0	0.0	0.0	0.0	0.0	0.0	0.0	0.0	0.0	0.0	0.0	0.0	0.0	1.0
TKT	7086	symbol	H. sapiens	7086	H. sapiens	TKT	transketolase	GO:0005999 xylulose biosynthetic process;GO:0009052 pentose-phosphate shunt, non-oxidative branch;GO:0019322 pentose biosynthetic process		Enzymes/ENZYME proteins/Transferases	Nucleoplasm(Enhanced)			(M5905)HALLMARK ADIPOGENESIS	0.0	0.0	0.0	0.0	0.0	0.0	0.0	0.0	1.0	0.0	0.0	0.0	0.0	0.0	0.0	0.0	0.0	0.0	0.0	0.0
TLK1	9874	symbol	H. sapiens	9874	H. sapiens	TLK1	tousled like kinase 1	GO:0001672 regulation of chromatin assembly or disassembly;GO:1902275 regulation of chromatin organization;GO:0006333 chromatin assembly or disassembly	Other	Enzymes/{ENZYME proteins/Transferases,Kinases}	Nucleus(Enhanced)			(M5893)HALLMARK MITOTIC SPINDLE	0.0	0.0	0.0	0.0	0.0	0.0	0.0	0.0	0.0	0.0	0.0	0.0	0.0	0.0	0.0	0.0	0.0	0.0	0.0	0.0
TM9SF3	56889	symbol	H. sapiens	56889	H. sapiens	TM9SF3	transmembrane 9 superfamily member 3	GO:0072657 protein localization to membrane;GO:0034613 cellular protein localization;GO:0070727 cellular macromolecule localization			Golgi apparatus;Vesicles(Approved)				0.0	0.0	0.0	0.0	0.0	0.0	0.0	0.0	0.0	0.0	0.0	0.0	0.0	0.0	0.0	0.0	0.0	0.0	1.0	0.0
TMBIM6	7009	symbol	H. sapiens	7009	H. sapiens	TMBIM6	transmembrane BAX inhibitor motif containing 6	GO:0010523 negative regulation of calcium ion transport into cytosol;GO:0060702 negative regulation of endoribonuclease activity;GO:1903298 negative regulation of hypoxia-induced intrinsic apoptotic signaling pathway		Transporters/Transporter channels and pores				(M5941)HALLMARK UV RESPONSE UP; (M5934)HALLMARK XENOBIOTIC METABOLISM	0.0	0.0	0.0	0.0	0.0	0.0	0.0	0.0	0.0	0.0	0.0	0.0	0.0	1.0	0.0	1.0	1.0	0.0	0.0	0.0
TMED10	10972	symbol	H. sapiens	10972	H. sapiens	TMED10	transmembrane p24 trafficking protein 10	GO:0048205 COPI coating of Golgi vesicle;GO:0048200 Golgi transport vesicle coating;GO:0035964 COPI-coated vesicle budding			Golgi apparatus(Supported)			(M5910)HALLMARK PROTEIN SECRETION	0.0	1.0	0.0	1.0	0.0	0.0	0.0	1.0	0.0	0.0	1.0	0.0	0.0	0.0	0.0	0.0	0.0	0.0	0.0	0.0
TMED2	10959	symbol	H. sapiens	10959	H. sapiens	TMED2	transmembrane p24 trafficking protein 2	GO:0048205 COPI coating of Golgi vesicle;GO:0048200 Golgi transport vesicle coating;GO:0035964 COPI-coated vesicle budding		Transporters	Vesicles(Supported)			(M5910)HALLMARK PROTEIN SECRETION; (M5898)HALLMARK DNA REPAIR	0.0	1.0	0.0	0.0	0.0	0.0	0.0	0.0	0.0	0.0	1.0	0.0	0.0	1.0	0.0	0.0	0.0	0.0	1.0	0.0
TMED9	54732	symbol	H. sapiens	54732	H. sapiens	TMED9	transmembrane p24 trafficking protein 9	GO:0048205 COPI coating of Golgi vesicle;GO:0048200 Golgi transport vesicle coating;GO:0035964 COPI-coated vesicle budding							0.0	1.0	0.0	0.0	0.0	0.0	0.0	0.0	0.0	0.0	1.0	0.0	0.0	0.0	0.0	0.0	0.0	0.0	0.0	0.0
TMEM123	114908	symbol	H. sapiens	114908	H. sapiens	TMEM123	transmembrane protein 123	GO:0070267 oncosis;GO:0045793 positive regulation of cell size;GO:0070265 necrotic cell death			Golgi apparatus(Supported)Cytosol;Vesicles(Approved)				0.0	0.0	0.0	0.0	0.0	0.0	0.0	0.0	0.0	0.0	0.0	0.0	0.0	0.0	0.0	0.0	0.0	0.0	0.0	0.0
TMEM43	79188	symbol	H. sapiens	79188	H. sapiens	TMEM43	transmembrane protein 43	GO:0071763 nuclear membrane organization;GO:0006998 nuclear envelope organization;GO:0006997 nucleus organization							0.0	0.0	0.0	0.0	0.0	0.0	0.0	0.0	0.0	0.0	0.0	0.0	0.0	0.0	0.0	0.0	0.0	0.0	0.0	0.0
TMEM48	55706	gene_synonym	H. sapiens	55706	H. sapiens	NDC1	NDC1 transmembrane nucleoporin	GO:0006409 tRNA export from nucleus;GO:0006110 regulation of glycolytic process;GO:0071431 tRNA-containing ribonucleoprotein complex export from nucleus		Transporters/Transporter channels and pores	Nuclear membrane(Supported)Plasma membrane(Approved)Actin filaments(Uncertain)				1.0	0.0	1.0	0.0	1.0	0.0	0.0	0.0	1.0	0.0	0.0	0.0	0.0	1.0	0.0	0.0	0.0	0.0	0.0	0.0
TMEM97	27346	symbol	H. sapiens	27346	H. sapiens	TMEM97	transmembrane protein 97	GO:0042632 cholesterol homeostasis;GO:0055092 sterol homeostasis;GO:0055088 lipid homeostasis			Cytosol;Nuclear membrane;Plasma membrane(Approved)			(M5928)HALLMARK MYC TARGETS V2; (M5892)HALLMARK CHOLESTEROL HOMEOSTASIS; (M5924)HALLMARK MTORC1 SIGNALING	0.0	0.0	0.0	0.0	0.0	0.0	0.0	0.0	0.0	0.0	0.0	0.0	0.0	0.0	0.0	0.0	0.0	0.0	0.0	0.0
TMUB1	83590	symbol	H. sapiens	83590	H. sapiens	TMUB1	transmembrane and ubiquitin like domain containing 1	GO:0030433 ubiquitin-dependent ERAD pathway;GO:0036503 ERAD pathway;GO:0043161 proteasome-mediated ubiquitin-dependent protein catabolic process		Transporters/Accessory Factors Involved in Transport	Cytosol;Nucleoplasm(Supported)				0.0	0.0	0.0	0.0	0.0	0.0	1.0	0.0	0.0	0.0	0.0	0.0	0.0	0.0	0.0	0.0	0.0	0.0	0.0	0.0
TNFAIP3	7128	symbol	H. sapiens	7128	H. sapiens	TNFAIP3	TNF alpha induced protein 3	GO:0070429 negative regulation of nucleotide-binding oligomerization domain containing 1 signaling pathway;GO:0070433 negative regulation of nucleotide-binding oligomerization domain containing 2 signaling pathway;GO:0034148 negative regulation of toll-like receptor 5 signaling pathway		Enzymes/{ENZYME proteins/Hydrolases,Peptidases/Cysteine-type peptidases}	Vesicles(Supported)		(M37)PID NFKAPPAB CANONICAL PATHWAY; (M18030)ST TUMOR NECROSIS FACTOR PATHWAY; (M45)PID CD40 PATHWAY	(M5953)HALLMARK KRAS SIGNALING UP; (M5913)HALLMARK INTERFERON GAMMA RESPONSE; (M5891)HALLMARK HYPOXIA	0.0	0.0	0.0	0.0	0.0	0.0	1.0	0.0	0.0	1.0	0.0	1.0	1.0	1.0	1.0	1.0	1.0	0.0	0.0	0.0
TNKS2	80351	symbol	H. sapiens	80351	H. sapiens	TNKS2	tankyrase 2	GO:0032212 positive regulation of telomere maintenance via telomerase;GO:1904355 positive regulation of telomere capping;GO:1904357 negative regulation of telomere maintenance via telomere lengthening		Enzymes/ENZYME proteins/Transferases	Microtubules(Approved)				0.0	0.0	0.0	0.0	0.0	0.0	1.0	0.0	0.0	0.0	0.0	0.0	0.0	1.0	0.0	0.0	0.0	0.0	0.0	0.0
TNPO3	23534	symbol	H. sapiens	23534	H. sapiens	TNPO3	transportin 3	GO:0006606 protein import into nucleus;GO:0051170 import into nucleus;GO:0017038 protein import			Vesicles(Enhanced)				0.0	0.0	0.0	0.0	1.0	0.0	0.0	0.0	0.0	0.0	0.0	1.0	0.0	0.0	0.0	0.0	0.0	0.0	0.0	0.0
TOB1	10140	symbol	H. sapiens	10140	H. sapiens	TOB1	transducer of ERBB2, 1	GO:0060212 negative regulation of nuclear-transcribed mRNA poly(A) tail shortening;GO:1900152 negative regulation of nuclear-transcribed mRNA catabolic process, deadenylation-dependent decay;GO:0060213 positive regulation of nuclear-transcribed mRNA poly(A) tail shortening			Nucleoplasm;Vesicles(Approved)			(M5905)HALLMARK ADIPOGENESIS; (M5906)HALLMARK ESTROGEN RESPONSE EARLY; (M5939)HALLMARK P53 PATHWAY	1.0	0.0	0.0	0.0	0.0	0.0	0.0	1.0	0.0	0.0	0.0	0.0	0.0	0.0	0.0	0.0	0.0	0.0	0.0	1.0
TPI1	7167	symbol	H. sapiens	7167	H. sapiens	TPI1	triosephosphate isomerase 1	GO:0061621 canonical glycolysis;GO:0061620 glycolytic process through glucose-6-phosphate;GO:0061615 glycolytic process through fructose-6-phosphate		Enzymes/ENZYME proteins/Isomerase	Nucleoplasm(Enhanced)	N-Hydroxy-4-Phosphono-Butanamide (Ubiquitin protein ligase binding);2-Phosphoglycolic Acid (Ubiquitin protein ligase binding);Phosphoglycolohydroxamic Acid (Ubiquitin protein ligase binding);3-(2-Benzothiazolylthio)-1-Propanesulfonic Acid (Ubiquitin protein ligase binding);[2(Formyl-Hydroxy-Amino)-Ethyl]-Phosphonic Acid (Ubiquitin protein ligase binding);Fluorotryptophane (Ubiquitin protein ligas…		(M5937)HALLMARK GLYCOLYSIS; (M5891)HALLMARK HYPOXIA; (M5924)HALLMARK MTORC1 SIGNALING	1.0	0.0	0.0	0.0	0.0	0.0	0.0	0.0	1.0	0.0	0.0	0.0	0.0	0.0	0.0	0.0	0.0	0.0	0.0	0.0
TPM4	7171	symbol	H. sapiens	7171	H. sapiens	TPM4	tropomyosin 4	GO:0030049 muscle filament sliding;GO:0033275 actin-myosin filament sliding;GO:0070252 actin-mediated cell contraction			Actin filaments;Cytosol(Approved)			(M5930)HALLMARK EPITHELIAL MESENCHYMAL TRANSITION	0.0	0.0	0.0	0.0	0.0	0.0	0.0	0.0	0.0	0.0	0.0	0.0	0.0	0.0	0.0	0.0	0.0	0.0	0.0	0.0
TPRG1L	127262	symbol	H. sapiens	127262	H. sapiens	TPRG1L	tumor protein p63 regulated 1 like	GO:0051966 regulation of synaptic transmission, glutamatergic;GO:0035249 synaptic transmission, glutamatergic;GO:0050804 modulation of chemical synaptic transmission			Cytosol;Vesicles(Approved)				0.0	0.0	0.0	0.0	0.0	0.0	0.0	0.0	0.0	0.0	0.0	0.0	0.0	0.0	0.0	0.0	0.0	0.0	0.0	0.0
TRA1	7184	gene_synonym	H. sapiens	7184	H. sapiens	HSP90B1	heat shock protein 90 beta family member 1	GO:0031247 actin rod assembly;GO:0036500 ATF6-mediated unfolded protein response;GO:0071318 cellular response to ATP			Endoplasmic reticulum(Enhanced)	Rifabutin (Virion binding);2-Chlorodideoxyadenosine (Virion binding);1-Methoxy-2-(2-Methoxyethoxy)Ethane (Virion binding);N-Ethyl-5'-Carboxamido Adenosine (Virion binding);Radicicol (Virion binding);METHYL 3-CHLORO-2-{3-[(2,5-DIHYDROXY-4-METHOXYPHENYL)AMINO]-3-OXOPROPYL}-4,6-DIHYDROXYBENZOATE (Virion binding);2-(3-AMINO-2,5,6-TRIMETHOXYPHENYL)ETHYL 5-CHLORO-2,4-DIHYDROXYBENZOATE (Virion binding)	(M183)PID IL6 7 PATHWAY	(M5923)HALLMARK PI3K AKT MTOR SIGNALING; (M5922)HALLMARK UNFOLDED PROTEIN RESPONSE; (M5924)HALLMARK MTORC1 SIGNALING	0.0	0.0	0.0	0.0	0.0	0.0	1.0	0.0	0.0	1.0	1.0	0.0	1.0	1.0	0.0	0.0	0.0	0.0	0.0	0.0
TRA2B	6434	symbol	H. sapiens	6434	H. sapiens	TRA2B	transformer 2 beta homolog	GO:0021796 cerebral cortex regionalization;GO:0021978 telencephalon regionalization;GO:0048026 positive regulation of mRNA splicing, via spliceosome			Nucleoplasm(Enhanced)			(M5925)HALLMARK E2F TARGETS; (M5901)HALLMARK G2M CHECKPOINT; (M5926)HALLMARK MYC TARGETS V1	1.0	0.0	0.0	0.0	0.0	0.0	0.0	0.0	0.0	0.0	0.0	0.0	0.0	0.0	0.0	0.0	1.0	0.0	0.0	0.0
TRAF3IP2	10758	symbol	H. sapiens	10758	H. sapiens	TRAF3IP2	TRAF3 interacting protein 2	GO:0002230 positive regulation of defense response to virus by host;GO:0050691 regulation of defense response to virus by host;GO:0048305 immunoglobulin secretion			Golgi apparatus;Vesicles(Approved)				0.0	0.0	0.0	0.0	0.0	0.0	0.0	0.0	0.0	0.0	0.0	0.0	0.0	0.0	0.0	0.0	1.0	0.0	0.0	0.0
TRIB1	10221	symbol	H. sapiens	10221	H. sapiens	TRIB1	tribbles pseudokinase 1	GO:0045645 positive regulation of eosinophil differentiation;GO:0045659 negative regulation of neutrophil differentiation;GO:0045643 regulation of eosinophil differentiation	CAMK Ser/Thr protein kinase family	Enzymes/Kinases/CAMK Ser/Thr protein kinases	Plasma membrane(Approved)			(M5953)HALLMARK KRAS SIGNALING UP; (M5890)HALLMARK TNFA SIGNALING VIA NFKB	0.0	0.0	0.0	0.0	0.0	0.0	1.0	0.0	0.0	0.0	0.0	0.0	0.0	0.0	0.0	1.0	0.0	0.0	0.0	1.0
TRPC4AP	26133	symbol	H. sapiens	26133	H. sapiens	TRPC4AP	transient receptor potential cation channel subfamily C member 4 associated protein	GO:0048820 hair follicle maturation;GO:0001942 hair follicle development;GO:0022405 hair cycle process			Cytosol(Approved)				0.0	0.0	0.0	0.0	0.0	0.0	1.0	0.0	0.0	0.0	0.0	0.0	0.0	0.0	0.0	0.0	0.0	0.0	0.0	0.0
TSC22D3	1831	symbol	H. sapiens	1831	H. sapiens	TSC22D3	TSC22 domain family member 3	GO:0070236 negative regulation of activation-induced cell death of T cells;GO:0070235 regulation of activation-induced cell death of T cells;GO:0006924 activation-induced cell death of T cells		Transcription factors/Basic domains	Cytosol;Golgi apparatus;Nuclear speckles(Approved)				0.0	0.0	0.0	0.0	0.0	0.0	0.0	0.0	0.0	0.0	0.0	0.0	0.0	0.0	0.0	1.0	0.0	0.0	0.0	0.0
TTC39A	22996	symbol	H. sapiens	22996	H. sapiens	TTC39A	tetratricopeptide repeat domain 39A	GO:0008150 biological_process			Centrosome(Approved)			(M5906)HALLMARK ESTROGEN RESPONSE EARLY	0.0	0.0	0.0	0.0	0.0	0.0	0.0	0.0	0.0	0.0	0.0	0.0	0.0	0.0	0.0	0.0	0.0	0.0	0.0	0.0
TUBA1C	84790	symbol	H. sapiens	84790	H. sapiens	TUBA1C	tubulin alpha 1c	GO:0030705 cytoskeleton-dependent intracellular transport;GO:0000226 microtubule cytoskeleton organization;GO:0051301 cell division			Microtubules(Supported)	Epothilone D (Structural molecule activity);Epothilone B (Structural molecule activity);CYT997 (Structural molecule activity);2-MERCAPTO-N-[1,2,3,10-TETRAMETHOXY-9-OXO-5,6,7,9-TETRAHYDRO-BENZO[A]HEPTALEN-7-YL]ACETAMIDE (Structural molecule activity)			0.0	1.0	1.0	0.0	0.0	0.0	0.0	0.0	0.0	0.0	1.0	0.0	0.0	1.0	0.0	0.0	0.0	0.0	0.0	0.0
TUBB	203068	symbol	H. sapiens	203068	H. sapiens	TUBB	tubulin beta class I	GO:0097711 ciliary basal body-plasma membrane docking;GO:0042267 natural killer cell mediated cytotoxicity;GO:0043312 neutrophil degranulation			Microtubules(Supported)	Vinorelbine (Ubiquitin protein ligase binding);Vincristine (Ubiquitin protein ligase binding);Vinblastine (Ubiquitin protein ligase binding);Podofilox (Ubiquitin protein ligase binding);Colchicine (Ubiquitin protein ligase binding);Epothilone D (Ubiquitin protein ligase binding);Epothilone B (Ubiquitin protein ligase binding);CYT997 (Ubiquitin protein ligase binding);CA4P (Ubiquitin protein ligas…		(M5925)HALLMARK E2F TARGETS	0.0	0.0	1.0	1.0	0.0	0.0	0.0	0.0	0.0	0.0	0.0	0.0	0.0	0.0	1.0	0.0	0.0	0.0	0.0	0.0
TUBB2C	10383	gene_synonym	H. sapiens	10383	H. sapiens	TUBB4B	tubulin beta 4B class IVb	GO:0097711 ciliary basal body-plasma membrane docking;GO:0042267 natural killer cell mediated cytotoxicity;GO:0043312 neutrophil degranulation			Microtubules(Supported)	Albendazole (Unfolded protein binding);Mebendazole (Unfolded protein binding);Epothilone D (Unfolded protein binding);Epothilone B (Unfolded protein binding);Oxibendazole (Unfolded protein binding);CYT997 (Unfolded protein binding)			0.0	1.0	1.0	1.0	0.0	0.0	0.0	0.0	0.0	0.0	1.0	0.0	0.0	1.0	1.0	0.0	0.0	0.0	0.0	0.0
TXNDC5	81567	symbol	H. sapiens	81567	H. sapiens	TXNDC5	thioredoxin domain containing 5	GO:0043312 neutrophil degranulation;GO:0002283 neutrophil activation involved in immune response;GO:0043277 apoptotic cell clearance			Endoplasmic reticulum(Approved)				0.0	0.0	0.0	1.0	0.0	0.0	0.0	0.0	0.0	0.0	1.0	0.0	0.0	0.0	0.0	0.0	0.0	0.0	0.0	0.0
TYMS	7298	symbol	H. sapiens	7298	H. sapiens	TYMS	thymidylate synthetase	GO:0006235 dTTP biosynthetic process;GO:0006231 dTMP biosynthetic process;GO:0060574 intestinal epithelial cell maturation		Enzymes/ENZYME proteins/Transferases		Raltitrexed (Thymidylate synthase activity);Floxuridine (Thymidylate synthase activity);Trifluridine (Thymidylate synthase activity);Trimethoprim (Thymidylate synthase activity);Gemcitabine (Thymidylate synthase activity);Fluorouracil (Thymidylate synthase activity);Pemetrexed (Thymidylate synthase activity);Capecitabine (Thymidylate synthase activity);Thymidine-5'-Phosphate (Thymidylate synthase…	(M40)PID E2F PATHWAY	(M5898)HALLMARK DNA REPAIR; (M5926)HALLMARK MYC TARGETS V1	0.0	0.0	1.0	0.0	0.0	0.0	0.0	1.0	1.0	0.0	0.0	0.0	0.0	1.0	1.0	0.0	0.0	0.0	0.0	0.0
U2AF1	7307	symbol	H. sapiens	7307	H. sapiens	U2AF1	U2 small nuclear RNA auxiliary factor 1	GO:0006406 mRNA export from nucleus;GO:0071427 mRNA-containing ribonucleoprotein complex export from nucleus;GO:0071426 ribonucleoprotein complex export from nucleus			Nucleoplasm(Enhanced)			(M5926)HALLMARK MYC TARGETS V1	1.0	0.0	0.0	0.0	1.0	0.0	0.0	0.0	0.0	0.0	0.0	0.0	0.0	0.0	0.0	0.0	0.0	0.0	0.0	0.0
UBA3	9039	symbol	H. sapiens	9039	H. sapiens	UBA3	ubiquitin like modifier activating enzyme 3	GO:0007113 endomitotic cell cycle;GO:0045116 protein neddylation;GO:0043687 post-translational protein modification			Centrosome;Cytosol;Nucleoplasm;Plasma membrane(Approved)		(M119)PID ERB GENOMIC PATHWAY; (M58)PID AR PATHWAY; (M200)PID ERA GENOMIC PATHWAY		0.0	1.0	0.0	0.0	0.0	0.0	1.0	0.0	0.0	0.0	0.0	0.0	0.0	1.0	0.0	0.0	0.0	0.0	0.0	0.0
UBC	7316	symbol	H. sapiens	7316	H. sapiens	UBC	ubiquitin C	GO:0035666 TRIF-dependent toll-like receptor signaling pathway;GO:0070423 nucleotide-binding oligomerization domain containing signaling pathway;GO:0002756 MyD88-independent toll-like receptor signaling pathway				N-Formylmethionine (Protease binding)		(M5905)HALLMARK ADIPOGENESIS	1.0	1.0	1.0	0.0	0.0	0.0	1.0	0.0	1.0	1.0	1.0	1.0	1.0	1.0	0.0	0.0	0.0	1.0	0.0	1.0
UBE2J1	51465	symbol	H. sapiens	51465	H. sapiens	UBE2J1	ubiquitin conjugating enzyme E2 J1	GO:1904153 negative regulation of retrograde protein transport, ER to cytosol;GO:1904293 negative regulation of ERAD pathway;GO:1904152 regulation of retrograde protein transport, ER to cytosol		Enzymes/ENZYME proteins/Transferases				(M5908)HALLMARK ANDROGEN RESPONSE	0.0	1.0	0.0	0.0	0.0	1.0	1.0	0.0	1.0	0.0	0.0	0.0	0.0	0.0	0.0	0.0	1.0	0.0	0.0	0.0
UBE2O	63893	symbol	H. sapiens	63893	H. sapiens	UBE2O	ubiquitin conjugating enzyme E2 O	GO:0030513 positive regulation of BMP signaling pathway;GO:0070534 protein K63-linked ubiquitination;GO:0030510 regulation of BMP signaling pathway		Enzymes/ENZYME proteins/Transferases	Nuclear bodies;Nucleus(Supported)				0.0	1.0	0.0	0.0	0.0	0.0	1.0	0.0	0.0	0.0	0.0	0.0	0.0	0.0	0.0	0.0	0.0	0.0	0.0	1.0
UBR5	51366	symbol	H. sapiens	51366	H. sapiens	UBR5	ubiquitin protein ligase E3 component n-recognin 5	GO:1901315 negative regulation of histone H2A K63-linked ubiquitination;GO:1901314 regulation of histone H2A K63-linked ubiquitination;GO:1900045 negative regulation of protein K63-linked ubiquitination		Enzymes/ENZYME proteins/Transferases	Cytosol;Nucleoplasm(Supported)				0.0	0.0	0.0	0.0	1.0	1.0	1.0	0.0	0.0	0.0	0.0	1.0	0.0	0.0	0.0	0.0	1.0	0.0	0.0	0.0
UHMK1	127933	symbol	H. sapiens	127933	H. sapiens	UHMK1	U2AF homology motif kinase 1	GO:0046825 regulation of protein export from nucleus;GO:0045948 positive regulation of translational initiation;GO:0006446 regulation of translational initiation	Other	Enzymes/{ENZYME proteins/Transferases,Kinases}	Nucleoplasm(Supported)Golgi apparatus(Approved)				0.0	0.0	0.0	0.0	1.0	1.0	0.0	1.0	0.0	0.0	0.0	0.0	0.0	0.0	1.0	0.0	1.0	0.0	0.0	0.0
UXS1	80146	symbol	H. sapiens	80146	H. sapiens	UXS1	UDP-glucuronate decarboxylase 1	GO:0033320 UDP-D-xylose biosynthetic process;GO:0033319 UDP-D-xylose metabolic process;GO:0009226 nucleotide-sugar biosynthetic process		Enzymes/ENZYME proteins/Lyases					0.0	0.0	0.0	0.0	0.0	0.0	0.0	0.0	1.0	0.0	0.0	0.0	0.0	0.0	0.0	0.0	0.0	0.0	0.0	0.0
VAMP7	6845	symbol	H. sapiens	6845	H. sapiens	VAMP7	vesicle associated membrane protein 7	GO:1903595 positive regulation of histamine secretion by mast cell;GO:1900483 regulation of protein targeting to vacuolar membrane;GO:1903593 regulation of histamine secretion by mast cell			Vesicles(Supported)			(M5910)HALLMARK PROTEIN SECRETION	0.0	0.0	0.0	1.0	0.0	1.0	0.0	0.0	0.0	1.0	1.0	1.0	1.0	0.0	0.0	1.0	1.0	0.0	1.0	0.0
VAPA	9218	symbol	H. sapiens	9218	H. sapiens	VAPA	VAMP associated protein A	GO:0044791 positive regulation by host of viral release from host cell;GO:0044789 modulation by host of viral release from host cell;GO:1902188 positive regulation of viral release from host cell			Endoplasmic reticulum(Enhanced)			(M5908)HALLMARK ANDROGEN RESPONSE	0.0	0.0	0.0	1.0	0.0	0.0	0.0	0.0	0.0	0.0	1.0	0.0	0.0	0.0	0.0	0.0	0.0	0.0	0.0	0.0
VIM	7431	symbol	H. sapiens	7431	H. sapiens	VIM	vimentin	GO:0070307 lens fiber cell development;GO:0060020 Bergmann glial cell differentiation;GO:0071225 cellular response to muramyl dipeptide			Intermediate filaments(Approved)		(M14)PID AURORA B PATHWAY; (M220)PID CASPASE PATHWAY	(M5930)HALLMARK EPITHELIAL MESENCHYMAL TRANSITION	1.0	0.0	0.0	0.0	0.0	0.0	0.0	1.0	0.0	0.0	0.0	0.0	1.0	0.0	0.0	0.0	0.0	0.0	0.0	0.0
VPS35	55737	symbol	H. sapiens	55737	H. sapiens	VPS35	VPS35 retromer complex component	GO:1903181 positive regulation of dopamine biosynthetic process;GO:0098887 neurotransmitter receptor transport, endosome to postsynaptic membrane;GO:0032463 negative regulation of protein homooligomerization			Endosomes;Lysosomes(Supported)				0.0	0.0	0.0	0.0	0.0	1.0	1.0	0.0	0.0	0.0	0.0	1.0	0.0	1.0	0.0	0.0	1.0	0.0	1.0	0.0
VPS36	51028	symbol	H. sapiens	51028	H. sapiens	VPS36	vacuolar protein sorting 36 homolog	GO:0043328 protein transport to vacuole involved in ubiquitin-dependent protein catabolic process via the multivesicular body sorting pathway;GO:0036258 multivesicular body assembly;GO:0036257 multivesicular body organization			Lysosomes;Plasma membrane;Vesicles(Supported)Cell Junctions(Approved)				0.0	0.0	0.0	0.0	0.0	0.0	1.0	0.0	0.0	0.0	1.0	1.0	0.0	0.0	0.0	0.0	0.0	0.0	0.0	0.0
VPS41	27072	symbol	H. sapiens	27072	H. sapiens	VPS41	VPS41 subunit of HOPS complex	GO:0035542 regulation of SNARE complex assembly;GO:0034058 endosomal vesicle fusion;GO:1902774 late endosome to lysosome transport							0.0	0.0	0.0	1.0	0.0	0.0	0.0	0.0	0.0	0.0	1.0	1.0	0.0	0.0	0.0	0.0	0.0	0.0	0.0	0.0
WDR1	9948	symbol	H. sapiens	9948	H. sapiens	WDR1	WD repeat domain 1	GO:0042247 establishment of planar polarity of follicular epithelium;GO:0030043 actin filament fragmentation;GO:0030836 positive regulation of actin filament depolymerization			Cell Junctions;Plasma membrane(Supported)			(M5946)HALLMARK COAGULATION	0.0	0.0	0.0	1.0	0.0	0.0	0.0	0.0	0.0	0.0	0.0	0.0	0.0	1.0	0.0	0.0	0.0	0.0	0.0	0.0
WEE1	7465	symbol	H. sapiens	7465	H. sapiens	WEE1	WEE1 G2 checkpoint kinase	GO:2000134 negative regulation of G1/S transition of mitotic cell cycle;GO:1902807 negative regulation of cell cycle G1/S phase transition;GO:2000045 regulation of G1/S transition of mitotic cell cycle	Other	Enzymes/{ENZYME proteins/Transferases,Kinases}	Nucleoli(Approved)	9-HYDROXY-4-PHENYL-6H-PYRROLO[3,4-C]CARBAZOLE-1,3-DIONE (Protein tyrosine kinase activity);9-HYDROXY-6-(3-HYDROXYPROPYL)-4-(2-METHOXYPHENYL)PYRROLO[3,4-C]CARBAZOLE-1,3(2H,6H)-DIONE (Protein tyrosine kinase activity);N-[4-(2-CHLOROPHENYL)-1,3-DIOXO-1,2,3,6-TETRAHYDROPYRROLO[3,4-C]CARBAZOL-9-YL]FORMAMIDE (Protein tyrosine kinase activity);4-(2-chlorophenyl)-8-(2-hydroxyethyl)-6-methylpyrrolo[3,4-e]…	(M10154)SA G2 AND M PHASES; (M129)PID PLK1 PATHWAY	(M5902)HALLMARK APOPTOSIS; (M5925)HALLMARK E2F TARGETS	0.0	1.0	1.0	0.0	0.0	0.0	0.0	0.0	0.0	0.0	0.0	0.0	0.0	1.0	1.0	0.0	0.0	0.0	0.0	0.0
XPO1	7514	symbol	H. sapiens	7514	H. sapiens	XPO1	exportin 1	GO:0000056 ribosomal small subunit export from nucleus;GO:0000055 ribosomal large subunit export from nucleus;GO:0000054 ribosomal subunit export from nucleus		Transporters/Transporter channels and pores	Cytosol;Nuclear membrane;Nucleoplasm;Vesicles(Enhanced)		(M140)PID RANBP2 PATHWAY; (M37)PID NFKAPPAB CANONICAL PATHWAY; (M30)PID HDAC CLASSII PATHWAY	(M5925)HALLMARK E2F TARGETS; (M5901)HALLMARK G2M CHECKPOINT; (M5926)HALLMARK MYC TARGETS V1	1.0	0.0	1.0	0.0	1.0	1.0	0.0	0.0	0.0	0.0	0.0	0.0	0.0	1.0	1.0	0.0	1.0	0.0	0.0	0.0
XPOT	11260	symbol	H. sapiens	11260	H. sapiens	XPOT	exportin for tRNA	GO:0071528 tRNA re-export from nucleus;GO:0006409 tRNA export from nucleus;GO:0071431 tRNA-containing ribonucleoprotein complex export from nucleus		Transporters/Transporter channels and pores	Cytosol;Nucleoplasm(Enhanced)			(M5922)HALLMARK UNFOLDED PROTEIN RESPONSE; (M5926)HALLMARK MYC TARGETS V1	1.0	0.0	0.0	0.0	1.0	0.0	0.0	0.0	0.0	0.0	0.0	0.0	0.0	0.0	0.0	0.0	0.0	0.0	0.0	0.0
YBX1	4904	symbol	H. sapiens	4904	H. sapiens	YBX1	Y-box binding protein 1	GO:0070934 CRD-mediated mRNA stabilization;GO:1990428 miRNA transport;GO:2000773 negative regulation of cellular senescence		Transcription factors	Cytosol(Enhanced)Vesicles(Supported)		(M50)PID PTP1B PATHWAY		1.0	0.0	1.0	0.0	0.0	0.0	0.0	1.0	0.0	0.0	0.0	0.0	0.0	1.0	0.0	0.0	0.0	0.0	0.0	0.0
YIPF5	81555	symbol	H. sapiens	81555	H. sapiens	YIPF5	Yip1 domain family member 5	GO:0060628 regulation of ER to Golgi vesicle-mediated transport;GO:0006888 ER to Golgi vesicle-mediated transport;GO:0032386 regulation of intracellular transport			Endoplasmic reticulum;Golgi apparatus;Vesicles(Supported)Nucleoplasm(Approved)				0.0	0.0	0.0	0.0	0.0	1.0	0.0	0.0	0.0	0.0	1.0	0.0	0.0	0.0	0.0	0.0	0.0	0.0	0.0	0.0
YME1L1	10730	symbol	H. sapiens	10730	H. sapiens	YME1L1	YME1 like 1 ATPase	GO:0035694 mitochondrial protein catabolic process;GO:0006851 mitochondrial calcium ion transmembrane transport;GO:0034214 protein hexamerization		Enzymes/Peptidases/Metallopeptidases	Mitochondria(Supported)Nuclear bodies(Approved)				0.0	0.0	0.0	0.0	0.0	0.0	1.0	0.0	0.0	0.0	0.0	0.0	0.0	0.0	0.0	0.0	0.0	0.0	0.0	0.0
YPEL5	51646	symbol	H. sapiens	51646	H. sapiens	YPEL5	yippee like 5	GO:0043312 neutrophil degranulation;GO:0002283 neutrophil activation involved in immune response;GO:0042119 neutrophil activation			Cytosol;Nucleoplasm(Approved)			(M5945)HALLMARK HEME METABOLISM	0.0	0.0	0.0	1.0	0.0	0.0	0.0	0.0	0.0	0.0	0.0	0.0	0.0	0.0	0.0	0.0	0.0	0.0	0.0	0.0
YTHDF2	51441	symbol	H. sapiens	51441	H. sapiens	YTHDF2	YTH N6-methyladenosine RNA binding protein 2	GO:1903538 regulation of meiotic cell cycle process involved in oocyte maturation;GO:1903679 positive regulation of cap-independent translational initiation;GO:1903537 meiotic cell cycle process involved in oocyte maturation			Cytosol(Enhanced)Cytoplasmic bodies(Supported)				1.0	0.0	0.0	0.0	0.0	0.0	0.0	1.0	0.0	1.0	0.0	0.0	1.0	1.0	1.0	1.0	0.0	0.0	0.0	0.0
ZDHHC20	253832	symbol	H. sapiens	253832	H. sapiens	ZDHHC20	zinc finger DHHC-type palmitoyltransferase 20	GO:0018230 peptidyl-L-cysteine S-palmitoylation;GO:0018345 protein palmitoylation;GO:0018231 peptidyl-S-diacylglycerol-L-cysteine biosynthetic process from peptidyl-cysteine		Enzymes/ENZYME proteins/Transferases	Mitochondria;Plasma membrane;Vesicles(Uncertain)				0.0	0.0	0.0	0.0	0.0	0.0	0.0	0.0	0.0	0.0	0.0	1.0	0.0	0.0	0.0	0.0	0.0	0.0	1.0	0.0
ZNF131	7690	symbol	H. sapiens	7690	H. sapiens	ZNF131	zinc finger protein 131	GO:0000122 negative regulation of transcription by RNA polymerase II;GO:0045944 positive regulation of transcription by RNA polymerase II;GO:0045892 negative regulation of transcription, DNA-templated		Transcription factors/Zinc-coordinating DNA-binding domains	Nucleoplasm(Enhanced)Intermediate filaments(Supported)				0.0	0.0	0.0	0.0	0.0	0.0	0.0	0.0	0.0	0.0	0.0	0.0	0.0	0.0	0.0	0.0	0.0	0.0	0.0	0.0
ZNF207	7756	symbol	H. sapiens	7756	H. sapiens	ZNF207	zinc finger protein 207	GO:0007094 mitotic spindle assembly checkpoint;GO:0071174 mitotic spindle checkpoint;GO:0045841 negative regulation of mitotic metaphase/anaphase transition			Nucleus(Enhanced)				0.0	0.0	1.0	0.0	0.0	0.0	0.0	0.0	0.0	0.0	0.0	0.0	0.0	0.0	1.0	0.0	0.0	0.0	0.0	0.0
ZNF394	84124	symbol	H. sapiens	84124	H. sapiens	ZNF394	zinc finger protein 394	GO:0006355 regulation of transcription, DNA-templated;GO:1903506 regulation of nucleic acid-templated transcription;GO:0006351 transcription, DNA-templated		Transcription factors/Zinc-coordinating DNA-binding domains	Cytosol;Nucleoplasm(Approved)				0.0	0.0	0.0	0.0	0.0	0.0	0.0	0.0	0.0	0.0	0.0	0.0	0.0	0.0	0.0	0.0	0.0	0.0	0.0	0.0
ZNF397	84307	symbol	H. sapiens	84307	H. sapiens	ZNF397	zinc finger protein 397	GO:0006355 regulation of transcription, DNA-templated;GO:1903506 regulation of nucleic acid-templated transcription;GO:0006351 transcription, DNA-templated		Transcription factors/Zinc-coordinating DNA-binding domains	Cytosol;Microtubules;Nucleoli;Plasma membrane(Approved)				0.0	0.0	0.0	0.0	0.0	0.0	0.0	0.0	0.0	0.0	0.0	0.0	0.0	0.0	0.0	0.0	0.0	0.0	0.0	0.0
ZNF9	7555	gene_synonym	H. sapiens	7555	H. sapiens	CNBP	CCHC-type zinc finger nucleic acid binding protein	GO:2000767 positive regulation of cytoplasmic translation;GO:0006695 cholesterol biosynthetic process;GO:2000765 regulation of cytoplasmic translation			Cytosol;Nucleus(Supported)			(M5949)HALLMARK PEROXISOME; (M5926)HALLMARK MYC TARGETS V1	0.0	0.0	0.0	0.0	0.0	0.0	0.0	1.0	0.0	0.0	0.0	0.0	0.0	0.0	0.0	0.0	0.0	0.0	0.0	0.0
ZWINT	11130	symbol	H. sapiens	11130	H. sapiens	ZWINT	ZW10 interacting kinetochore protein	GO:0007093 mitotic cell cycle checkpoint;GO:0000070 mitotic sister chromatid segregation;GO:0000075 cell cycle checkpoint			Cytosol;Nuclear bodies;Nucleoplasm(Approved)			(M5898)HALLMARK DNA REPAIR	0.0	0.0	1.0	0.0	0.0	0.0	0.0	0.0	0.0	0.0	0.0	0.0	0.0	0.0	1.0	0.0	0.0	0.0	0.0	0.0

## Sheet: Enrichment
GroupID	Category	Term	Description	LogP	Log(q-value)	InTerm_InList	Genes	Symbols
1_Summary	GO Biological Processes	GO:0034655	nucleobase-containing compound catabolic process	-15.6768	-11.4589	66/664	230,1153,2023,2026,2597,2821,2935,3098,3192,3304,3315,3837,3921,3939,4904,4913,5144,5211,5223,5230,5315,5511,5571,5682,5698,5700,5717,6093,6181,6187,6774,7167,7316,7431,7514,7812,8021,8087,8741,9131,9775,10140,10236,10492,10767,10949,22978,23098,23225,23367,23583,26986,27044,27161,51441,54888,55571,55629,55706,55802,56339,57122,79899,143471,200316,377841,8942,138199,891,3178,3191,5935,6427,6430,6…	ALDOC,CIRBP,ENO1,ENO2,GAPDH,GPI,GSPT1,HK1,HNRNPU,HSPA1B,HSPB1,KPNB1,RPSA,LDHA,YBX1,NTHL1,PDE4D,PFKL,PGAM1,PGK1,PKM,PPP1R8,PRKAG1,PSMA1,PSMB9,PSMC1,PSMD11,ROCK1,RPLP2,RPS2,STAT3,TPI1,UBC,VIM,XPO1,CSDE1,NUP214,FXR1,TNFSF13,AIFM1,EIF4A3,TOB1,HNRNPR,SYNCRIP,HBS1L,HNRNPA0,NT5C2,SARM1,NUP210,LARP1,SMUG1,PABPC1,SND1,AGO2,YTHDF2,NSUN2,CNOT11,PNRC2,NDC1,DCP1A,METTL3,NUP107,PRR5L,PSMA8,APOBEC3F,ENTPD8,KYNU…
1_Member	GO Biological Processes	GO:0034655	nucleobase-containing compound catabolic process	-15.6768	-11.4589	66/664	230,1153,2023,2026,2597,2821,2935,3098,3192,3304,3315,3837,3921,3939,4904,4913,5144,5211,5223,5230,5315,5511,5571,5682,5698,5700,5717,6093,6181,6187,6774,7167,7316,7431,7514,7812,8021,8087,8741,9131,9775,10140,10236,10492,10767,10949,22978,23098,23225,23367,23583,26986,27044,27161,51441,54888,55571,55629,55706,55802,56339,57122,79899,143471,200316,377841	ALDOC,CIRBP,ENO1,ENO2,GAPDH,GPI,GSPT1,HK1,HNRNPU,HSPA1B,HSPB1,KPNB1,RPSA,LDHA,YBX1,NTHL1,PDE4D,PFKL,PGAM1,PGK1,PKM,PPP1R8,PRKAG1,PSMA1,PSMB9,PSMC1,PSMD11,ROCK1,RPLP2,RPS2,STAT3,TPI1,UBC,VIM,XPO1,CSDE1,NUP214,FXR1,TNFSF13,AIFM1,EIF4A3,TOB1,HNRNPR,SYNCRIP,HBS1L,HNRNPA0,NT5C2,SARM1,NUP210,LARP1,SMUG1,PABPC1,SND1,AGO2,YTHDF2,NSUN2,CNOT11,PNRC2,NDC1,DCP1A,METTL3,NUP107,PRR5L,PSMA8,APOBEC3F,ENTPD8
1_Member	GO Biological Processes	GO:0046700	heterocycle catabolic process	-15.1094	-11.4589	68/717	230,1153,2023,2026,2597,2821,2935,3098,3192,3304,3315,3837,3921,3939,4904,4913,5144,5211,5223,5230,5315,5511,5571,5682,5698,5700,5717,6093,6181,6187,6774,7167,7316,7431,7514,7812,8021,8087,8741,8942,9131,9775,10140,10236,10492,10767,10949,22978,23098,23225,23367,23583,26986,27044,27161,51441,54888,55571,55629,55706,55802,56339,57122,79899,138199,143471,200316,377841	ALDOC,CIRBP,ENO1,ENO2,GAPDH,GPI,GSPT1,HK1,HNRNPU,HSPA1B,HSPB1,KPNB1,RPSA,LDHA,YBX1,NTHL1,PDE4D,PFKL,PGAM1,PGK1,PKM,PPP1R8,PRKAG1,PSMA1,PSMB9,PSMC1,PSMD11,ROCK1,RPLP2,RPS2,STAT3,TPI1,UBC,VIM,XPO1,CSDE1,NUP214,FXR1,TNFSF13,KYNU,AIFM1,EIF4A3,TOB1,HNRNPR,SYNCRIP,HBS1L,HNRNPA0,NT5C2,SARM1,NUP210,LARP1,SMUG1,PABPC1,SND1,AGO2,YTHDF2,NSUN2,CNOT11,PNRC2,NDC1,DCP1A,METTL3,NUP107,PRR5L,CARNMT1,PSMA8,APOBEC3…
1_Member	GO Biological Processes	GO:0044270	cellular nitrogen compound catabolic process	-15.079	-11.4589	68/718	230,1153,2023,2026,2597,2821,2935,3098,3192,3304,3315,3837,3921,3939,4904,4913,5144,5211,5223,5230,5315,5511,5571,5682,5698,5700,5717,6093,6181,6187,6774,7167,7316,7431,7514,7812,8021,8087,8741,8942,9131,9775,10140,10236,10492,10767,10949,22978,23098,23225,23367,23583,26986,27044,27161,51441,54888,55571,55629,55706,55802,56339,57122,79899,138199,143471,200316,377841	ALDOC,CIRBP,ENO1,ENO2,GAPDH,GPI,GSPT1,HK1,HNRNPU,HSPA1B,HSPB1,KPNB1,RPSA,LDHA,YBX1,NTHL1,PDE4D,PFKL,PGAM1,PGK1,PKM,PPP1R8,PRKAG1,PSMA1,PSMB9,PSMC1,PSMD11,ROCK1,RPLP2,RPS2,STAT3,TPI1,UBC,VIM,XPO1,CSDE1,NUP214,FXR1,TNFSF13,KYNU,AIFM1,EIF4A3,TOB1,HNRNPR,SYNCRIP,HBS1L,HNRNPA0,NT5C2,SARM1,NUP210,LARP1,SMUG1,PABPC1,SND1,AGO2,YTHDF2,NSUN2,CNOT11,PNRC2,NDC1,DCP1A,METTL3,NUP107,PRR5L,CARNMT1,PSMA8,APOBEC3…
1_Member	GO Biological Processes	GO:0019439	aromatic compound catabolic process	-14.7197	-11.1787	68/730	230,1153,2023,2026,2597,2821,2935,3098,3192,3304,3315,3837,3921,3939,4904,4913,5144,5211,5223,5230,5315,5511,5571,5682,5698,5700,5717,6093,6181,6187,6774,7167,7316,7431,7514,7812,8021,8087,8741,8942,9131,9775,10140,10236,10492,10767,10949,22978,23098,23225,23367,23583,26986,27044,27161,51441,54888,55571,55629,55706,55802,56339,57122,79899,138199,143471,200316,377841	ALDOC,CIRBP,ENO1,ENO2,GAPDH,GPI,GSPT1,HK1,HNRNPU,HSPA1B,HSPB1,KPNB1,RPSA,LDHA,YBX1,NTHL1,PDE4D,PFKL,PGAM1,PGK1,PKM,PPP1R8,PRKAG1,PSMA1,PSMB9,PSMC1,PSMD11,ROCK1,RPLP2,RPS2,STAT3,TPI1,UBC,VIM,XPO1,CSDE1,NUP214,FXR1,TNFSF13,KYNU,AIFM1,EIF4A3,TOB1,HNRNPR,SYNCRIP,HBS1L,HNRNPA0,NT5C2,SARM1,NUP210,LARP1,SMUG1,PABPC1,SND1,AGO2,YTHDF2,NSUN2,CNOT11,PNRC2,NDC1,DCP1A,METTL3,NUP107,PRR5L,CARNMT1,PSMA8,APOBEC3…
1_Member	GO Biological Processes	GO:1901361	organic cyclic compound catabolic process	-13.6386	-10.2738	68/768	230,1153,2023,2026,2597,2821,2935,3098,3192,3304,3315,3837,3921,3939,4904,4913,5144,5211,5223,5230,5315,5511,5571,5682,5698,5700,5717,6093,6181,6187,6774,7167,7316,7431,7514,7812,8021,8087,8741,8942,9131,9775,10140,10236,10492,10767,10949,22978,23098,23225,23367,23583,26986,27044,27161,51441,54888,55571,55629,55706,55802,56339,57122,79899,138199,143471,200316,377841	ALDOC,CIRBP,ENO1,ENO2,GAPDH,GPI,GSPT1,HK1,HNRNPU,HSPA1B,HSPB1,KPNB1,RPSA,LDHA,YBX1,NTHL1,PDE4D,PFKL,PGAM1,PGK1,PKM,PPP1R8,PRKAG1,PSMA1,PSMB9,PSMC1,PSMD11,ROCK1,RPLP2,RPS2,STAT3,TPI1,UBC,VIM,XPO1,CSDE1,NUP214,FXR1,TNFSF13,KYNU,AIFM1,EIF4A3,TOB1,HNRNPR,SYNCRIP,HBS1L,HNRNPA0,NT5C2,SARM1,NUP210,LARP1,SMUG1,PABPC1,SND1,AGO2,YTHDF2,NSUN2,CNOT11,PNRC2,NDC1,DCP1A,METTL3,NUP107,PRR5L,CARNMT1,PSMA8,APOBEC3…
1_Member	GO Biological Processes	GO:1903311	regulation of mRNA metabolic process	-12.4806	-9.16151	40/328	891,1153,3178,3191,3192,3315,4904,5682,5698,5700,5717,5935,6093,6427,6430,6431,6434,6733,7316,7431,7514,8021,8087,8741,10140,10236,10492,10659,10949,23144,23367,26528,26986,27161,51441,55802,56339,79899,84991,143471	CCNB1,CIRBP,HNRNPA1,HNRNPL,HNRNPU,HSPB1,YBX1,PSMA1,PSMB9,PSMC1,PSMD11,RBM3,ROCK1,SRSF2,SRSF5,SRSF6,TRA2B,SRPK2,UBC,VIM,XPO1,NUP214,FXR1,TNFSF13,TOB1,HNRNPR,SYNCRIP,CELF2,HNRNPA0,ZC3H3,LARP1,DAZAP1,PABPC1,AGO2,YTHDF2,DCP1A,METTL3,PRR5L,RBM17,PSMA8
1_Member	GO Biological Processes	GO:0061013	regulation of mRNA catabolic process	-9.62149	-6.85924	27/200	1153,3192,3315,4904,5682,5698,5700,5717,6093,7316,7431,7514,8021,8087,8741,10140,10236,10492,10949,23367,26986,27161,51441,55802,56339,79899,143471	CIRBP,HNRNPU,HSPB1,YBX1,PSMA1,PSMB9,PSMC1,PSMD11,ROCK1,UBC,VIM,XPO1,NUP214,FXR1,TNFSF13,TOB1,HNRNPR,SYNCRIP,HNRNPA0,LARP1,PABPC1,AGO2,YTHDF2,DCP1A,METTL3,PRR5L,PSMA8
1_Member	GO Biological Processes	GO:0006401	RNA catabolic process	-9.38618	-6.67986	40/412	1153,2935,3192,3304,3315,3921,4904,5511,5682,5698,5700,5717,6093,6181,6187,7316,7431,7514,7812,8021,8087,8741,9775,10140,10236,10492,10767,10949,23367,26986,27044,27161,51441,54888,55571,55629,55802,56339,79899,143471	CIRBP,GSPT1,HNRNPU,HSPA1B,HSPB1,RPSA,YBX1,PPP1R8,PSMA1,PSMB9,PSMC1,PSMD11,ROCK1,RPLP2,RPS2,UBC,VIM,XPO1,CSDE1,NUP214,FXR1,TNFSF13,EIF4A3,TOB1,HNRNPR,SYNCRIP,HBS1L,HNRNPA0,LARP1,PABPC1,SND1,AGO2,YTHDF2,NSUN2,CNOT11,PNRC2,DCP1A,METTL3,PRR5L,PSMA8
1_Member	GO Biological Processes	GO:0006402	mRNA catabolic process	-9.0821	-6.44424	37/370	1153,2935,3192,3304,3315,3921,4904,5682,5698,5700,5717,6093,6181,6187,7316,7431,7514,7812,8021,8087,8741,9775,10140,10236,10492,10767,10949,23367,26986,27161,51441,55571,55629,55802,56339,79899,143471	CIRBP,GSPT1,HNRNPU,HSPA1B,HSPB1,RPSA,YBX1,PSMA1,PSMB9,PSMC1,PSMD11,ROCK1,RPLP2,RPS2,UBC,VIM,XPO1,CSDE1,NUP214,FXR1,TNFSF13,EIF4A3,TOB1,HNRNPR,SYNCRIP,HBS1L,HNRNPA0,LARP1,PABPC1,AGO2,YTHDF2,CNOT11,PNRC2,DCP1A,METTL3,PRR5L,PSMA8
1_Member	GO Biological Processes	GO:0043487	regulation of RNA stability	-8.86704	-6.25551	25/187	1153,3192,3315,4904,5682,5698,5700,5717,6093,7316,7431,7514,8021,8087,8741,10236,10492,10949,23367,26986,51441,54888,55802,56339,143471	CIRBP,HNRNPU,HSPB1,YBX1,PSMA1,PSMB9,PSMC1,PSMD11,ROCK1,UBC,VIM,XPO1,NUP214,FXR1,TNFSF13,HNRNPR,SYNCRIP,HNRNPA0,LARP1,PABPC1,YTHDF2,NSUN2,DCP1A,METTL3,PSMA8
1_Member	GO Biological Processes	GO:0043488	regulation of mRNA stability	-8.61354	-6.05786	24/178	1153,3192,3315,4904,5682,5698,5700,5717,6093,7316,7431,7514,8021,8087,8741,10236,10492,10949,23367,26986,51441,55802,56339,143471	CIRBP,HNRNPU,HSPB1,YBX1,PSMA1,PSMB9,PSMC1,PSMD11,ROCK1,UBC,VIM,XPO1,NUP214,FXR1,TNFSF13,HNRNPR,SYNCRIP,HNRNPA0,LARP1,PABPC1,YTHDF2,DCP1A,METTL3,PSMA8
1_Member	Reactome Gene Sets	R-HSA-8953854	Metabolism of RNA	-8.38879	-5.90853	52/675	1665,1973,1977,2935,3178,3191,3192,3304,3315,3921,4904,5435,5682,5698,5700,5717,6181,6187,6427,6430,6431,6434,6637,7307,7316,7514,8021,8741,9188,9775,10189,10236,10767,10949,11260,23225,23283,26097,26986,28987,51065,54888,55571,55629,55706,55802,56339,57122,79897,84991,143471,387338	DHX15,EIF4A1,EIF4E,GSPT1,HNRNPA1,HNRNPL,HNRNPU,HSPA1B,HSPB1,RPSA,YBX1,POLR2F,PSMA1,PSMB9,PSMC1,PSMD11,RPLP2,RPS2,SRSF2,SRSF5,SRSF6,TRA2B,SNRPG,U2AF1,UBC,XPO1,NUP214,TNFSF13,DDX21,EIF4A3,ALYREF,HNRNPR,HBS1L,HNRNPA0,XPOT,NUP210,CSTF2T,CHTOP,PABPC1,NOB1,RPS27L,NSUN2,CNOT11,PNRC2,NDC1,DCP1A,METTL3,NUP107,RPP21,RBM17,PSMA8,NSUN4
2_Summary	Reactome Gene Sets	R-HSA-1280218	Adaptive Immune System	-15.4238	-11.4589	71/760	642,899,925,1493,1508,1509,1520,2533,3109,3122,3695,3708,3709,3796,3805,3835,3937,4772,4773,4775,4790,5295,5682,5698,5700,5717,5788,5879,5906,5908,6654,6786,6810,6892,7316,8905,9039,9320,9402,9690,10000,10225,10235,10383,10384,10385,10437,10484,10540,10870,11004,11059,22872,23291,26191,29116,29127,29927,29990,51465,53339,55958,63893,64167,64837,84727,84790,140461,143471,259197,100507436,2207,2217…	BLMH,CCNF,CD8A,CTLA4,CTSB,CTSD,CTSS,FYB1,HLA-DMB,HLA-DRA,ITGB7,ITPR1,ITPR2,KIF2A,KIR2DL4,KIF22,LCP2,NFATC1,NFATC2,NFATC3,NFKB1,PIK3R1,PSMA1,PSMB9,PSMC1,PSMD11,PTPRC,RAC1,RAP1A,RAP1B,SOS1,STIM1,STX4,TAPBP,UBC,AP1S2,UBA3,TRIP12,GRAP2,UBE3C,AKT3,CD96,RASGRP2,TUBB4B,BTN3A3,BTN2A2,IFI30,SEC23A,DCTN2,HCST,KIF2C,WWP1,SEC31A,FBXW11,PTPN22,MYLIP,RACGAP1,SEC61A1,PILRB,UBE2J1,BTBD1,KLHL9,UBE2O,ERAP2,KLC2,SP…
2_Member	Reactome Gene Sets	R-HSA-1280218	Adaptive Immune System	-15.4238	-11.4589	71/760	642,899,925,1493,1508,1509,1520,2533,3109,3122,3695,3708,3709,3796,3805,3835,3937,4772,4773,4775,4790,5295,5682,5698,5700,5717,5788,5879,5906,5908,6654,6786,6810,6892,7316,8905,9039,9320,9402,9690,10000,10225,10235,10383,10384,10385,10437,10484,10540,10870,11004,11059,22872,23291,26191,29116,29127,29927,29990,51465,53339,55958,63893,64167,64837,84727,84790,140461,143471,259197,100507436	BLMH,CCNF,CD8A,CTLA4,CTSB,CTSD,CTSS,FYB1,HLA-DMB,HLA-DRA,ITGB7,ITPR1,ITPR2,KIF2A,KIR2DL4,KIF22,LCP2,NFATC1,NFATC2,NFATC3,NFKB1,PIK3R1,PSMA1,PSMB9,PSMC1,PSMD11,PTPRC,RAC1,RAP1A,RAP1B,SOS1,STIM1,STX4,TAPBP,UBC,AP1S2,UBA3,TRIP12,GRAP2,UBE3C,AKT3,CD96,RASGRP2,TUBB4B,BTN3A3,BTN2A2,IFI30,SEC23A,DCTN2,HCST,KIF2C,WWP1,SEC31A,FBXW11,PTPN22,MYLIP,RACGAP1,SEC61A1,PILRB,UBE2J1,BTBD1,KLHL9,UBE2O,ERAP2,KLC2,SP…
2_Member	GO Biological Processes	GO:0048002	antigen processing and presentation of peptide antigen	-7.8191	-5.41381	24/195	1509,1520,2207,2217,3109,3122,3796,3835,5682,5698,5700,5717,6892,8905,10437,10484,10540,11004,22872,29127,64167,64837,143471,100507436	CTSD,CTSS,FCER1G,FCGRT,HLA-DMB,HLA-DRA,KIF2A,KIF22,PSMA1,PSMB9,PSMC1,PSMD11,TAPBP,AP1S2,IFI30,SEC23A,DCTN2,KIF2C,SEC31A,RACGAP1,ERAP2,KLC2,PSMA8,MICA
2_Member	GO Biological Processes	GO:0019882	antigen processing and presentation	-7.52497	-5.18813	26/233	925,1509,1520,2207,2217,3109,3122,3796,3835,5682,5698,5700,5717,6892,8905,10437,10484,10540,10890,11004,22872,29127,64167,64837,143471,100507436	CD8A,CTSD,CTSS,FCER1G,FCGRT,HLA-DMB,HLA-DRA,KIF2A,KIF22,PSMA1,PSMB9,PSMC1,PSMD11,TAPBP,AP1S2,IFI30,SEC23A,DCTN2,RAB10,KIF2C,SEC31A,RACGAP1,ERAP2,KLC2,PSMA8,MICA
2_Member	GO Biological Processes	GO:0002478	antigen processing and presentation of exogenous peptide antigen	-6.7336	-4.56371	21/175	1509,1520,2207,3109,3122,3796,3835,5682,5698,5700,5717,6892,8905,10437,10484,10540,11004,22872,29127,64837,143471	CTSD,CTSS,FCER1G,HLA-DMB,HLA-DRA,KIF2A,KIF22,PSMA1,PSMB9,PSMC1,PSMD11,TAPBP,AP1S2,IFI30,SEC23A,DCTN2,KIF2C,SEC31A,RACGAP1,KLC2,PSMA8
2_Member	Reactome Gene Sets	R-HSA-2132295	MHC class II antigen presentation	-6.44513	-4.33494	17/123	1508,1509,1520,3109,3122,3796,3835,8905,10383,10437,10484,10540,11004,22872,29127,64837,84790	CTSB,CTSD,CTSS,HLA-DMB,HLA-DRA,KIF2A,KIF22,AP1S2,TUBB4B,IFI30,SEC23A,DCTN2,KIF2C,SEC31A,RACGAP1,KLC2,TUBA1C
2_Member	GO Biological Processes	GO:0019884	antigen processing and presentation of exogenous antigen	-6.44453	-4.33494	21/182	1509,1520,2207,3109,3122,3796,3835,5682,5698,5700,5717,6892,8905,10437,10484,10540,11004,22872,29127,64837,143471	CTSD,CTSS,FCER1G,HLA-DMB,HLA-DRA,KIF2A,KIF22,PSMA1,PSMB9,PSMC1,PSMD11,TAPBP,AP1S2,IFI30,SEC23A,DCTN2,KIF2C,SEC31A,RACGAP1,KLC2,PSMA8
2_Member	GO Biological Processes	GO:0019886	antigen processing and presentation of exogenous peptide antigen via MHC class II	-6.3411	-4.24731	15/98	1509,1520,2207,3109,3122,3796,3835,8905,10437,10484,10540,11004,22872,29127,64837	CTSD,CTSS,FCER1G,HLA-DMB,HLA-DRA,KIF2A,KIF22,AP1S2,IFI30,SEC23A,DCTN2,KIF2C,SEC31A,RACGAP1,KLC2
2_Member	GO Biological Processes	GO:0006890	retrograde vesicle-mediated transport, Golgi to ER	-6.23203	-4.17299	14/87	1315,3796,3835,6892,10959,10960,10972,11004,29127,54732,57222,64083,64837,81876	COPB1,KIF2A,KIF22,TAPBP,TMED2,LMAN2,TMED10,KIF2C,RACGAP1,TMED9,ERGIC1,GOLPH3,KLC2,RAB1B
2_Member	GO Biological Processes	GO:0002495	antigen processing and presentation of peptide antigen via MHC class II	-6.11125	-4.0777	15/102	1509,1520,2207,3109,3122,3796,3835,8905,10437,10484,10540,11004,22872,29127,64837	CTSD,CTSS,FCER1G,HLA-DMB,HLA-DRA,KIF2A,KIF22,AP1S2,IFI30,SEC23A,DCTN2,KIF2C,SEC31A,RACGAP1,KLC2
2_Member	GO Biological Processes	GO:0002504	antigen processing and presentation of peptide or polysaccharide antigen via MHC class II	-6.05564	-4.03141	15/103	1509,1520,2207,3109,3122,3796,3835,8905,10437,10484,10540,11004,22872,29127,64837	CTSD,CTSS,FCER1G,HLA-DMB,HLA-DRA,KIF2A,KIF22,AP1S2,IFI30,SEC23A,DCTN2,KIF2C,SEC31A,RACGAP1,KLC2
2_Member	Reactome Gene Sets	R-HSA-6811434	COPI-dependent Golgi-to-ER retrograde traffic	-4.82743	-3.04	13/99	1315,3796,3835,10383,10959,10972,11004,29127,54732,64837,81876,84790,146909	COPB1,KIF2A,KIF22,TUBB4B,TMED2,TMED10,KIF2C,RACGAP1,TMED9,KLC2,RAB1B,TUBA1C,KIF18B
2_Member	Reactome Gene Sets	R-HSA-8856688	Golgi-to-ER retrograde transport	-4.66291	-2.9061	15/133	1315,3796,3835,10383,10540,10959,10972,11004,29127,54732,56894,64837,81876,84790,146909	COPB1,KIF2A,KIF22,TUBB4B,DCTN2,TMED2,TMED10,KIF2C,RACGAP1,TMED9,AGPAT3,KLC2,RAB1B,TUBA1C,KIF18B
2_Member	Reactome Gene Sets	R-HSA-6811442	Intra-Golgi and retrograde Golgi-to-ER traffic	-4.59498	-2.8499	19/202	1315,1523,3796,3835,10383,10466,10540,10959,10972,11004,29127,54732,56894,64837,81876,84790,143187,146909,339122	COPB1,CUX1,KIF2A,KIF22,TUBB4B,COG5,DCTN2,TMED2,TMED10,KIF2C,RACGAP1,TMED9,AGPAT3,KLC2,RAB1B,TUBA1C,VTI1A,KIF18B,RAB43
2_Member	Reactome Gene Sets	R-HSA-983189	Kinesins	-3.28114	-1.80151	8/59	3796,3835,10383,11004,29127,64837,84790,146909	KIF2A,KIF22,TUBB4B,KIF2C,RACGAP1,KLC2,TUBA1C,KIF18B
2_Member	Reactome Gene Sets	R-HSA-983231	Factors involved in megakaryocyte development and platelet production	-3.01571	-1.60509	14/168	60,3043,3066,3796,3835,5879,7465,10383,11004,29127,64837,81704,84790,146909	ACTB,HBB,HDAC2,KIF2A,KIF22,RAC1,WEE1,TUBB4B,KIF2C,RACGAP1,KLC2,DOCK8,TUBA1C,KIF18B
3_Summary	Reactome Gene Sets	R-HSA-69278	Cell Cycle, Mitotic	-15.1886	-11.4589	59/560	332,890,891,894,983,1021,1870,2029,3017,3320,3796,3837,4000,4609,4659,5422,5501,5682,5698,5700,5717,5928,7027,7298,7316,7465,7514,8021,9133,9735,9918,10000,10274,10383,10540,11004,11130,22822,22919,23225,23291,23397,26003,54107,54892,55706,55920,57122,57804,64946,79980,81876,84790,113130,121441,140609,143471,151246,203068,1111,11083,55355,84057,165918,382,899,900,989,1452,2035,2908,3192,3925,3993…	BIRC5,CCNA2,CCNB1,CCND2,CDK1,CDK6,E2F2,ENSA,H2BC5,HSP90AA1,KIF2A,KPNB1,LMNA,MYC,PPP1R12A,POLA1,PPP1CC,PSMA1,PSMB9,PSMC1,PSMD11,RBBP4,TFDP1,TYMS,UBC,WEE1,XPO1,NUP214,CCNB2,KNTC1,NCAPD2,AKT3,STAG1,TUBB4B,DCTN2,KIF2C,ZWINT,PHLDA1,MAPRE1,NUP210,FBXW11,NCAPH,GORASP2,POLE3,NCAPG2,NDC1,RCC2,NUP107,POLD4,CENPH,DSN1,RAB1B,TUBA1C,CDCA5,NEDD1,NEK7,PSMA8,SGO2,TUBB,CHEK1,DIDO1,HJURP,MND1,RNF168,ARF6,CCNF,CCNG…
3_Member	Reactome Gene Sets	R-HSA-69278	Cell Cycle, Mitotic	-15.1886	-11.4589	59/560	332,890,891,894,983,1021,1870,2029,3017,3320,3796,3837,4000,4609,4659,5422,5501,5682,5698,5700,5717,5928,7027,7298,7316,7465,7514,8021,9133,9735,9918,10000,10274,10383,10540,11004,11130,22822,22919,23225,23291,23397,26003,54107,54892,55706,55920,57122,57804,64946,79980,81876,84790,113130,121441,140609,143471,151246,203068	BIRC5,CCNA2,CCNB1,CCND2,CDK1,CDK6,E2F2,ENSA,H2BC5,HSP90AA1,KIF2A,KPNB1,LMNA,MYC,PPP1R12A,POLA1,PPP1CC,PSMA1,PSMB9,PSMC1,PSMD11,RBBP4,TFDP1,TYMS,UBC,WEE1,XPO1,NUP214,CCNB2,KNTC1,NCAPD2,AKT3,STAG1,TUBB4B,DCTN2,KIF2C,ZWINT,PHLDA1,MAPRE1,NUP210,FBXW11,NCAPH,GORASP2,POLE3,NCAPG2,NDC1,RCC2,NUP107,POLD4,CENPH,DSN1,RAB1B,TUBA1C,CDCA5,NEDD1,NEK7,PSMA8,SGO2,TUBB
3_Member	Reactome Gene Sets	R-HSA-1640170	Cell Cycle	-14.2934	-10.8194	64/673	332,890,891,894,983,1021,1111,1870,2029,3017,3320,3796,3837,4000,4609,4659,5422,5501,5682,5698,5700,5717,5928,7027,7298,7316,7465,7514,8021,9133,9735,9918,10000,10274,10383,10540,11004,11083,11130,22822,22919,23225,23291,23397,26003,54107,54892,55355,55706,55920,57122,57804,64946,79980,81876,84057,84790,113130,121441,140609,143471,151246,165918,203068	BIRC5,CCNA2,CCNB1,CCND2,CDK1,CDK6,CHEK1,E2F2,ENSA,H2BC5,HSP90AA1,KIF2A,KPNB1,LMNA,MYC,PPP1R12A,POLA1,PPP1CC,PSMA1,PSMB9,PSMC1,PSMD11,RBBP4,TFDP1,TYMS,UBC,WEE1,XPO1,NUP214,CCNB2,KNTC1,NCAPD2,AKT3,STAG1,TUBB4B,DCTN2,KIF2C,DIDO1,ZWINT,PHLDA1,MAPRE1,NUP210,FBXW11,NCAPH,GORASP2,POLE3,NCAPG2,HJURP,NDC1,RCC2,NUP107,POLD4,CENPH,DSN1,RAB1B,MND1,TUBA1C,CDCA5,NEDD1,NEK7,PSMA8,SGO2,RNF168,TUBB
3_Member	GO Biological Processes	GO:0051301	cell division	-14.1081	-10.692	60/609	332,382,890,891,894,899,900,983,989,1021,1452,2029,2035,2908,3192,3796,3925,3993,4609,4627,4739,4904,5228,5501,6093,7251,7465,7756,9133,9735,9918,10263,10274,10615,10801,10890,11004,11130,22919,23157,23331,23397,23503,29127,54509,54888,54892,55165,55920,55958,79980,84790,90120,113130,121441,146909,151246,157313,203068,259266	BIRC5,ARF6,CCNA2,CCNB1,CCND2,CCNF,CCNG1,CDK1,SEPTIN7,CDK6,CSNK1A1,ENSA,EPB41,NR3C1,HNRNPU,KIF2A,STMN1,LLGL2,MYC,MYH9,NEDD9,YBX1,PGF,PPP1CC,ROCK1,TSG101,WEE1,ZNF207,CCNB2,KNTC1,NCAPD2,CDK2AP2,STAG1,SPAG5,SEPTIN9,RAB10,KIF2C,ZWINT,MAPRE1,SEPTIN6,TTC28,NCAPH,ZFYVE26,RACGAP1,RHOF,NSUN2,NCAPG2,CEP55,RCC2,KLHL9,DSN1,TUBA1C,TMEM250,CDCA5,NEDD1,KIF18B,SGO2,CDCA2,TUBB,ASPM
3_Member	Reactome Gene Sets	R-HSA-68886	M Phase	-10.8936	-7.81385	43/417	332,891,983,2029,3017,3320,3796,3837,4000,5501,5682,5698,5700,5717,7316,7514,8021,9133,9735,9918,10274,10383,10540,11004,11130,22919,23225,23397,26003,54892,55706,55920,57122,64946,79980,81876,84790,113130,121441,140609,143471,151246,203068	BIRC5,CCNB1,CDK1,ENSA,H2BC5,HSP90AA1,KIF2A,KPNB1,LMNA,PPP1CC,PSMA1,PSMB9,PSMC1,PSMD11,UBC,XPO1,NUP214,CCNB2,KNTC1,NCAPD2,STAG1,TUBB4B,DCTN2,KIF2C,ZWINT,MAPRE1,NUP210,NCAPH,GORASP2,NCAPG2,NDC1,RCC2,NUP107,CENPH,DSN1,RAB1B,TUBA1C,CDCA5,NEDD1,NEK7,PSMA8,SGO2,TUBB
3_Member	Reactome Gene Sets	R-HSA-68877	Mitotic Prometaphase	-9.42489	-6.69685	27/204	332,891,983,3320,3796,5501,7514,9133,9735,9918,10274,10383,10540,11004,11130,22919,23397,55920,57122,64946,79980,84790,113130,121441,140609,151246,203068	BIRC5,CCNB1,CDK1,HSP90AA1,KIF2A,PPP1CC,XPO1,CCNB2,KNTC1,NCAPD2,STAG1,TUBB4B,DCTN2,KIF2C,ZWINT,MAPRE1,NCAPH,RCC2,NUP107,CENPH,DSN1,TUBA1C,CDCA5,NEDD1,NEK7,SGO2,TUBB
3_Member	Reactome Gene Sets	R-HSA-68882	Mitotic Anaphase	-9.34089	-6.65525	29/235	332,891,983,3796,3837,4000,5501,5682,5698,5700,5717,7316,7514,9133,9735,10274,10383,11004,11130,22919,55706,55920,57122,64946,79980,84790,113130,143471,151246	BIRC5,CCNB1,CDK1,KIF2A,KPNB1,LMNA,PPP1CC,PSMA1,PSMB9,PSMC1,PSMD11,UBC,XPO1,CCNB2,KNTC1,STAG1,TUBB4B,KIF2C,ZWINT,MAPRE1,NDC1,RCC2,NUP107,CENPH,DSN1,TUBA1C,CDCA5,PSMA8,SGO2
3_Member	Reactome Gene Sets	R-HSA-2555396	Mitotic Metaphase and Anaphase	-9.29695	-6.64061	29/236	332,891,983,3796,3837,4000,5501,5682,5698,5700,5717,7316,7514,9133,9735,10274,10383,11004,11130,22919,55706,55920,57122,64946,79980,84790,113130,143471,151246	BIRC5,CCNB1,CDK1,KIF2A,KPNB1,LMNA,PPP1CC,PSMA1,PSMB9,PSMC1,PSMD11,UBC,XPO1,CCNB2,KNTC1,STAG1,TUBB4B,KIF2C,ZWINT,MAPRE1,NDC1,RCC2,NUP107,CENPH,DSN1,TUBA1C,CDCA5,PSMA8,SGO2
3_Member	Reactome Gene Sets	R-HSA-2500257	Resolution of Sister Chromatid Cohesion	-8.52421	-5.98325	20/126	332,891,983,3796,5501,7514,9133,9735,10274,10383,11004,11130,22919,55920,57122,64946,79980,84790,113130,151246	BIRC5,CCNB1,CDK1,KIF2A,PPP1CC,XPO1,CCNB2,KNTC1,STAG1,TUBB4B,KIF2C,ZWINT,MAPRE1,RCC2,NUP107,CENPH,DSN1,TUBA1C,CDCA5,SGO2
3_Member	Reactome Gene Sets	R-HSA-194315	Signaling by Rho GTPases	-7.65055	-5.29731	39/455	60,71,332,1124,1730,2665,3017,3796,4627,4650,4659,5501,5747,5879,5880,6093,6654,7514,8874,9735,10383,10499,11004,11130,22919,26999,29127,30851,54509,55114,55843,55920,57122,64837,64946,79980,84790,84904,151246	ACTB,ACTG1,BIRC5,CHN2,DIAPH2,GDI2,H2BC5,KIF2A,MYH9,MYO9B,PPP1R12A,PPP1CC,PTK2,RAC1,RAC2,ROCK1,SOS1,XPO1,ARHGEF7,KNTC1,TUBB4B,NCOA2,KIF2C,ZWINT,MAPRE1,CYFIP2,RACGAP1,TAX1BP3,RHOF,ARHGAP17,ARHGAP15,RCC2,NUP107,KLC2,CENPH,DSN1,TUBA1C,ARHGEF39,SGO2
3_Member	Reactome Gene Sets	R-HSA-2467813	Separation of Sister Chromatids	-7.3846	-5.07409	23/190	332,3796,5501,5682,5698,5700,5717,7316,7514,9735,10274,10383,11004,11130,22919,55920,57122,64946,79980,84790,113130,143471,151246	BIRC5,KIF2A,PPP1CC,PSMA1,PSMB9,PSMC1,PSMD11,UBC,XPO1,KNTC1,STAG1,TUBB4B,KIF2C,ZWINT,MAPRE1,RCC2,NUP107,CENPH,DSN1,TUBA1C,CDCA5,PSMA8,SGO2
3_Member	Reactome Gene Sets	R-HSA-5663220	RHO GTPases Activate Formins	-6.99974	-4.767	19/140	60,71,332,1730,3796,5501,5879,7514,9735,10383,11004,11130,22919,55920,57122,64946,79980,84790,151246	ACTB,ACTG1,BIRC5,DIAPH2,KIF2A,PPP1CC,RAC1,XPO1,KNTC1,TUBB4B,KIF2C,ZWINT,MAPRE1,RCC2,NUP107,CENPH,DSN1,TUBA1C,SGO2
3_Member	Reactome Gene Sets	R-HSA-195258	RHO GTPase Effectors	-6.14905	-4.10869	29/327	60,71,332,1730,3017,3796,4627,4659,5501,5747,5879,5880,6093,7514,9735,10383,10499,11004,11130,22919,26999,30851,55920,57122,64837,64946,79980,84790,151246	ACTB,ACTG1,BIRC5,DIAPH2,H2BC5,KIF2A,MYH9,PPP1R12A,PPP1CC,PTK2,RAC1,RAC2,ROCK1,XPO1,KNTC1,TUBB4B,NCOA2,KIF2C,ZWINT,MAPRE1,CYFIP2,TAX1BP3,RCC2,NUP107,KLC2,CENPH,DSN1,TUBA1C,SGO2
3_Member	Reactome Gene Sets	R-HSA-69620	Cell Cycle Checkpoints	-6.09029	-4.05898	27/293	332,890,891,983,1111,3017,3796,5501,5682,5698,5700,5717,7316,7465,7514,9133,9735,11004,11130,22919,55920,57122,64946,79980,143471,151246,165918	BIRC5,CCNA2,CCNB1,CDK1,CHEK1,H2BC5,KIF2A,PPP1CC,PSMA1,PSMB9,PSMC1,PSMD11,UBC,WEE1,XPO1,CCNB2,KNTC1,KIF2C,ZWINT,MAPRE1,RCC2,NUP107,CENPH,DSN1,PSMA8,SGO2,RNF168
3_Member	Reactome Gene Sets	R-HSA-9648025	EML4 and NUDC in mitotic spindle formation	-6.03987	-4.02179	16/117	332,3796,5501,7514,9735,10383,11004,11130,22919,55920,57122,64946,79980,84790,140609,151246	BIRC5,KIF2A,PPP1CC,XPO1,KNTC1,TUBB4B,KIF2C,ZWINT,MAPRE1,RCC2,NUP107,CENPH,DSN1,TUBA1C,NEK7,SGO2
3_Member	Reactome Gene Sets	R-HSA-141424	Amplification of signal from the kinetochores	-4.97503	-3.15698	13/96	332,3796,5501,7514,9735,11004,11130,22919,55920,57122,64946,79980,151246	BIRC5,KIF2A,PPP1CC,XPO1,KNTC1,KIF2C,ZWINT,MAPRE1,RCC2,NUP107,CENPH,DSN1,SGO2
3_Member	Reactome Gene Sets	R-HSA-141444	Amplification of signal from unattached kinetochores via a MAD2 inhibitory signal	-4.97503	-3.15698	13/96	332,3796,5501,7514,9735,11004,11130,22919,55920,57122,64946,79980,151246	BIRC5,KIF2A,PPP1CC,XPO1,KNTC1,KIF2C,ZWINT,MAPRE1,RCC2,NUP107,CENPH,DSN1,SGO2
3_Member	Reactome Gene Sets	R-HSA-69618	Mitotic Spindle Checkpoint	-4.25138	-2.57671	13/112	332,3796,5501,7514,9735,11004,11130,22919,55920,57122,64946,79980,151246	BIRC5,KIF2A,PPP1CC,XPO1,KNTC1,KIF2C,ZWINT,MAPRE1,RCC2,NUP107,CENPH,DSN1,SGO2
4_Summary	GO Biological Processes	GO:0002366	leukocyte activation involved in immune response	-12.1746	-8.89691	62/711	102,230,967,1265,1315,1508,1509,1520,1604,1650,1654,1880,1915,2207,2665,2821,3043,3109,3304,3320,3837,3920,4048,4179,4790,4853,5211,5223,5315,5611,5717,5788,5879,5880,5906,5908,6093,6095,6515,6774,6810,6845,8320,8741,9218,10383,10487,10555,10890,23218,23228,27086,51646,54509,54918,64332,79980,81567,84868,165918,203068,282618,177,3516,3937,8807,10135,5272,9188,9948,308,488,4627,6678,10447,10972,27…	ADAM10,ALDOC,CD63,CNN2,COPB1,CTSB,CTSD,CTSS,CD55,DDOST,DDX3X,GPR183,EEF1A1,FCER1G,GDI2,GPI,HBB,HLA-DMB,HSPA1B,HSP90AA1,KPNB1,LAMP2,LTA4H,CD46,NFKB1,NOTCH2,PFKL,PGAM1,PKM,DNAJC3,PSMD11,PTPRC,RAC1,RAC2,RAP1A,RAP1B,ROCK1,RORA,SLC2A3,STAT3,STX4,VAMP7,EOMES,TNFSF13,VAPA,TUBB4B,CAP1,AGPAT2,RAB10,NBEAL2,PLCL2,FOXP1,YPEL5,RHOF,CMTM6,NFKBIZ,DSN1,TXNDC5,HAVCR2,RNF168,TUBB,IFNL1,AGER,RBPJ,LCP2,IL18RAP,NAMPT…
4_Member	GO Biological Processes	GO:0002366	leukocyte activation involved in immune response	-12.1746	-8.89691	62/711	102,230,967,1265,1315,1508,1509,1520,1604,1650,1654,1880,1915,2207,2665,2821,3043,3109,3304,3320,3837,3920,4048,4179,4790,4853,5211,5223,5315,5611,5717,5788,5879,5880,5906,5908,6093,6095,6515,6774,6810,6845,8320,8741,9218,10383,10487,10555,10890,23218,23228,27086,51646,54509,54918,64332,79980,81567,84868,165918,203068,282618	ADAM10,ALDOC,CD63,CNN2,COPB1,CTSB,CTSD,CTSS,CD55,DDOST,DDX3X,GPR183,EEF1A1,FCER1G,GDI2,GPI,HBB,HLA-DMB,HSPA1B,HSP90AA1,KPNB1,LAMP2,LTA4H,CD46,NFKB1,NOTCH2,PFKL,PGAM1,PKM,DNAJC3,PSMD11,PTPRC,RAC1,RAC2,RAP1A,RAP1B,ROCK1,RORA,SLC2A3,STAT3,STX4,VAMP7,EOMES,TNFSF13,VAPA,TUBB4B,CAP1,AGPAT2,RAB10,NBEAL2,PLCL2,FOXP1,YPEL5,RHOF,CMTM6,NFKBIZ,DSN1,TXNDC5,HAVCR2,RNF168,TUBB,IFNL1
4_Member	GO Biological Processes	GO:0002263	cell activation involved in immune response	-12.0684	-8.82848	62/715	102,230,967,1265,1315,1508,1509,1520,1604,1650,1654,1880,1915,2207,2665,2821,3043,3109,3304,3320,3837,3920,4048,4179,4790,4853,5211,5223,5315,5611,5717,5788,5879,5880,5906,5908,6093,6095,6515,6774,6810,6845,8320,8741,9218,10383,10487,10555,10890,23218,23228,27086,51646,54509,54918,64332,79980,81567,84868,165918,203068,282618	ADAM10,ALDOC,CD63,CNN2,COPB1,CTSB,CTSD,CTSS,CD55,DDOST,DDX3X,GPR183,EEF1A1,FCER1G,GDI2,GPI,HBB,HLA-DMB,HSPA1B,HSP90AA1,KPNB1,LAMP2,LTA4H,CD46,NFKB1,NOTCH2,PFKL,PGAM1,PKM,DNAJC3,PSMD11,PTPRC,RAC1,RAC2,RAP1A,RAP1B,ROCK1,RORA,SLC2A3,STAT3,STX4,VAMP7,EOMES,TNFSF13,VAPA,TUBB4B,CAP1,AGPAT2,RAB10,NBEAL2,PLCL2,FOXP1,YPEL5,RHOF,CMTM6,NFKBIZ,DSN1,TXNDC5,HAVCR2,RNF168,TUBB,IFNL1
4_Member	GO Biological Processes	GO:0002274	myeloid leukocyte activation	-11.1646	-7.99161	57/656	102,177,230,967,1265,1315,1508,1509,1520,1604,1650,1654,1915,2207,2665,2821,3043,3304,3320,3516,3837,3920,3937,4048,4790,4853,5211,5223,5315,5611,5717,5788,5879,5880,5906,5908,6093,6095,6515,6810,6845,8807,9218,10135,10383,10487,10555,10890,23218,27086,51646,54509,54918,79980,81567,84868,203068	ADAM10,AGER,ALDOC,CD63,CNN2,COPB1,CTSB,CTSD,CTSS,CD55,DDOST,DDX3X,EEF1A1,FCER1G,GDI2,GPI,HBB,HSPA1B,HSP90AA1,RBPJ,KPNB1,LAMP2,LCP2,LTA4H,NFKB1,NOTCH2,PFKL,PGAM1,PKM,DNAJC3,PSMD11,PTPRC,RAC1,RAC2,RAP1A,RAP1B,ROCK1,RORA,SLC2A3,STX4,VAMP7,IL18RAP,VAPA,NAMPT,TUBB4B,CAP1,AGPAT2,RAB10,NBEAL2,FOXP1,YPEL5,RHOF,CMTM6,DSN1,TXNDC5,HAVCR2,TUBB
4_Member	GO Biological Processes	GO:0002444	myeloid leukocyte mediated immunity	-10.9228	-7.81385	51/555	102,230,967,1265,1315,1508,1509,1520,1604,1650,1654,1915,2207,2665,2821,3043,3304,3320,3837,3920,4048,4790,5211,5223,5272,5315,5611,5717,5788,5879,5880,5906,5908,6093,6515,6810,6845,9188,9218,9948,10383,10487,10555,10890,23218,51646,54509,54918,79980,81567,203068	ADAM10,ALDOC,CD63,CNN2,COPB1,CTSB,CTSD,CTSS,CD55,DDOST,DDX3X,EEF1A1,FCER1G,GDI2,GPI,HBB,HSPA1B,HSP90AA1,KPNB1,LAMP2,LTA4H,NFKB1,PFKL,PGAM1,SERPINB9,PKM,DNAJC3,PSMD11,PTPRC,RAC1,RAC2,RAP1A,RAP1B,ROCK1,SLC2A3,STX4,VAMP7,DDX21,VAPA,WDR1,TUBB4B,CAP1,AGPAT2,RAB10,NBEAL2,YPEL5,RHOF,CMTM6,DSN1,TXNDC5,TUBB
4_Member	GO Biological Processes	GO:0036230	granulocyte activation	-10.7635	-7.72312	48/507	102,230,967,1265,1315,1508,1509,1520,1604,1650,1654,1915,2207,2665,2821,3043,3304,3320,3837,3920,4048,4790,5211,5223,5315,5611,5717,5788,5879,5906,5908,6093,6515,6810,6845,8807,9218,10383,10487,10555,10890,23218,51646,54509,54918,79980,81567,203068	ADAM10,ALDOC,CD63,CNN2,COPB1,CTSB,CTSD,CTSS,CD55,DDOST,DDX3X,EEF1A1,FCER1G,GDI2,GPI,HBB,HSPA1B,HSP90AA1,KPNB1,LAMP2,LTA4H,NFKB1,PFKL,PGAM1,PKM,DNAJC3,PSMD11,PTPRC,RAC1,RAP1A,RAP1B,ROCK1,SLC2A3,STX4,VAMP7,IL18RAP,VAPA,TUBB4B,CAP1,AGPAT2,RAB10,NBEAL2,YPEL5,RHOF,CMTM6,DSN1,TXNDC5,TUBB
4_Member	GO Biological Processes	GO:0042119	neutrophil activation	-10.4138	-7.39571	47/501	102,230,967,1265,1315,1508,1509,1520,1604,1650,1654,1915,2207,2665,2821,3043,3304,3320,3837,3920,4048,4790,5211,5223,5315,5611,5717,5788,5879,5906,5908,6093,6515,6845,8807,9218,10383,10487,10555,10890,23218,51646,54509,54918,79980,81567,203068	ADAM10,ALDOC,CD63,CNN2,COPB1,CTSB,CTSD,CTSS,CD55,DDOST,DDX3X,EEF1A1,FCER1G,GDI2,GPI,HBB,HSPA1B,HSP90AA1,KPNB1,LAMP2,LTA4H,NFKB1,PFKL,PGAM1,PKM,DNAJC3,PSMD11,PTPRC,RAC1,RAP1A,RAP1B,ROCK1,SLC2A3,VAMP7,IL18RAP,VAPA,TUBB4B,CAP1,AGPAT2,RAB10,NBEAL2,YPEL5,RHOF,CMTM6,DSN1,TXNDC5,TUBB
4_Member	GO Biological Processes	GO:0002446	neutrophil mediated immunity	-10.3841	-7.38721	47/502	102,230,967,1265,1315,1508,1509,1520,1604,1650,1654,1915,2207,2665,2821,3043,3304,3320,3837,3920,4048,4790,5211,5223,5315,5611,5717,5788,5879,5906,5908,6093,6515,6845,9218,9948,10383,10487,10555,10890,23218,51646,54509,54918,79980,81567,203068	ADAM10,ALDOC,CD63,CNN2,COPB1,CTSB,CTSD,CTSS,CD55,DDOST,DDX3X,EEF1A1,FCER1G,GDI2,GPI,HBB,HSPA1B,HSP90AA1,KPNB1,LAMP2,LTA4H,NFKB1,PFKL,PGAM1,PKM,DNAJC3,PSMD11,PTPRC,RAC1,RAP1A,RAP1B,ROCK1,SLC2A3,VAMP7,VAPA,WDR1,TUBB4B,CAP1,AGPAT2,RAB10,NBEAL2,YPEL5,RHOF,CMTM6,DSN1,TXNDC5,TUBB
4_Member	GO Biological Processes	GO:0043312	neutrophil degranulation	-10.2737	-7.32735	46/488	102,230,967,1265,1315,1508,1509,1520,1604,1650,1654,1915,2207,2665,2821,3043,3304,3320,3837,3920,4048,4790,5211,5223,5315,5611,5717,5788,5879,5906,5908,6093,6515,6845,9218,10383,10487,10555,10890,23218,51646,54509,54918,79980,81567,203068	ADAM10,ALDOC,CD63,CNN2,COPB1,CTSB,CTSD,CTSS,CD55,DDOST,DDX3X,EEF1A1,FCER1G,GDI2,GPI,HBB,HSPA1B,HSP90AA1,KPNB1,LAMP2,LTA4H,NFKB1,PFKL,PGAM1,PKM,DNAJC3,PSMD11,PTPRC,RAC1,RAP1A,RAP1B,ROCK1,SLC2A3,VAMP7,VAPA,TUBB4B,CAP1,AGPAT2,RAB10,NBEAL2,YPEL5,RHOF,CMTM6,DSN1,TXNDC5,TUBB
4_Member	GO Biological Processes	GO:0002283	neutrophil activation involved in immune response	-10.1842	-7.26307	46/491	102,230,967,1265,1315,1508,1509,1520,1604,1650,1654,1915,2207,2665,2821,3043,3304,3320,3837,3920,4048,4790,5211,5223,5315,5611,5717,5788,5879,5906,5908,6093,6515,6845,9218,10383,10487,10555,10890,23218,51646,54509,54918,79980,81567,203068	ADAM10,ALDOC,CD63,CNN2,COPB1,CTSB,CTSD,CTSS,CD55,DDOST,DDX3X,EEF1A1,FCER1G,GDI2,GPI,HBB,HSPA1B,HSP90AA1,KPNB1,LAMP2,LTA4H,NFKB1,PFKL,PGAM1,PKM,DNAJC3,PSMD11,PTPRC,RAC1,RAP1A,RAP1B,ROCK1,SLC2A3,VAMP7,VAPA,TUBB4B,CAP1,AGPAT2,RAB10,NBEAL2,YPEL5,RHOF,CMTM6,DSN1,TXNDC5,TUBB
4_Member	GO Biological Processes	GO:0002275	myeloid cell activation involved in immune response	-10.1256	-7.23785	49/547	102,230,967,1265,1315,1508,1509,1520,1604,1650,1654,1915,2207,2665,2821,3043,3304,3320,3837,3920,4048,4790,5211,5223,5315,5611,5717,5788,5879,5880,5906,5908,6093,6515,6810,6845,9218,10383,10487,10555,10890,23218,51646,54509,54918,79980,81567,84868,203068	ADAM10,ALDOC,CD63,CNN2,COPB1,CTSB,CTSD,CTSS,CD55,DDOST,DDX3X,EEF1A1,FCER1G,GDI2,GPI,HBB,HSPA1B,HSP90AA1,KPNB1,LAMP2,LTA4H,NFKB1,PFKL,PGAM1,PKM,DNAJC3,PSMD11,PTPRC,RAC1,RAC2,RAP1A,RAP1B,ROCK1,SLC2A3,STX4,VAMP7,VAPA,TUBB4B,CAP1,AGPAT2,RAB10,NBEAL2,YPEL5,RHOF,CMTM6,DSN1,TXNDC5,HAVCR2,TUBB
4_Member	Reactome Gene Sets	R-HSA-6798695	Neutrophil degranulation	-9.98457	-7.15682	45/480	102,230,967,1265,1315,1508,1509,1520,1604,1650,1654,1915,2207,2665,2821,3043,3304,3320,3837,3920,4048,4790,5211,5223,5315,5611,5717,5788,5879,5906,5908,6093,6515,9218,10383,10487,10555,10890,23218,51646,54509,54918,79980,81567,203068	ADAM10,ALDOC,CD63,CNN2,COPB1,CTSB,CTSD,CTSS,CD55,DDOST,DDX3X,EEF1A1,FCER1G,GDI2,GPI,HBB,HSPA1B,HSP90AA1,KPNB1,LAMP2,LTA4H,NFKB1,PFKL,PGAM1,PKM,DNAJC3,PSMD11,PTPRC,RAC1,RAP1A,RAP1B,ROCK1,SLC2A3,VAPA,TUBB4B,CAP1,AGPAT2,RAB10,NBEAL2,YPEL5,RHOF,CMTM6,DSN1,TXNDC5,TUBB
4_Member	GO Biological Processes	GO:0043299	leukocyte degranulation	-9.89765	-7.0837	48/537	102,230,967,1265,1315,1508,1509,1520,1604,1650,1654,1915,2207,2665,2821,3043,3304,3320,3837,3920,4048,4790,5211,5223,5315,5611,5717,5788,5879,5880,5906,5908,6093,6515,6810,6845,9218,10383,10487,10555,10890,23218,51646,54509,54918,79980,81567,203068	ADAM10,ALDOC,CD63,CNN2,COPB1,CTSB,CTSD,CTSS,CD55,DDOST,DDX3X,EEF1A1,FCER1G,GDI2,GPI,HBB,HSPA1B,HSP90AA1,KPNB1,LAMP2,LTA4H,NFKB1,PFKL,PGAM1,PKM,DNAJC3,PSMD11,PTPRC,RAC1,RAC2,RAP1A,RAP1B,ROCK1,SLC2A3,STX4,VAMP7,VAPA,TUBB4B,CAP1,AGPAT2,RAB10,NBEAL2,YPEL5,RHOF,CMTM6,DSN1,TXNDC5,TUBB
4_Member	GO Biological Processes	GO:0045055	regulated exocytosis	-8.40173	-5.91513	58/796	102,230,308,488,967,1265,1315,1508,1509,1520,1604,1650,1654,1915,2207,2665,2821,3043,3304,3320,3837,3920,4048,4627,4790,5211,5223,5315,5611,5717,5788,5879,5880,5906,5908,6093,6515,6678,6810,6845,9218,9948,10383,10447,10487,10555,10890,10972,23218,27072,51646,54509,54918,55114,79980,80223,81567,203068	ADAM10,ALDOC,ANXA5,ATP2A2,CD63,CNN2,COPB1,CTSB,CTSD,CTSS,CD55,DDOST,DDX3X,EEF1A1,FCER1G,GDI2,GPI,HBB,HSPA1B,HSP90AA1,KPNB1,LAMP2,LTA4H,MYH9,NFKB1,PFKL,PGAM1,PKM,DNAJC3,PSMD11,PTPRC,RAC1,RAC2,RAP1A,RAP1B,ROCK1,SLC2A3,SPARC,STX4,VAMP7,VAPA,WDR1,TUBB4B,FAM3C,CAP1,AGPAT2,RAB10,TMED10,NBEAL2,VPS41,YPEL5,RHOF,CMTM6,ARHGAP17,DSN1,RAB11FIP1,TXNDC5,TUBB
5_Summary	GO Biological Processes	GO:0051169	nuclear transport	-11.3727	-8.1675	40/355	754,983,1434,1977,1984,3059,3159,3178,3313,3837,3838,4000,4088,4659,5295,5469,5501,5571,6310,6427,6430,6431,6637,6774,7307,7514,8021,9775,10189,11260,23225,23534,26097,51366,54888,55198,55437,55706,57122,127933,3320,3920,9131,2634,3192,10347,22948,400916	PTTG1IP,CDK1,CSE1L,EIF4E,EIF5A,HCLS1,HMGA1,HNRNPA1,HSPA9,KPNB1,KPNA2,LMNA,SMAD3,PPP1R12A,PIK3R1,MED1,PPP1CC,PRKAG1,ATXN1,SRSF2,SRSF5,SRSF6,SNRPG,STAT3,U2AF1,XPO1,NUP214,EIF4A3,ALYREF,XPOT,NUP210,TNPO3,CHTOP,UBR5,NSUN2,APPL2,STRADB,NDC1,NUP107,UHMK1,HSP90AA1,LAMP2,AIFM1,GBP2,HNRNPU,ABCA7,CCT5,CHCHD10
5_Member	GO Biological Processes	GO:0051169	nuclear transport	-11.3727	-8.1675	40/355	754,983,1434,1977,1984,3059,3159,3178,3313,3837,3838,4000,4088,4659,5295,5469,5501,5571,6310,6427,6430,6431,6637,6774,7307,7514,8021,9775,10189,11260,23225,23534,26097,51366,54888,55198,55437,55706,57122,127933	PTTG1IP,CDK1,CSE1L,EIF4E,EIF5A,HCLS1,HMGA1,HNRNPA1,HSPA9,KPNB1,KPNA2,LMNA,SMAD3,PPP1R12A,PIK3R1,MED1,PPP1CC,PRKAG1,ATXN1,SRSF2,SRSF5,SRSF6,SNRPG,STAT3,U2AF1,XPO1,NUP214,EIF4A3,ALYREF,XPOT,NUP210,TNPO3,CHTOP,UBR5,NSUN2,APPL2,STRADB,NDC1,NUP107,UHMK1
5_Member	GO Biological Processes	GO:0006913	nucleocytoplasmic transport	-10.8777	-7.81385	39/352	754,983,1434,1977,1984,3059,3178,3313,3837,3838,4000,4088,4659,5295,5469,5501,5571,6310,6427,6430,6431,6637,6774,7307,7514,8021,9775,10189,11260,23225,23534,26097,51366,54888,55198,55437,55706,57122,127933	PTTG1IP,CDK1,CSE1L,EIF4E,EIF5A,HCLS1,HNRNPA1,HSPA9,KPNB1,KPNA2,LMNA,SMAD3,PPP1R12A,PIK3R1,MED1,PPP1CC,PRKAG1,ATXN1,SRSF2,SRSF5,SRSF6,SNRPG,STAT3,U2AF1,XPO1,NUP214,EIF4A3,ALYREF,XPOT,NUP210,TNPO3,CHTOP,UBR5,NSUN2,APPL2,STRADB,NDC1,NUP107,UHMK1
5_Member	GO Biological Processes	GO:0051170	import into nucleus	-5.6817	-3.73551	19/170	754,983,1434,3059,3178,3837,3838,4000,4088,5295,5469,5571,6637,6774,8021,23534,51366,55198,57122	PTTG1IP,CDK1,CSE1L,HCLS1,HNRNPA1,KPNB1,KPNA2,LMNA,SMAD3,PIK3R1,MED1,PRKAG1,SNRPG,STAT3,NUP214,TNPO3,UBR5,APPL2,NUP107
5_Member	GO Biological Processes	GO:0006606	protein import into nucleus	-4.66405	-2.9061	16/149	754,983,1434,3059,3837,3838,4000,4088,5295,5469,6774,8021,23534,51366,55198,57122	PTTG1IP,CDK1,CSE1L,HCLS1,KPNB1,KPNA2,LMNA,SMAD3,PIK3R1,MED1,STAT3,NUP214,TNPO3,UBR5,APPL2,NUP107
5_Member	GO Biological Processes	GO:0017038	protein import	-4.47682	-2.75869	19/206	754,983,1434,3059,3320,3837,3838,3920,4000,4088,5295,5469,6774,8021,9131,23534,51366,55198,57122	PTTG1IP,CDK1,CSE1L,HCLS1,HSP90AA1,KPNB1,KPNA2,LAMP2,LMNA,SMAD3,PIK3R1,MED1,STAT3,NUP214,AIFM1,TNPO3,UBR5,APPL2,NUP107
5_Member	GO Biological Processes	GO:0034504	protein localization to nucleus	-4.20702	-2.54016	22/272	754,983,1434,2634,3059,3192,3837,3838,4000,4088,5295,5469,6774,7514,8021,10347,22948,23534,51366,55198,57122,400916	PTTG1IP,CDK1,CSE1L,GBP2,HCLS1,HNRNPU,KPNB1,KPNA2,LMNA,SMAD3,PIK3R1,MED1,STAT3,XPO1,NUP214,ABCA7,CCT5,TNPO3,UBR5,APPL2,NUP107,CHCHD10
5_Member	GO Biological Processes	GO:0046822	regulation of nucleocytoplasmic transport	-3.05989	-1.6417	11/112	983,3059,4088,4659,5295,5501,7514,8021,51366,54888,127933	CDK1,HCLS1,SMAD3,PPP1R12A,PIK3R1,PPP1CC,XPO1,NUP214,UBR5,NSUN2,UHMK1
5_Member	GO Biological Processes	GO:0042307	positive regulation of protein import into nucleus	-2.08026	-0.9174	5/40	983,3059,4088,5295,51366	CDK1,HCLS1,SMAD3,PIK3R1,UBR5
6_Summary	GO Biological Processes	GO:1903827	regulation of cellular protein localization	-10.9553	-7.81385	50/536	20,60,102,382,493,665,841,983,1399,2035,2207,3059,3320,3767,4000,4088,4478,5295,5366,5599,5770,5880,5906,6720,6721,6810,6845,7027,7251,7430,7514,8301,9750,10082,10178,10347,22948,23245,23368,27020,30851,51366,51465,54888,55737,79899,113130,127933,388336,440730,488,4659,5501,5605,5908,8021,10113,10615,81555	ABCA2,ACTB,ADAM10,ARF6,ATP2B4,BNIP3L,CASP8,CDK1,CRKL,EPB41,FCER1G,HCLS1,HSP90AA1,KCNJ11,LMNA,SMAD3,MSN,PIK3R1,PMAIP1,MAPK8,PTPN1,RAC2,RAP1A,SREBF1,SREBF2,STX4,VAMP7,TFDP1,TSG101,EZR,XPO1,PICALM,RIPOR2,GPC6,TENM1,ABCA7,CCT5,ASTN2,PPP1R13B,NPTN,TAX1BP3,UBR5,UBE2J1,NSUN2,VPS35,PRR5L,CDCA5,UHMK1,SHISA6,TRIM67,ATP2A2,PPP1R12A,PPP1CC,MAP2K2,RAP1B,NUP214,PREB,SPAG5,YIPF5
6_Member	GO Biological Processes	GO:1903827	regulation of cellular protein localization	-10.9553	-7.81385	50/536	20,60,102,382,493,665,841,983,1399,2035,2207,3059,3320,3767,4000,4088,4478,5295,5366,5599,5770,5880,5906,6720,6721,6810,6845,7027,7251,7430,7514,8301,9750,10082,10178,10347,22948,23245,23368,27020,30851,51366,51465,54888,55737,79899,113130,127933,388336,440730	ABCA2,ACTB,ADAM10,ARF6,ATP2B4,BNIP3L,CASP8,CDK1,CRKL,EPB41,FCER1G,HCLS1,HSP90AA1,KCNJ11,LMNA,SMAD3,MSN,PIK3R1,PMAIP1,MAPK8,PTPN1,RAC2,RAP1A,SREBF1,SREBF2,STX4,VAMP7,TFDP1,TSG101,EZR,XPO1,PICALM,RIPOR2,GPC6,TENM1,ABCA7,CCT5,ASTN2,PPP1R13B,NPTN,TAX1BP3,UBR5,UBE2J1,NSUN2,VPS35,PRR5L,CDCA5,UHMK1,SHISA6,TRIM67
6_Member	GO Biological Processes	GO:1903829	positive regulation of cellular protein localization	-4.63934	-2.88726	26/331	382,493,841,983,2035,2207,3059,3767,4088,4478,5295,5366,5599,5880,6721,6810,7027,7251,7430,10178,10347,22948,23368,27020,51366,79899	ARF6,ATP2B4,CASP8,CDK1,EPB41,FCER1G,HCLS1,KCNJ11,SMAD3,MSN,PIK3R1,PMAIP1,MAPK8,RAC2,SREBF2,STX4,TFDP1,TSG101,EZR,TENM1,ABCA7,CCT5,PPP1R13B,NPTN,UBR5,PRR5L
6_Member	GO Biological Processes	GO:0032386	regulation of intracellular transport	-4.57561	-2.83284	31/435	20,488,665,983,2207,3059,4088,4478,4659,5295,5501,5605,5770,5880,5906,5908,6720,6721,6845,7430,7514,8021,10113,10178,10615,51366,51465,54888,79899,81555,127933	ABCA2,ATP2A2,BNIP3L,CDK1,FCER1G,HCLS1,SMAD3,MSN,PPP1R12A,PIK3R1,PPP1CC,MAP2K2,PTPN1,RAC2,RAP1A,RAP1B,SREBF1,SREBF2,VAMP7,EZR,XPO1,NUP214,PREB,TENM1,SPAG5,UBR5,UBE2J1,NSUN2,PRR5L,YIPF5,UHMK1
6_Member	GO Biological Processes	GO:0033157	regulation of intracellular protein transport	-2.84624	-1.4809	17/235	665,983,3059,4088,5295,5770,5880,6720,6721,6845,7514,10178,51366,51465,54888,79899,127933	BNIP3L,CDK1,HCLS1,SMAD3,PIK3R1,PTPN1,RAC2,SREBF1,SREBF2,VAMP7,XPO1,TENM1,UBR5,UBE2J1,NSUN2,PRR5L,UHMK1
7_Summary	GO Biological Processes	GO:0044257	cellular protein catabolic process	-10.328	-7.35133	62/786	20,49,665,754,841,891,899,983,1452,1508,1520,3304,3320,3920,4478,4738,5366,5611,5682,5698,5700,5717,5747,7128,7184,7251,7316,7430,8554,9320,9690,9709,9992,10221,10730,11059,11253,23274,23291,23411,25862,26133,27131,29116,51028,51465,51514,55737,57092,57414,63893,64795,79718,83590,84727,116224,117584,143471,165918,201475,256471,440730,642,6810,6892,9039,10484,22872,29927,53339,55958,64167,140461,8…	ABCA2,ACR,BNIP3L,PTTG1IP,CASP8,CCNB1,CCNF,CDK1,CSNK1A1,CTSB,CTSS,HSPA1B,HSP90AA1,LAMP2,MSN,NEDD8,PMAIP1,DNAJC3,PSMA1,PSMB9,PSMC1,PSMD11,PTK2,TNFAIP3,HSP90B1,TSG101,UBC,EZR,PIAS1,TRIP12,UBE3C,HERPUD1,KCNE2,TRIB1,YME1L1,WWP1,MAN1B1,CLEC16A,FBXW11,SIRT1,USP49,TRPC4AP,SNX5,MYLIP,VPS36,UBE2J1,DTL,VPS35,PCNP,RHBDD2,UBE2O,RMND5A,TBL1XR1,TMUB1,SPSB2,FAM122A,RFFL,PSMA8,RNF168,RAB12,MFSD8,TRIM67,BLMH,STX4,…
7_Member	GO Biological Processes	GO:0044257	cellular protein catabolic process	-10.328	-7.35133	62/786	20,49,665,754,841,891,899,983,1452,1508,1520,3304,3320,3920,4478,4738,5366,5611,5682,5698,5700,5717,5747,7128,7184,7251,7316,7430,8554,9320,9690,9709,9992,10221,10730,11059,11253,23274,23291,23411,25862,26133,27131,29116,51028,51465,51514,55737,57092,57414,63893,64795,79718,83590,84727,116224,117584,143471,165918,201475,256471,440730	ABCA2,ACR,BNIP3L,PTTG1IP,CASP8,CCNB1,CCNF,CDK1,CSNK1A1,CTSB,CTSS,HSPA1B,HSP90AA1,LAMP2,MSN,NEDD8,PMAIP1,DNAJC3,PSMA1,PSMB9,PSMC1,PSMD11,PTK2,TNFAIP3,HSP90B1,TSG101,UBC,EZR,PIAS1,TRIP12,UBE3C,HERPUD1,KCNE2,TRIB1,YME1L1,WWP1,MAN1B1,CLEC16A,FBXW11,SIRT1,USP49,TRPC4AP,SNX5,MYLIP,VPS36,UBE2J1,DTL,VPS35,PCNP,RHBDD2,UBE2O,RMND5A,TBL1XR1,TMUB1,SPSB2,FAM122A,RFFL,PSMA8,RNF168,RAB12,MFSD8,TRIM67
7_Member	GO Biological Processes	GO:0051603	proteolysis involved in cellular protein catabolic process	-6.89403	-4.68914	51/729	49,841,891,899,983,1452,1508,1520,3304,4738,5366,5611,5682,5698,5700,5717,5747,7128,7184,7251,7316,8554,9320,9690,9709,9992,10221,10730,11059,11253,23274,23291,23411,25862,26133,29116,51028,51465,51514,57092,57414,63893,64795,79718,83590,84727,116224,117584,143471,165918,440730	ACR,CASP8,CCNB1,CCNF,CDK1,CSNK1A1,CTSB,CTSS,HSPA1B,NEDD8,PMAIP1,DNAJC3,PSMA1,PSMB9,PSMC1,PSMD11,PTK2,TNFAIP3,HSP90B1,TSG101,UBC,PIAS1,TRIP12,UBE3C,HERPUD1,KCNE2,TRIB1,YME1L1,WWP1,MAN1B1,CLEC16A,FBXW11,SIRT1,USP49,TRPC4AP,MYLIP,VPS36,UBE2J1,DTL,PCNP,RHBDD2,UBE2O,RMND5A,TBL1XR1,TMUB1,SPSB2,FAM122A,RFFL,PSMA8,RNF168,TRIM67
7_Member	GO Biological Processes	GO:0006511	ubiquitin-dependent protein catabolic process	-5.60724	-3.6773	43/631	891,899,983,1452,3304,4738,5682,5698,5700,5717,5747,7128,7184,7251,7316,8554,9320,9690,9709,10221,11059,11253,23274,23291,23411,25862,26133,29116,51028,51465,51514,57092,57414,63893,64795,79718,83590,84727,116224,117584,143471,165918,440730	CCNB1,CCNF,CDK1,CSNK1A1,HSPA1B,NEDD8,PSMA1,PSMB9,PSMC1,PSMD11,PTK2,TNFAIP3,HSP90B1,TSG101,UBC,PIAS1,TRIP12,UBE3C,HERPUD1,TRIB1,WWP1,MAN1B1,CLEC16A,FBXW11,SIRT1,USP49,TRPC4AP,MYLIP,VPS36,UBE2J1,DTL,PCNP,RHBDD2,UBE2O,RMND5A,TBL1XR1,TMUB1,SPSB2,FAM122A,RFFL,PSMA8,RNF168,TRIM67
7_Member	GO Biological Processes	GO:0019941	modification-dependent protein catabolic process	-5.50256	-3.58485	43/637	891,899,983,1452,3304,4738,5682,5698,5700,5717,5747,7128,7184,7251,7316,8554,9320,9690,9709,10221,11059,11253,23274,23291,23411,25862,26133,29116,51028,51465,51514,57092,57414,63893,64795,79718,83590,84727,116224,117584,143471,165918,440730	CCNB1,CCNF,CDK1,CSNK1A1,HSPA1B,NEDD8,PSMA1,PSMB9,PSMC1,PSMD11,PTK2,TNFAIP3,HSP90B1,TSG101,UBC,PIAS1,TRIP12,UBE3C,HERPUD1,TRIB1,WWP1,MAN1B1,CLEC16A,FBXW11,SIRT1,USP49,TRPC4AP,MYLIP,VPS36,UBE2J1,DTL,PCNP,RHBDD2,UBE2O,RMND5A,TBL1XR1,TMUB1,SPSB2,FAM122A,RFFL,PSMA8,RNF168,TRIM67
7_Member	GO Biological Processes	GO:0043632	modification-dependent macromolecule catabolic process	-5.31522	-3.43242	43/648	891,899,983,1452,3304,4738,5682,5698,5700,5717,5747,7128,7184,7251,7316,8554,9320,9690,9709,10221,11059,11253,23274,23291,23411,25862,26133,29116,51028,51465,51514,57092,57414,63893,64795,79718,83590,84727,116224,117584,143471,165918,440730	CCNB1,CCNF,CDK1,CSNK1A1,HSPA1B,NEDD8,PSMA1,PSMB9,PSMC1,PSMD11,PTK2,TNFAIP3,HSP90B1,TSG101,UBC,PIAS1,TRIP12,UBE3C,HERPUD1,TRIB1,WWP1,MAN1B1,CLEC16A,FBXW11,SIRT1,USP49,TRPC4AP,MYLIP,VPS36,UBE2J1,DTL,PCNP,RHBDD2,UBE2O,RMND5A,TBL1XR1,TMUB1,SPSB2,FAM122A,RFFL,PSMA8,RNF168,TRIM67
7_Member	Reactome Gene Sets	R-HSA-983169	Class I MHC mediated antigen processing & presentation	-4.17779	-2.51669	27/373	642,899,1520,5682,5698,5700,5717,6810,6892,7316,9039,9320,9690,10484,11059,22872,23291,29116,29927,51465,53339,55958,63893,64167,84727,140461,143471	BLMH,CCNF,CTSS,PSMA1,PSMB9,PSMC1,PSMD11,STX4,TAPBP,UBC,UBA3,TRIP12,UBE3C,SEC23A,WWP1,SEC31A,FBXW11,MYLIP,SEC61A1,UBE2J1,BTBD1,KLHL9,UBE2O,ERAP2,SPSB2,ASB8,PSMA8
7_Member	GO Biological Processes	GO:0043161	proteasome-mediated ubiquitin-dependent protein catabolic process	-4.02296	-2.3869	29/423	891,899,983,1452,3304,5682,5698,5700,5717,7184,7316,8554,9709,10221,11059,11253,23274,23291,23411,51465,57092,57414,64795,79718,83590,84727,116224,117584,143471	CCNB1,CCNF,CDK1,CSNK1A1,HSPA1B,PSMA1,PSMB9,PSMC1,PSMD11,HSP90B1,UBC,PIAS1,HERPUD1,TRIB1,WWP1,MAN1B1,CLEC16A,FBXW11,SIRT1,UBE2J1,PCNP,RHBDD2,RMND5A,TBL1XR1,TMUB1,SPSB2,FAM122A,RFFL,PSMA8
7_Member	GO Biological Processes	GO:0000209	protein polyubiquitination	-4.01565	-2.38221	24/320	642,865,899,1654,5682,5698,5700,5717,7128,7316,9320,9690,11059,23291,26191,29116,51366,51514,63893,64795,80351,117584,143471,165918	BLMH,CBFB,CCNF,DDX3X,PSMA1,PSMB9,PSMC1,PSMD11,TNFAIP3,UBC,TRIP12,UBE3C,WWP1,FBXW11,PTPN22,MYLIP,UBR5,DTL,UBE2O,RMND5A,TNKS2,RFFL,PSMA8,RNF168
[truncated: 407 more rows]
