# Supplementary material for: KIR+ CD8+ T Lymphocytes in Cancer Immunosurveillance and Patient Survival: Gene Expression Profiling
Source: Cancers (Basel). 2020 Oct 15;12(10):2991. doi: 10.3390/cancers12102991 (PMC7650600; doi:10.3390/cancers12102991)
Supplement: Supplementary file 1 [file cancers-12-02991-s001.zip › cancers-923400 supplementary final/Suplemmentary File3_functional enrichment analysis KIR2DL2L3S2.xlsx]

## Sheet: Annotation
Input ID	Gene ID	Type	Tax ID	Homologene Gene ID	Homologene Gene Tax ID	Gene Symbol	Description	Biological Process (GO)	Kinase Class (UniProt)	Protein Function (Protein Atlas)	Subcellular Location (Protein Atlas)	Drug (DrugBank)	Canonical Pathways_x000D_	Hallmark Gene Sets_x000D_	hsa05330 Allograft rejection	hsa05322 Systemic lupus erythematosus	GO:0019083 viral transcription	GO:0019221 cytokine-mediated signaling pa	GO:0072657 protein localization to membra	GO:0046635 positive regulation of alpha-b	GO:0019058 viral life cycle	M254 PID MYC REPRESS PATHWAY	GO:0045786 negative regulation of cell cy	R-HSA-6783783 Interleukin-10 signaling	GO:1903827 regulation of cellular protein	GO:0019079 viral genome replication	GO:0006352 DNA-templated transcription, i	GO:0006968 cellular defense response	hsa05231 Choline metabolism in cancer	GO:0002480 antigen processing and present	GO:0042177 negative regulation of protein	hsa04650 Natural killer cell mediated c	GO:1904029 regulation of cyclin-dependent	R-HSA-2029482 Regulation of actin dynamics f
ABCB1	5243	symbol	H. sapiens	5243	H. sapiens	ABCB1	ATP binding cassette subfamily B member 1	GO:0099040 ceramide translocation;GO:1901529 positive regulation of anion channel activity;GO:0099039 sphingolipid translocation		CD markers;Enzymes/ENZYME proteins/Hydrolases;Transporters/Primary Active Transporters	Cytosol;Focal adhesion sites;Nucleoplasm(Approved)	Adenosine triphosphate (Xenobiotic-transporting atpase activity);Roxithromycin (Xenobiotic-transporting atpase activity);Voacamine (Xenobiotic-transporting atpase activity);Elacridar (Xenobiotic-transporting atpase activity);Tesmilifene (Xenobiotic-transporting atpase activity);FM-VP4 (Xenobiotic-transporting atpase activity)	(M255)PID HIF1 TFPATHWAY	(M5949)HALLMARK PEROXISOME; (M5941)HALLMARK UV RESPONSE UP; (M5947)HALLMARK IL2 STAT5 SIGNALING	0.0	0.0	0.0	0.0	0.0	0.0	0.0	0.0	0.0	0.0	0.0	0.0	0.0	0.0	0.0	0.0	0.0	0.0	0.0	0.0
ABHD16A	7920	symbol	H. sapiens	7920	H. sapiens	ABHD16A	abhydrolase domain containing 16A, phospholipase	GO:1905344 prostaglandin catabolic process;GO:0006660 phosphatidylserine catabolic process;GO:0052651 monoacylglycerol catabolic process							0.0	0.0	0.0	0.0	0.0	0.0	0.0	0.0	0.0	0.0	0.0	0.0	0.0	0.0	0.0	0.0	0.0	0.0	0.0	0.0
ABTB1	80325	symbol	H. sapiens	80325	H. sapiens	ABTB1	ankyrin repeat and BTB domain containing 1	GO:0006414 translational elongation;GO:0006412 translation;GO:0043043 peptide biosynthetic process			Cytosol(Supported)Nucleoli(Approved)				0.0	0.0	1.0	0.0	0.0	0.0	0.0	0.0	0.0	0.0	0.0	0.0	0.0	0.0	0.0	0.0	0.0	0.0	0.0	0.0
ACD	65057	symbol	H. sapiens	65057	H. sapiens	ACD	ACD shelterin complex subunit and telomerase recruitment factor	GO:0060381 positive regulation of single-stranded telomeric DNA binding;GO:0060380 regulation of single-stranded telomeric DNA binding;GO:1904744 positive regulation of telomeric DNA binding			Nuclear bodies(Enhanced)		(M105)PID TELOMERASE PATHWAY		0.0	1.0	1.0	0.0	0.0	0.0	0.0	0.0	0.0	0.0	0.0	0.0	0.0	0.0	0.0	0.0	0.0	0.0	0.0	1.0
ADARB1	104	symbol	H. sapiens	104	H. sapiens	ADARB1	adenosine deaminase RNA specific B1	GO:0021965 spinal cord ventral commissure morphogenesis;GO:0021618 hypoglossal nerve morphogenesis;GO:0021566 hypoglossal nerve development		Enzymes/ENZYME proteins/Hydrolases	Nucleoplasm(Supported)Cytosol(Approved)				0.0	0.0	0.0	0.0	0.0	0.0	1.0	0.0	0.0	0.0	0.0	1.0	0.0	0.0	0.0	0.0	0.0	0.0	1.0	0.0
ADRBK1	156	gene_synonym	H. sapiens	156	H. sapiens	GRK2	G protein-coupled receptor kinase 2	GO:0003108 negative regulation of the force of heart contraction by chemical signal;GO:0003057 regulation of the force of heart contraction by chemical signal;GO:0045988 negative regulation of striated muscle contraction	AGC Ser/Thr protein kinase family	Enzymes/{ENZYME proteins/Transferases,Kinases/AGC Ser/Thr protein kinases}	Vesicles(Approved)	Adenosine triphosphate (Protein kinase activity)	(M211)PID HEDGEHOG 2PATHWAY; (M7416)ST GAQ PATHWAY; (M252)PID IL8 CXCR1 PATHWAY	(M5923)HALLMARK PI3K AKT MTOR SIGNALING	0.0	0.0	0.0	0.0	0.0	0.0	1.0	0.0	0.0	1.0	0.0	1.0	0.0	0.0	0.0	0.0	0.0	0.0	0.0	0.0
AGXT2L2	85007	gene_synonym	H. sapiens	85007	H. sapiens	PHYKPL	5-phosphohydroxy-L-lysine phospho-lyase	GO:0006554 lysine catabolic process;GO:0006553 lysine metabolic process;GO:0009068 aspartate family amino acid catabolic process		Enzymes/ENZYME proteins/Lyases	Mitochondria(Approved)	Pyridoxal Phosphate (Transaminase activity);L-Alanine (Transaminase activity)			0.0	0.0	1.0	0.0	0.0	0.0	0.0	0.0	0.0	0.0	0.0	0.0	0.0	0.0	0.0	0.0	0.0	0.0	0.0	0.0
AHNAK	79026	symbol	H. sapiens	79026	H. sapiens	AHNAK	AHNAK nucleoprotein	GO:1901385 regulation of voltage-gated calcium channel activity;GO:1901019 regulation of calcium ion transmembrane transporter activity;GO:1903169 regulation of calcium ion transmembrane transport			Cytosol;Plasma membrane(Supported)			(M5947)HALLMARK IL2 STAT5 SIGNALING	0.0	0.0	0.0	0.0	0.0	0.0	0.0	0.0	0.0	0.0	0.0	0.0	0.0	0.0	0.0	0.0	0.0	0.0	0.0	0.0
AHSA2	130872	gene_synonym	H. sapiens	130872	H. sapiens	AHSA2P	activator of HSP90 ATPase homolog 2, pseudogene	GO:0032781 positive regulation of ATPase activity;GO:0043462 regulation of ATPase activity;GO:0051345 positive regulation of hydrolase activity			Cytokinetic bridge;Microtubules;Vesicles(Approved)				0.0	0.0	0.0	0.0	0.0	0.0	0.0	0.0	0.0	0.0	0.0	0.0	0.0	0.0	0.0	0.0	0.0	0.0	0.0	0.0
AIMP1	9255	symbol	H. sapiens	9255	H. sapiens	AIMP1	aminoacyl tRNA synthetase complex interacting multifunctional protein 1	GO:0070094 positive regulation of glucagon secretion;GO:0070092 regulation of glucagon secretion;GO:0070091 glucagon secretion			Cytosol(Enhanced)				0.0	0.0	1.0	0.0	0.0	0.0	0.0	0.0	0.0	0.0	1.0	1.0	0.0	0.0	0.0	0.0	0.0	0.0	0.0	0.0
AKNA	80709	symbol	H. sapiens	80709	H. sapiens	AKNA	AT-hook transcription factor	GO:0021849 neuroblast division in subventricular zone;GO:0060234 neuroblast delamination;GO:0021873 forebrain neuroblast division			Centrosome;Nucleoplasm(Supported)				0.0	0.0	0.0	0.0	0.0	1.0	0.0	0.0	0.0	0.0	0.0	0.0	0.0	0.0	0.0	0.0	0.0	0.0	0.0	0.0
ANKRD11	29123	symbol	H. sapiens	29123	H. sapiens	ANKRD11	ankyrin repeat domain 11	GO:0060325 face morphogenesis;GO:0060323 head morphogenesis;GO:0042475 odontogenesis of dentin-containing tooth			Cytosol;Nucleoplasm(Supported)				0.0	0.0	0.0	0.0	0.0	0.0	0.0	0.0	0.0	0.0	0.0	0.0	0.0	0.0	0.0	0.0	0.0	0.0	0.0	0.0
ANXA7	310	symbol	H. sapiens	310	H. sapiens	ANXA7	annexin A7	GO:0009992 cellular water homeostasis;GO:0006884 cell volume homeostasis;GO:0030104 water homeostasis			Cytosol;Nucleoplasm(Approved)		(M5880)NABA ECM AFFILIATED; (M5885)NABA MATRISOME ASSOCIATED; (M5889)NABA MATRISOME		0.0	0.0	0.0	0.0	0.0	0.0	0.0	0.0	0.0	0.0	0.0	0.0	0.0	0.0	0.0	0.0	0.0	0.0	0.0	0.0
API5	8539	symbol	H. sapiens	8539	H. sapiens	API5	apoptosis inhibitor 5	GO:2000270 negative regulation of fibroblast apoptotic process;GO:2000269 regulation of fibroblast apoptotic process;GO:0044346 fibroblast apoptotic process			Nuclear speckles(Enhanced)				0.0	0.0	0.0	0.0	0.0	0.0	0.0	0.0	0.0	0.0	0.0	0.0	0.0	0.0	0.0	0.0	0.0	0.0	0.0	0.0
ARAP3	64411	symbol	H. sapiens	64411	H. sapiens	ARAP3	ArfGAP with RhoGAP domain, ankyrin repeat and PH domain 3	GO:0043547 positive regulation of GTPase activity;GO:0051056 regulation of small GTPase mediated signal transduction;GO:0043087 regulation of GTPase activity					(M68)PID RHOA REG PATHWAY; (M141)PID PI3KCI PATHWAY	(M5893)HALLMARK MITOTIC SPINDLE	0.0	0.0	0.0	0.0	0.0	0.0	0.0	0.0	0.0	0.0	0.0	0.0	0.0	0.0	0.0	0.0	0.0	0.0	0.0	0.0
ARFGAP3	26286	symbol	H. sapiens	26286	H. sapiens	ARFGAP3	ADP ribosylation factor GTPase activating protein 3	GO:0048205 COPI coating of Golgi vesicle;GO:0048200 Golgi transport vesicle coating;GO:0035964 COPI-coated vesicle budding			Cytosol;Golgi apparatus(Supported)			(M5910)HALLMARK PROTEIN SECRETION	0.0	0.0	0.0	0.0	0.0	0.0	0.0	0.0	0.0	0.0	0.0	0.0	0.0	0.0	0.0	0.0	0.0	0.0	0.0	0.0
ARIH1	25820	symbol	H. sapiens	25820	H. sapiens	ARIH1	ariadne RBR E3 ubiquitin protein ligase 1	GO:0032436 positive regulation of proteasomal ubiquitin-dependent protein catabolic process;GO:2000060 positive regulation of ubiquitin-dependent protein catabolic process;GO:1901800 positive regulation of proteasomal protein catabolic process			Golgi apparatus(Approved)Nucleus(Uncertain)				1.0	0.0	0.0	0.0	0.0	0.0	0.0	0.0	0.0	0.0	0.0	0.0	0.0	0.0	0.0	0.0	1.0	0.0	0.0	0.0
ARL4C	10123	symbol	H. sapiens	10123	H. sapiens	ARL4C	ADP ribosylation factor like GTPase 4C	GO:0032456 endocytic recycling;GO:0016197 endosomal transport;GO:0006886 intracellular protein transport			Cytosol;Plasma membrane(Supported)				0.0	1.0	0.0	0.0	0.0	0.0	0.0	0.0	0.0	0.0	0.0	0.0	0.0	0.0	0.0	0.0	0.0	0.0	0.0	0.0
ATF3	467	symbol	H. sapiens	467	H. sapiens	ATF3	activating transcription factor 3	GO:1903984 positive regulation of TRAIL-activated apoptotic signaling pathway;GO:1903121 regulation of TRAIL-activated apoptotic signaling pathway;GO:0061394 regulation of transcription from RNA polymerase II promoter in response to arsenic-containing substance		Transcription factors/Basic domains	Nucleoli;Nucleus(Enhanced)		(M166)PID ATF2 PATHWAY; (M167)PID AP1 PATHWAY; (M2)PID SMAD2 3NUCLEAR PATHWAY	(M5892)HALLMARK CHOLESTEROL HOMEOSTASIS; (M5922)HALLMARK UNFOLDED PROTEIN RESPONSE; (M5941)HALLMARK UV RESPONSE UP	1.0	0.0	1.0	0.0	0.0	0.0	0.0	1.0	0.0	0.0	0.0	0.0	0.0	0.0	0.0	0.0	0.0	0.0	1.0	0.0
B4GALT5	9334	symbol	H. sapiens	9334	H. sapiens	B4GALT5	beta-1,4-galactosyltransferase 5	GO:0010706 ganglioside biosynthetic process via lactosylceramide;GO:0046478 lactosylceramide metabolic process;GO:0018146 keratan sulfate biosynthetic process						(M5890)HALLMARK TNFA SIGNALING VIA NFKB	0.0	0.0	0.0	0.0	0.0	0.0	0.0	0.0	0.0	0.0	0.0	0.0	0.0	0.0	0.0	0.0	0.0	0.0	0.0	0.0
BRMS1	25855	symbol	H. sapiens	25855	H. sapiens	BRMS1	BRMS1 transcriptional repressor and anoikis regulator	GO:2000210 positive regulation of anoikis;GO:0090312 positive regulation of protein deacetylation;GO:2000209 regulation of anoikis			Centrosome(Approved)				0.0	1.0	0.0	0.0	0.0	0.0	0.0	0.0	0.0	0.0	0.0	0.0	0.0	0.0	0.0	0.0	0.0	0.0	0.0	0.0
C11orf68	83638	symbol	H. sapiens	83638	H. sapiens	C11orf68	chromosome 11 open reading frame 68				Nucleoli;Nucleus(Approved)				0.0	0.0	0.0	0.0	0.0	0.0	0.0	0.0	0.0	0.0	0.0	0.0	0.0	0.0	0.0	0.0	0.0	0.0	0.0	0.0
C12orf49	79794	symbol	H. sapiens	79794	H. sapiens	C12orf49	chromosome 12 open reading frame 49								0.0	0.0	0.0	0.0	0.0	0.0	0.0	0.0	0.0	0.0	0.0	0.0	0.0	0.0	0.0	0.0	0.0	0.0	0.0	0.0
C14orf167	55449	gene_synonym	H. sapiens	55449	H. sapiens	DHRS4-AS1	DHRS4 antisense RNA 1								0.0	0.0	0.0	0.0	0.0	0.0	0.0	0.0	0.0	0.0	0.0	0.0	0.0	0.0	0.0	0.0	0.0	0.0	0.0	0.0
C6orf72	116254	gene_synonym	H. sapiens	116254	H. sapiens	GINM1	glycoprotein integral membrane 1				Nucleoli fibrillar center;Plasma membrane(Approved)				0.0	0.0	0.0	0.0	0.0	0.0	0.0	0.0	0.0	0.0	0.0	0.0	0.0	0.0	0.0	0.0	0.0	0.0	0.0	0.0
C9orf89	84270	gene_synonym	H. sapiens	84270	H. sapiens	CARD19	caspase recruitment domain family member 19	GO:0043124 negative regulation of I-kappaB kinase/NF-kappaB signaling;GO:0043122 regulation of I-kappaB kinase/NF-kappaB signaling;GO:0007249 I-kappaB kinase/NF-kappaB signaling			Mitochondria(Supported)				0.0	0.0	0.0	0.0	0.0	0.0	0.0	0.0	0.0	0.0	0.0	0.0	0.0	0.0	0.0	0.0	0.0	0.0	0.0	0.0
CA5B	11238	symbol	H. sapiens	11238	H. sapiens	CA5B	carbonic anhydrase 5B	GO:0015701 bicarbonate transport;GO:0015711 organic anion transport;GO:0009617 response to bacterium		Enzymes/ENZYME proteins/Lyases	Mitochondria(Supported)	Zonisamide (Zinc ion binding);Ellagic Acid (Zinc ion binding)			0.0	0.0	0.0	0.0	0.0	0.0	0.0	0.0	0.0	0.0	0.0	0.0	0.0	0.0	0.0	0.0	0.0	0.0	0.0	0.0
CAB39L	81617	symbol	H. sapiens	81617	H. sapiens	CAB39L	calcium binding protein 39 like	GO:0007050 cell cycle arrest;GO:0045786 negative regulation of cell cycle;GO:0023014 signal transduction by protein phosphorylation			Vesicles(Approved)			(M5923)HALLMARK PI3K AKT MTOR SIGNALING; (M5953)HALLMARK KRAS SIGNALING UP	0.0	0.0	0.0	0.0	0.0	0.0	0.0	0.0	1.0	0.0	0.0	0.0	0.0	0.0	0.0	0.0	0.0	0.0	0.0	0.0
CATSPER1	117144	symbol	H. sapiens	117144	H. sapiens	CATSPER1	cation channel sperm associated 1	GO:0060296 regulation of cilium beat frequency involved in ciliary motility;GO:0060295 regulation of cilium movement involved in cell motility;GO:1902019 regulation of cilium-dependent cell motility							0.0	1.0	0.0	0.0	0.0	0.0	0.0	0.0	0.0	0.0	0.0	0.0	0.0	0.0	0.0	0.0	0.0	0.0	0.0	0.0
CBR4	84869	symbol	H. sapiens	84869	H. sapiens	CBR4	carbonyl reductase 4	GO:0046949 fatty-acyl-CoA biosynthetic process;GO:0044597 daunorubicin metabolic process;GO:0044598 doxorubicin metabolic process						(M5953)HALLMARK KRAS SIGNALING UP	0.0	0.0	0.0	0.0	0.0	0.0	0.0	0.0	0.0	0.0	0.0	0.0	0.0	0.0	0.0	0.0	0.0	0.0	0.0	0.0
CCDC130	81576	symbol	H. sapiens	81576	H. sapiens	CCDC130	coiled-coil domain containing 130	GO:0009615 response to virus;GO:0051707 response to other organism;GO:0043207 response to external biotic stimulus			Vesicles(Approved)				0.0	0.0	0.0	0.0	0.0	0.0	0.0	0.0	0.0	0.0	0.0	1.0	0.0	0.0	0.0	0.0	0.0	0.0	0.0	0.0
CCDC88C	440193	symbol	H. sapiens	440193	H. sapiens	CCDC88C	coiled-coil domain containing 88C	GO:0003383 apical constriction;GO:0003382 epithelial cell morphogenesis;GO:0090090 negative regulation of canonical Wnt signaling pathway			Nucleoli fibrillar center;Nucleus(Approved)				0.0	1.0	0.0	0.0	0.0	0.0	0.0	0.0	0.0	0.0	0.0	0.0	0.0	0.0	0.0	0.0	0.0	0.0	0.0	0.0
CCDC9	26093	symbol	H. sapiens	26093	H. sapiens	CCDC9	coiled-coil domain containing 9				Cytosol(Approved)				0.0	0.0	0.0	0.0	0.0	0.0	0.0	0.0	0.0	0.0	0.0	0.0	0.0	0.0	0.0	0.0	0.0	0.0	0.0	0.0
CCDC91	55297	symbol	H. sapiens	55297	H. sapiens	CCDC91	coiled-coil domain containing 91	GO:0090160 Golgi to lysosome transport;GO:0006896 Golgi to vacuole transport;GO:0007041 lysosomal transport			Golgi apparatus(Supported)Nucleoplasm(Approved)				0.0	0.0	0.0	0.0	0.0	0.0	0.0	0.0	0.0	0.0	0.0	0.0	0.0	0.0	0.0	0.0	0.0	0.0	0.0	0.0
CCL3	6348	symbol	H. sapiens	6348	H. sapiens	CCL3	C-C motif chemokine ligand 3	GO:0014808 release of sequestered calcium ion into cytosol by sarcoplasmic reticulum;GO:1903514 release of sequestered calcium ion into cytosol by endoplasmic reticulum;GO:2000503 positive regulation of natural killer cell chemotaxis				ROX-888 (Protein kinase activity)	(M54)PID IL12 2PATHWAY; (M5883)NABA SECRETED FACTORS; (M5885)NABA MATRISOME ASSOCIATED		1.0	1.0	1.0	1.0	0.0	1.0	0.0	0.0	0.0	1.0	1.0	1.0	0.0	0.0	0.0	0.0	0.0	0.0	0.0	1.0
CCPG1	9236	symbol	H. sapiens	9236	H. sapiens	CCPG1	cell cycle progression 1	GO:2001106 regulation of Rho guanyl-nucleotide exchange factor activity;GO:1904475 regulation of Ras GTPase binding;GO:1905097 regulation of guanyl-nucleotide exchange factor activity			Endoplasmic reticulum;Golgi apparatus(Approved)				0.0	0.0	0.0	0.0	0.0	0.0	0.0	0.0	0.0	0.0	0.0	0.0	0.0	0.0	0.0	0.0	0.0	0.0	0.0	0.0
CCR1	1230	symbol	H. sapiens	1230	H. sapiens	CCR1	C-C motif chemokine receptor 1	GO:0090026 positive regulation of monocyte chemotaxis;GO:0045672 positive regulation of osteoclast differentiation;GO:0071677 positive regulation of mononuclear cell migration		CD markers;G-protein coupled receptors/{Chemokines and chemotactic factors receptors,GPCRs excl olfactory receptors}				(M5897)HALLMARK IL6 JAK STAT3 SIGNALING; (M5950)HALLMARK ALLOGRAFT REJECTION	0.0	0.0	0.0	1.0	0.0	1.0	0.0	0.0	0.0	1.0	0.0	0.0	0.0	0.0	0.0	0.0	0.0	0.0	0.0	0.0
CCR3	1232	symbol	H. sapiens	1232	H. sapiens	CCR3	C-C motif chemokine receptor 3	GO:0045766 positive regulation of angiogenesis;GO:0070098 chemokine-mediated signaling pathway;GO:0007204 positive regulation of cytosolic calcium ion concentration		CD markers;G-protein coupled receptors/{Chemokines and chemotactic factors receptors,GPCRs excl olfactory receptors}					0.0	1.0	0.0	1.0	0.0	0.0	0.0	0.0	0.0	1.0	0.0	0.0	0.0	1.0	0.0	0.0	0.0	0.0	0.0	0.0
CCR5	1234	symbol	H. sapiens	1234	H. sapiens	CCR5	C-C motif chemokine receptor 5 (gene/pseudogene)	GO:0014808 release of sequestered calcium ion into cytosol by sarcoplasmic reticulum;GO:0019064 fusion of virus membrane with host plasma membrane;GO:1903514 release of sequestered calcium ion into cytosol by endoplasmic reticulum		CD markers;G-protein coupled receptors/{Chemokines and chemotactic factors receptors,GPCRs excl olfactory receptors}		Maraviroc (Virus receptor activity);INCB9471 (Virus receptor activity);AMD-070 (Virus receptor activity)	(M54)PID IL12 2PATHWAY	(M5950)HALLMARK ALLOGRAFT REJECTION	1.0	1.0	0.0	1.0	0.0	1.0	1.0	0.0	0.0	1.0	0.0	0.0	1.0	1.0	0.0	0.0	0.0	0.0	0.0	0.0
CD16a	2214	gene_synonym	H. sapiens	2214	H. sapiens	FCGR3A	Fc fragment of IgG receptor IIIa	GO:0038096 Fc-gamma receptor signaling pathway involved in phagocytosis;GO:0002431 Fc receptor mediated stimulatory signaling pathway;GO:0038094 Fc-gamma receptor signaling pathway		CD markers		Cetuximab;Etanercept;Immune Globulin Human;Adalimumab;Abciximab;Gemtuzumab ozogamicin;Trastuzumab;Rituximab;Basiliximab;Muromonab;Ibritumomab tiuxetan;Tositumomab;Alemtuzumab;Alefacept;Efalizumab;Natalizumab;Palivizumab;Daclizumab;Bevacizumab	(M11736)SA MMP CYTOKINE CONNECTION		1.0	1.0	0.0	0.0	0.0	0.0	0.0	0.0	0.0	0.0	0.0	0.0	0.0	0.0	1.0	0.0	0.0	1.0	0.0	1.0
CD244	51744	symbol	H. sapiens	51744	H. sapiens	CD244	CD244 molecule	GO:1902715 positive regulation of interferon-gamma secretion;GO:0071663 positive regulation of granzyme B production;GO:2000484 positive regulation of interleukin-8 secretion		CD markers					1.0	0.0	0.0	0.0	0.0	1.0	0.0	0.0	0.0	0.0	1.0	0.0	0.0	0.0	0.0	0.0	0.0	1.0	0.0	0.0
CD27-AS1	678655	symbol	H. sapiens	678655	H. sapiens	CD27-AS1	CD27 antisense RNA 1								0.0	0.0	0.0	0.0	0.0	0.0	0.0	0.0	0.0	0.0	0.0	0.0	0.0	0.0	0.0	0.0	0.0	0.0	0.0	0.0
CD44	960	symbol	H. sapiens	960	H. sapiens	CD44	CD44 molecule (Indian blood group)	GO:1900625 positive regulation of monocyte aggregation;GO:1900623 regulation of monocyte aggregation;GO:1902166 negative regulation of intrinsic apoptotic signaling pathway in response to DNA damage by p53 class mediator		Blood group antigen proteins;CD markers	Golgi apparatus;Plasma membrane(Enhanced)	Hyaluronic acid (Hyalurononglucosaminidase activity)	(M11736)SA MMP CYTOKINE CONNECTION; (M63)PID AVB3 OPN PATHWAY	(M5897)HALLMARK IL6 JAK STAT3 SIGNALING; (M5902)HALLMARK APOPTOSIS; (M5947)HALLMARK IL2 STAT5 SIGNALING	1.0	0.0	0.0	1.0	0.0	1.0	0.0	0.0	1.0	0.0	0.0	0.0	0.0	0.0	1.0	0.0	1.0	0.0	0.0	1.0
CD58	965	symbol	H. sapiens	965	H. sapiens	CD58	CD58 molecule	GO:2000484 positive regulation of interleukin-8 secretion;GO:2000482 regulation of interleukin-8 secretion;GO:0072606 interleukin-8 secretion		CD markers					1.0	0.0	0.0	0.0	0.0	1.0	0.0	0.0	0.0	0.0	1.0	0.0	0.0	0.0	0.0	0.0	0.0	0.0	0.0	0.0
CD70	970	symbol	H. sapiens	970	H. sapiens	CD70	CD70 molecule	GO:0042102 positive regulation of T cell proliferation;GO:0050671 positive regulation of lymphocyte proliferation;GO:0050870 positive regulation of T cell activation		CD markers	Nucleoplasm(Uncertain)			(M5932)HALLMARK INFLAMMATORY RESPONSE	1.0	0.0	0.0	1.0	0.0	1.0	0.0	0.0	0.0	1.0	0.0	0.0	0.0	0.0	0.0	0.0	0.0	0.0	0.0	0.0
CD86	942	symbol	H. sapiens	942	H. sapiens	CD86	CD86 molecule	GO:0045630 positive regulation of T-helper 2 cell differentiation;GO:0043017 positive regulation of lymphotoxin A biosynthetic process;GO:0045628 regulation of T-helper 2 cell differentiation		CD markers		Anti-thymocyte Globulin (Rabbit) (Virus receptor activity);Abatacept (Virus receptor activity);Belatacept (Virus receptor activity)	(M290)PID IL12 STAT4 PATHWAY; (M88)PID CD8 TCR PATHWAY; (M34)PID TCR PATHWAY	(M5947)HALLMARK IL2 STAT5 SIGNALING; (M5950)HALLMARK ALLOGRAFT REJECTION; (M5913)HALLMARK INTERFERON GAMMA RESPONSE	1.0	1.0	0.0	1.0	0.0	1.0	1.0	0.0	0.0	1.0	0.0	0.0	0.0	0.0	0.0	0.0	0.0	1.0	0.0	0.0
CD99	4267	symbol	H. sapiens	4267	H. sapiens	CD99	CD99 molecule (Xg blood group)	GO:2000391 positive regulation of neutrophil extravasation;GO:2000389 regulation of neutrophil extravasation;GO:1902624 positive regulation of neutrophil migration		CD markers	Golgi apparatus(Approved)			(M5915)HALLMARK APICAL JUNCTION	1.0	0.0	0.0	0.0	0.0	0.0	0.0	0.0	0.0	0.0	0.0	0.0	0.0	0.0	0.0	0.0	0.0	0.0	0.0	0.0
CDC42EP3	10602	symbol	H. sapiens	10602	H. sapiens	CDC42EP3	CDC42 effector protein 3	GO:0031274 positive regulation of pseudopodium assembly;GO:0031272 regulation of pseudopodium assembly;GO:0031269 pseudopodium assembly			Actin filaments;Plasma membrane(Supported)				0.0	0.0	0.0	0.0	0.0	0.0	0.0	0.0	0.0	0.0	0.0	0.0	0.0	0.0	0.0	0.0	0.0	0.0	0.0	0.0
CDK9	1025	symbol	H. sapiens	1025	H. sapiens	CDK9	cyclin dependent kinase 9	GO:1903839 positive regulation of mRNA 3'-UTR binding;GO:2001168 positive regulation of histone H2B ubiquitination;GO:1903837 regulation of mRNA 3'-UTR binding	CMGC Ser/Thr protein kinase family	Enzymes/{ENZYME proteins/Transferases,Kinases/CMGC Ser/Thr protein kinases}	Cytoplasmic bodies;Nucleoplasm(Approved)	Flavopiridol (Transcription regulatory region dna binding)		(M5896)HALLMARK TGF BETA SIGNALING	0.0	1.0	1.0	0.0	0.0	0.0	0.0	0.0	1.0	0.0	0.0	1.0	1.0	0.0	0.0	0.0	0.0	0.0	0.0	0.0
CDKN1A	1026	symbol	H. sapiens	1026	H. sapiens	CDKN1A	cyclin dependent kinase inhibitor 1A	GO:0006977 DNA damage response, signal transduction by p53 class mediator resulting in cell cycle arrest;GO:1905179 negative regulation of cardiac muscle tissue regeneration;GO:0060574 intestinal epithelial cell maturation			Nuclear bodies;Nucleoplasm(Supported)		(M10154)SA G2 AND M PHASES; (M1529)SA G1 AND S PHASES; (M18895)SA TRKA RECEPTOR	(M5923)HALLMARK PI3K AKT MTOR SIGNALING; (M5902)HALLMARK APOPTOSIS; (M5932)HALLMARK INFLAMMATORY RESPONSE	1.0	1.0	1.0	1.0	0.0	1.0	0.0	1.0	1.0	0.0	0.0	0.0	1.0	0.0	1.0	0.0	1.0	0.0	1.0	0.0
CEBPD	1052	symbol	H. sapiens	1052	H. sapiens	CEBPD	CCAAT enhancer binding protein delta	GO:0045669 positive regulation of osteoblast differentiation;GO:0045778 positive regulation of ossification;GO:0045667 regulation of osteoblast differentiation		Transcription factors/Basic domains	Nucleoplasm(Supported)		(M106)PID HNF3B PATHWAY; (M183)PID IL6 7 PATHWAY; (M236)PID DELTA NP63 PATHWAY	(M5890)HALLMARK TNFA SIGNALING VIA NFKB	0.0	1.0	0.0	1.0	0.0	0.0	0.0	1.0	0.0	0.0	0.0	0.0	0.0	0.0	0.0	0.0	0.0	0.0	0.0	0.0
CEBPZ	10153	symbol	H. sapiens	10153	H. sapiens	CEBPZ	CCAAT enhancer binding protein zeta	GO:0045944 positive regulation of transcription by RNA polymerase II;GO:0042254 ribosome biogenesis;GO:0045893 positive regulation of transcription, DNA-templated			Nucleus;Vesicles(Approved)		(M145)PID P53 DOWNSTREAM PATHWAY		0.0	0.0	0.0	0.0	0.0	0.0	0.0	0.0	0.0	0.0	0.0	0.0	0.0	0.0	0.0	0.0	0.0	0.0	1.0	0.0
CEP78	84131	symbol	H. sapiens	84131	H. sapiens	CEP78	centrosomal protein 78	GO:0097711 ciliary basal body-plasma membrane docking;GO:0010389 regulation of G2/M transition of mitotic cell cycle;GO:1902749 regulation of cell cycle G2/M phase transition							0.0	1.0	0.0	0.0	0.0	0.0	0.0	0.0	0.0	0.0	0.0	0.0	0.0	0.0	0.0	0.0	0.0	0.0	0.0	0.0
CHST12	55501	symbol	H. sapiens	55501	H. sapiens	CHST12	carbohydrate sulfotransferase 12	GO:0030208 dermatan sulfate biosynthetic process;GO:0030205 dermatan sulfate metabolic process;GO:0050651 dermatan sulfate proteoglycan biosynthetic process		Enzymes/ENZYME proteins/Transferases	Golgi apparatus(Approved)			(M5937)HALLMARK GLYCOLYSIS	0.0	0.0	0.0	0.0	0.0	0.0	0.0	0.0	0.0	0.0	0.0	0.0	0.0	0.0	0.0	0.0	0.0	0.0	0.0	0.0
CHSY1	22856	symbol	H. sapiens	22856	H. sapiens	CHSY1	chondroitin sulfate synthase 1	GO:0030206 chondroitin sulfate biosynthetic process;GO:0030204 chondroitin sulfate metabolic process;GO:0050650 chondroitin sulfate proteoglycan biosynthetic process		Enzymes/ENZYME proteins/Transferases					0.0	0.0	0.0	0.0	0.0	0.0	0.0	0.0	0.0	0.0	0.0	0.0	0.0	0.0	0.0	0.0	0.0	0.0	0.0	0.0
CIAO1	9391	symbol	H. sapiens	9391	H. sapiens	CIAO1	cytosolic iron-sulfur assembly component 1	GO:0097428 protein maturation by iron-sulfur cluster transfer;GO:0016226 iron-sulfur cluster assembly;GO:0031163 metallo-sulfur cluster assembly			Cytosol;Nucleoplasm(Approved)				0.0	0.0	0.0	0.0	0.0	0.0	0.0	0.0	0.0	0.0	0.0	0.0	0.0	0.0	0.0	0.0	0.0	0.0	0.0	0.0
CLDND2	125875	symbol	H. sapiens	125875	H. sapiens	CLDND2	claudin domain containing 2				Nucleoplasm(Approved)				0.0	0.0	0.0	0.0	0.0	0.0	0.0	0.0	0.0	0.0	0.0	0.0	0.0	0.0	0.0	0.0	0.0	0.0	0.0	0.0
clone						None	None	None	None	None	None	None	None	None	nan	nan	nan	nan	nan	nan	nan	nan	nan	nan	nan	nan	nan	nan	nan	nan	nan	nan	nan	nan
RP11-4B16						None	None	None	None	None	None	None	None	None	nan	nan	nan	nan	nan	nan	nan	nan	nan	nan	nan	nan	nan	nan	nan	nan	nan	nan	nan	nan
CRADD	8738	symbol	H. sapiens	8738	H. sapiens	CRADD	CASP2 and RIPK1 domain containing adaptor with death domain	GO:0006977 DNA damage response, signal transduction by p53 class mediator resulting in cell cycle arrest;GO:0072431 signal transduction involved in mitotic G1 DNA damage checkpoint;GO:0031571 mitotic G1 DNA damage checkpoint			Cytosol;Nucleus(Approved)		(M197)PID HIV NEF PATHWAY; (M144)PID CERAMIDE PATHWAY; (M220)PID CASPASE PATHWAY		0.0	0.0	0.0	0.0	0.0	0.0	0.0	0.0	1.0	0.0	0.0	0.0	0.0	0.0	0.0	0.0	0.0	0.0	0.0	0.0
CSGALNACT1	55790	symbol	H. sapiens	55790	H. sapiens	CSGALNACT1	chondroitin sulfate N-acetylgalactosaminyltransferase 1	GO:0050653 chondroitin sulfate proteoglycan biosynthetic process, polysaccharide chain biosynthetic process;GO:0030210 heparin biosynthetic process;GO:0015014 heparan sulfate proteoglycan biosynthetic process, polysaccharide chain biosynthetic process		Enzymes/ENZYME proteins/Transferases	Actin filaments(Supported)				0.0	0.0	0.0	0.0	0.0	0.0	0.0	0.0	0.0	0.0	0.0	0.0	0.0	0.0	0.0	0.0	0.0	0.0	0.0	0.0
CST7	8530	symbol	H. sapiens	8530	H. sapiens	CST7	cystatin F	GO:1903979 negative regulation of microglial cell activation;GO:0097340 inhibition of cysteine-type endopeptidase activity;GO:1903978 regulation of microglial cell activation					(M3468)NABA ECM REGULATORS; (M5885)NABA MATRISOME ASSOCIATED; (M5889)NABA MATRISOME	(M5947)HALLMARK IL2 STAT5 SIGNALING	0.0	0.0	0.0	0.0	0.0	1.0	0.0	0.0	0.0	0.0	0.0	0.0	0.0	0.0	0.0	0.0	1.0	0.0	0.0	0.0
CTSZ	1522	symbol	H. sapiens	1522	H. sapiens	CTSZ	cathepsin Z	GO:0002003 angiotensin maturation;GO:0002002 regulation of angiotensin levels in blood;GO:0001991 regulation of systemic arterial blood pressure by circulatory renin-angiotensin		Enzymes/{ENZYME proteins/Hydrolases,Peptidases/Cysteine-type peptidases}	Vesicles(Supported)		(M3468)NABA ECM REGULATORS; (M5885)NABA MATRISOME ASSOCIATED; (M5889)NABA MATRISOME	(M5947)HALLMARK IL2 STAT5 SIGNALING	0.0	0.0	0.0	0.0	0.0	0.0	0.0	0.0	0.0	0.0	0.0	0.0	0.0	0.0	0.0	0.0	1.0	0.0	0.0	0.0
CYP26C1	340665	symbol	H. sapiens	340665	H. sapiens	CYP26C1	cytochrome P450 family 26 subfamily C member 1	GO:0034653 retinoic acid catabolic process;GO:0016103 diterpenoid catabolic process;GO:0048387 negative regulation of retinoic acid receptor signaling pathway							0.0	1.0	0.0	0.0	0.0	0.0	0.0	0.0	0.0	0.0	0.0	0.0	0.0	0.0	0.0	0.0	0.0	0.0	0.0	0.0
DIP2A	23181	symbol	H. sapiens	23181	H. sapiens	DIP2A	disco interacting protein 2 homolog A	GO:0042981 regulation of apoptotic process;GO:0043067 regulation of programmed cell death;GO:0006915 apoptotic process			Nucleus(Approved)				0.0	0.0	0.0	0.0	0.0	0.0	0.0	0.0	0.0	0.0	0.0	0.0	0.0	0.0	0.0	0.0	0.0	0.0	0.0	0.0
DNAJB14	79982	symbol	H. sapiens	79982	H. sapiens	DNAJB14	DnaJ heat shock protein family (Hsp40) member B14	GO:0030433 ubiquitin-dependent ERAD pathway;GO:0071218 cellular response to misfolded protein;GO:0051085 chaperone cofactor-dependent protein refolding							0.0	0.0	0.0	0.0	0.0	0.0	0.0	0.0	0.0	0.0	0.0	0.0	0.0	0.0	0.0	0.0	0.0	0.0	0.0	0.0
DNAJC1	64215	symbol	H. sapiens	64215	H. sapiens	DNAJC1	DnaJ heat shock protein family (Hsp40) member C1	GO:0032781 positive regulation of ATPase activity;GO:0043462 regulation of ATPase activity;GO:0050708 regulation of protein secretion		Transcription factors/Helix-turn-helix domains	Endoplasmic reticulum(Approved)			(M5907)HALLMARK ESTROGEN RESPONSE LATE	0.0	0.0	1.0	0.0	0.0	0.0	0.0	0.0	0.0	0.0	1.0	0.0	0.0	0.0	0.0	0.0	1.0	0.0	0.0	0.0
DNAJC30	84277	symbol	H. sapiens	84277	H. sapiens	DNAJC30	DnaJ heat shock protein family (Hsp40) member C30	GO:1905706 regulation of mitochondrial ATP synthesis coupled proton transport;GO:0042776 mitochondrial ATP synthesis coupled proton transport;GO:0002082 regulation of oxidative phosphorylation							0.0	0.0	0.0	0.0	0.0	0.0	0.0	0.0	0.0	0.0	1.0	0.0	0.0	0.0	0.0	0.0	0.0	0.0	0.0	0.0
DNM1L	10059	symbol	H. sapiens	10059	H. sapiens	DNM1L	dynamin 1 like	GO:0090023 positive regulation of neutrophil chemotaxis;GO:2000302 positive regulation of synaptic vesicle exocytosis;GO:0061003 positive regulation of dendritic spine morphogenesis		Enzymes/ENZYME proteins/Hydrolases	Cytosol(Enhanced)Vesicles(Supported)			(M5910)HALLMARK PROTEIN SECRETION; (M5902)HALLMARK APOPTOSIS	0.0	0.0	0.0	0.0	0.0	0.0	0.0	0.0	0.0	0.0	1.0	0.0	0.0	0.0	0.0	0.0	0.0	0.0	0.0	1.0
DSTN	11034	symbol	H. sapiens	11034	H. sapiens	DSTN	destrin, actin depolymerizing factor	GO:0030043 actin filament fragmentation;GO:0030836 positive regulation of actin filament depolymerization;GO:1901881 positive regulation of protein depolymerization				Lauryl Dimethylamine-N-Oxide			0.0	0.0	0.0	0.0	0.0	0.0	0.0	0.0	0.0	0.0	0.0	0.0	0.0	0.0	0.0	0.0	0.0	0.0	0.0	0.0
DYNC2H1	79659	symbol	H. sapiens	79659	H. sapiens	DYNC2H1	dynein cytoplasmic 2 heavy chain 1	GO:0035721 intraciliary retrograde transport;GO:0035735 intraciliary transport involved in cilium assembly;GO:0021522 spinal cord motor neuron differentiation			Mitochondria(Supported)				1.0	0.0	0.0	0.0	0.0	0.0	0.0	0.0	0.0	0.0	0.0	0.0	0.0	0.0	0.0	0.0	0.0	0.0	0.0	1.0
EAPP	55837	symbol	H. sapiens	55837	H. sapiens	EAPP	E2F associated phosphoprotein	GO:0034244 negative regulation of transcription elongation from RNA polymerase II promoter;GO:0032785 negative regulation of DNA-templated transcription, elongation;GO:0032968 positive regulation of transcription elongation from RNA polymerase II promoter			Cytosol;Nucleus(Supported)Golgi apparatus(Approved)				0.0	0.0	0.0	0.0	0.0	0.0	0.0	0.0	0.0	0.0	0.0	0.0	0.0	0.0	0.0	0.0	0.0	0.0	0.0	0.0
ECHDC2	55268	symbol	H. sapiens	55268	H. sapiens	ECHDC2	enoyl-CoA hydratase domain containing 2	GO:0006635 fatty acid beta-oxidation;GO:0009062 fatty acid catabolic process;GO:0019395 fatty acid oxidation			Mitochondria(Approved)				0.0	0.0	0.0	0.0	0.0	0.0	0.0	0.0	0.0	0.0	0.0	0.0	0.0	0.0	0.0	0.0	0.0	0.0	0.0	0.0
EFHA1	221154	gene_synonym	H. sapiens	221154	H. sapiens	MICU2	mitochondrial calcium uptake 2	GO:0051562 negative regulation of mitochondrial calcium ion concentration;GO:0051561 positive regulation of mitochondrial calcium ion concentration;GO:0036444 calcium import into the mitochondrion		Transporters/Accessory Factors Involved in Transport	Mitochondria(Supported)Nucleus(Approved)				0.0	0.0	0.0	0.0	0.0	0.0	0.0	0.0	0.0	0.0	0.0	0.0	0.0	0.0	0.0	0.0	0.0	0.0	0.0	0.0
EFHD2	79180	symbol	H. sapiens	79180	H. sapiens	EFHD2	EF-hand domain family member D2				Cytosol(Approved)				0.0	0.0	0.0	0.0	0.0	0.0	0.0	0.0	0.0	0.0	0.0	0.0	0.0	0.0	0.0	0.0	0.0	0.0	0.0	0.0
EGFR	1956	symbol	H. sapiens	1956	H. sapiens	EGFR	epidermal growth factor receptor	GO:0043006 activation of phospholipase A2 activity by calcium-mediated signaling;GO:0032431 activation of phospholipase A2 activity;GO:1902722 positive regulation of prolactin secretion	Tyr protein kinase family	Enzymes/{ENZYME proteins/Transferases,Kinases/Tyr protein kinases};RAS pathway related proteins	Plasma membrane(Enhanced)	Cetuximab (Ubiquitin protein ligase binding);Trastuzumab (Ubiquitin protein ligase binding);Lidocaine (Ubiquitin protein ligase binding);Gefitinib (Ubiquitin protein ligase binding);Erlotinib (Ubiquitin protein ligase binding);Lapatinib (Ubiquitin protein ligase binding);Panitumumab (Ubiquitin protein ligase binding);Flavopiridol (Ubiquitin protein ligase binding);IGN311 (Ubiquitin protein ligase…	(M201)PID ERBB NETWORK PATHWAY; (M251)PID SYNDECAN 3 PATHWAY; (M184)PID ECADHERIN KERATINOCYTE PATHWAY	(M5910)HALLMARK PROTEIN SECRETION; (M5923)HALLMARK PI3K AKT MTOR SIGNALING; (M5891)HALLMARK HYPOXIA	0.0	1.0	1.0	0.0	1.0	0.0	1.0	1.0	1.0	1.0	1.0	0.0	0.0	0.0	1.0	0.0	1.0	0.0	1.0	1.0
EHD4	30844	symbol	H. sapiens	30844	H. sapiens	EHD4	EH domain containing 4	GO:0006907 pinocytosis;GO:0050731 positive regulation of peptidyl-tyrosine phosphorylation;GO:0032456 endocytic recycling			Plasma membrane(Approved)		(M270)PID MAPK TRK PATHWAY; (M187)PID TRKR PATHWAY		0.0	0.0	0.0	0.0	0.0	0.0	0.0	0.0	0.0	0.0	0.0	0.0	0.0	0.0	0.0	0.0	0.0	0.0	0.0	0.0
EMD	2010	symbol	H. sapiens	2010	H. sapiens	EMD	emerin	GO:0046827 positive regulation of protein export from nucleus;GO:0007084 mitotic nuclear envelope reassembly;GO:0046825 regulation of protein export from nucleus			Nuclear membrane(Enhanced)Endoplasmic reticulum(Supported)				0.0	1.0	0.0	0.0	0.0	0.0	0.0	0.0	0.0	0.0	1.0	0.0	0.0	0.0	0.0	0.0	0.0	0.0	0.0	0.0
ERAP1	51752	symbol	H. sapiens	51752	H. sapiens	ERAP1	endoplasmic reticulum aminopeptidase 1	GO:0019885 antigen processing and presentation of endogenous peptide antigen via MHC class I;GO:0045766 positive regulation of angiogenesis;GO:0002483 antigen processing and presentation of endogenous peptide antigen		Enzymes/Peptidases/Metallopeptidases	Cytosol;Nucleoplasm;Plasma membrane(Approved)				1.0	0.0	0.0	0.0	0.0	0.0	0.0	0.0	0.0	0.0	0.0	0.0	0.0	0.0	0.0	1.0	0.0	0.0	0.0	0.0
ERO1LB	56605	gene_synonym	H. sapiens	56605	H. sapiens	ERO1B	endoplasmic reticulum oxidoreductase 1 beta	GO:0030070 insulin processing;GO:0018401 peptidyl-proline hydroxylation to 4-hydroxy-L-proline;GO:0019471 4-hydroxyproline metabolic process				1-Ethyl-Pyrrolidine-2,5-Dione (Unfolded protein binding);Flavin adenine dinucleotide (Unfolded protein binding)			0.0	0.0	0.0	0.0	0.0	0.0	0.0	0.0	0.0	0.0	0.0	0.0	0.0	0.0	0.0	0.0	0.0	0.0	0.0	0.0
F8	2157	symbol	H. sapiens	2157	H. sapiens	F8	coagulation factor VIII	GO:0007597 blood coagulation, intrinsic pathway;GO:0048208 COPII vesicle coating;GO:0048207 vesicle targeting, rough ER to cis-Golgi				Drotrecogin alfa (Oxidoreductase activity);Coagulation Factor IX (Recombinant) (Oxidoreductase activity)		(M5946)HALLMARK COAGULATION; (M5921)HALLMARK COMPLEMENT	0.0	0.0	0.0	0.0	0.0	0.0	0.0	0.0	0.0	0.0	0.0	0.0	0.0	0.0	0.0	0.0	0.0	0.0	0.0	0.0
FAM102B	284611	symbol	H. sapiens	284611	H. sapiens	FAM102B	family with sequence similarity 102 member B				Cytosol;Nucleoli(Approved)				0.0	0.0	0.0	0.0	0.0	0.0	0.0	0.0	0.0	0.0	0.0	0.0	0.0	0.0	0.0	0.0	0.0	0.0	0.0	0.0
FAM209B	388799	symbol	H. sapiens	388799	H. sapiens	FAM209B	family with sequence similarity 209 member B								0.0	0.0	0.0	0.0	0.0	0.0	0.0	0.0	0.0	0.0	0.0	0.0	0.0	0.0	0.0	0.0	0.0	0.0	0.0	0.0
FAM46A	55603	gene_synonym	H. sapiens	55603	H. sapiens	TENT5A	terminal nucleotidyltransferase 5A	GO:0009617 response to bacterium;GO:0051707 response to other organism;GO:0043207 response to external biotic stimulus			Cytosol;Nucleoplasm(Approved)			(M5911)HALLMARK INTERFERON ALPHA RESPONSE	0.0	0.0	0.0	0.0	0.0	0.0	0.0	0.0	0.0	0.0	0.0	0.0	0.0	0.0	0.0	0.0	0.0	0.0	0.0	0.0
FAM49A	81553	gene_synonym	H. sapiens	81553	H. sapiens	CYRIA	CYFIP related Rac1 interactor A				Nucleoplasm(Approved)				0.0	0.0	0.0	0.0	0.0	0.0	0.0	0.0	0.0	0.0	0.0	0.0	0.0	0.0	0.0	0.0	0.0	0.0	0.0	0.0
FAM8A1	51439	symbol	H. sapiens	51439	H. sapiens	FAM8A1	family with sequence similarity 8 member A1			Transporters/Transporter channels and pores	Golgi apparatus(Approved)				0.0	0.0	0.0	0.0	0.0	0.0	0.0	0.0	0.0	0.0	0.0	0.0	0.0	0.0	0.0	0.0	0.0	0.0	0.0	0.0
FBXO6	26270	symbol	H. sapiens	26270	H. sapiens	FBXO6	F-box protein 6	GO:0031146 SCF-dependent proteasomal ubiquitin-dependent protein catabolic process;GO:0030433 ubiquitin-dependent ERAD pathway;GO:0006516 glycoprotein catabolic process						(M5892)HALLMARK CHOLESTEROL HOMEOSTASIS	0.0	0.0	0.0	0.0	0.0	0.0	0.0	0.0	1.0	0.0	0.0	0.0	0.0	0.0	0.0	0.0	0.0	0.0	0.0	0.0
FBXW4	6468	symbol	H. sapiens	6468	H. sapiens	FBXW4	F-box and WD repeat domain containing 4	GO:0031146 SCF-dependent proteasomal ubiquitin-dependent protein catabolic process;GO:0030326 embryonic limb morphogenesis;GO:0035113 embryonic appendage morphogenesis			Golgi apparatus(Approved)		(M5493)WNT SIGNALING		0.0	0.0	0.0	0.0	0.0	0.0	0.0	0.0	0.0	0.0	0.0	0.0	0.0	0.0	0.0	0.0	0.0	0.0	0.0	0.0
FGFBP2	83888	symbol	H. sapiens	83888	H. sapiens	FGFBP2	fibroblast growth factor binding protein 2	GO:0007267 cell-cell signaling;GO:0023052 signaling;GO:0007154 cell communication					(M5883)NABA SECRETED FACTORS; (M5885)NABA MATRISOME ASSOCIATED; (M5889)NABA MATRISOME		0.0	0.0	0.0	0.0	0.0	0.0	0.0	0.0	0.0	0.0	0.0	0.0	0.0	0.0	0.0	0.0	0.0	0.0	0.0	0.0
FLNA	2316	symbol	H. sapiens	2316	H. sapiens	FLNA	filamin A	GO:1905000 regulation of membrane repolarization during atrial cardiac muscle cell action potential;GO:0098914 membrane repolarization during atrial cardiac muscle cell action potential;GO:0098910 regulation of atrial cardiac muscle cell action potential		Transporters/Accessory Factors Involved in Transport	Actin filaments;Cytosol;Plasma membrane(Enhanced)		(M23)PID WNT NONCANONICAL PATHWAY; (M16801)SIG REGULATION OF THE ACTIN CYTOSKELETON BY RHO GTPASES; (M34)PID TCR PATHWAY	(M5893)HALLMARK MITOTIC SPINDLE; (M5930)HALLMARK EPITHELIAL MESENCHYMAL TRANSITION; (M5950)HALLMARK ALLOGRAFT REJECTION	1.0	1.0	1.0	0.0	1.0	1.0	0.0	0.0	0.0	0.0	1.0	1.0	0.0	0.0	1.0	0.0	1.0	1.0	0.0	1.0
FMR1	2332	symbol	H. sapiens	2332	H. sapiens	FMR1	FMRP translational regulator 1	GO:1901254 positive regulation of intracellular transport of viral material;GO:1900453 negative regulation of long-term synaptic depression;GO:0044830 modulation by host of viral RNA genome replication			Cytosol(Enhanced)				0.0	1.0	1.0	0.0	0.0	0.0	1.0	0.0	0.0	0.0	1.0	1.0	0.0	0.0	1.0	0.0	1.0	0.0	0.0	0.0
FOSL2	2355	symbol	H. sapiens	2355	H. sapiens	FOSL2	FOS like 2, AP-1 transcription factor subunit	GO:0003334 keratinocyte development;GO:0048146 positive regulation of fibroblast proliferation;GO:0030216 keratinocyte differentiation		Transcription factors/Basic domains	Nucleus(Enhanced)		(M65)PID FRA PATHWAY; (M236)PID DELTA NP63 PATHWAY; (M167)PID AP1 PATHWAY	(M5891)HALLMARK HYPOXIA; (M5890)HALLMARK TNFA SIGNALING VIA NFKB	0.0	0.0	0.0	0.0	0.0	0.0	0.0	0.0	0.0	0.0	0.0	0.0	0.0	0.0	0.0	0.0	0.0	0.0	0.0	0.0
FOXO3	2309	symbol	H. sapiens	2309	H. sapiens	FOXO3	forkhead box O3	GO:1901300 positive regulation of hydrogen peroxide-mediated programmed cell death;GO:0001544 initiation of primordial ovarian follicle growth;GO:0071386 cellular response to corticosterone stimulus		Transcription factors/Helix-turn-helix domains	Nucleus(Enhanced)		(M32)PID HDAC CLASSIII PATHWAY; (M143)PID IL2 PI3K PATHWAY; (M249)PID PI3KCI AKT PATHWAY	(M5939)HALLMARK P53 PATHWAY; (M5891)HALLMARK HYPOXIA; (M5945)HALLMARK HEME METABOLISM	0.0	1.0	1.0	1.0	0.0	1.0	0.0	1.0	1.0	1.0	0.0	0.0	0.0	0.0	1.0	0.0	0.0	0.0	0.0	0.0
GABARAPL1	23710	symbol	H. sapiens	23710	H. sapiens	GABARAPL1	GABA type A receptor associated protein like 1	GO:0006995 cellular response to nitrogen starvation;GO:0043562 cellular response to nitrogen levels;GO:0097352 autophagosome maturation			Vesicles(Approved)			(M5935)HALLMARK FATTY ACID METABOLISM; (M5947)HALLMARK IL2 STAT5 SIGNALING; (M5934)HALLMARK XENOBIOTIC METABOLISM	0.0	0.0	0.0	0.0	0.0	0.0	0.0	1.0	0.0	0.0	0.0	0.0	0.0	0.0	0.0	0.0	0.0	0.0	0.0	0.0
GADD45A	1647	symbol	H. sapiens	1647	H. sapiens	GADD45A	growth arrest and DNA damage inducible alpha	GO:0006977 DNA damage response, signal transduction by p53 class mediator resulting in cell cycle arrest;GO:0033140 negative regulation of peptidyl-serine phosphorylation of STAT protein;GO:0072431 signal transduction involved in mitotic G1 DNA damage checkpoint			Nuclear speckles(Supported)		(M20)PID P38 MKK3 6PATHWAY; (M242)PID AURORA A PATHWAY; (M12012)ST P38 MAPK PATHWAY	(M5902)HALLMARK APOPTOSIS; (M5930)HALLMARK EPITHELIAL MESENCHYMAL TRANSITION; (M5905)HALLMARK ADIPOGENESIS	0.0	0.0	0.0	0.0	0.0	0.0	0.0	1.0	1.0	0.0	0.0	0.0	0.0	0.0	0.0	0.0	0.0	0.0	1.0	0.0
GFI1	2672	symbol	H. sapiens	2672	H. sapiens	GFI1	growth factor independent 1 transcriptional repressor	GO:0010956 negative regulation of calcidiol 1-monooxygenase activity;GO:0070105 positive regulation of interleukin-6-mediated signaling pathway;GO:0010957 negative regulation of vitamin D biosynthetic process		Transcription factors/Zinc-coordinating DNA-binding domains			(M254)PID MYC REPRESS PATHWAY	(M5951)HALLMARK SPERMATOGENESIS	0.0	1.0	0.0	1.0	0.0	0.0	0.0	1.0	0.0	0.0	0.0	0.0	0.0	0.0	0.0	0.0	0.0	0.0	0.0	0.0
GGA1	26088	symbol	H. sapiens	26088	H. sapiens	GGA1	golgi associated, gamma adaptin ear containing, ARF binding protein 1	GO:1903441 protein localization to ciliary membrane;GO:0043001 Golgi to plasma membrane protein transport;GO:0061951 establishment of protein localization to plasma membrane			Nucleoplasm;Vesicles(Supported)				0.0	1.0	1.0	0.0	1.0	0.0	0.0	0.0	0.0	0.0	0.0	0.0	0.0	0.0	0.0	0.0	1.0	0.0	0.0	0.0
GIGYF1	64599	symbol	H. sapiens	64599	H. sapiens	GIGYF1	GRB10 interacting GYF protein 1	GO:0048009 insulin-like growth factor receptor signaling pathway;GO:0007169 transmembrane receptor protein tyrosine kinase signaling pathway;GO:0007167 enzyme linked receptor protein signaling pathway			Microtubules;Vesicles(Approved)				0.0	0.0	0.0	0.0	0.0	0.0	0.0	0.0	0.0	0.0	0.0	0.0	0.0	0.0	0.0	0.0	0.0	0.0	0.0	0.0
GK5	256356	symbol	H. sapiens	256356	H. sapiens	GK5	glycerol kinase 5	GO:0019563 glycerol catabolic process;GO:0046167 glycerol-3-phosphate biosynthetic process;GO:0019405 alditol catabolic process		Enzymes/ENZYME proteins/Transferases	Cytosol;Nucleoplasm(Approved)				0.0	0.0	0.0	0.0	0.0	0.0	0.0	0.0	0.0	0.0	0.0	0.0	0.0	0.0	0.0	0.0	0.0	0.0	0.0	0.0
GLB1L2	89944	symbol	H. sapiens	89944	H. sapiens	GLB1L2	galactosidase beta 1 like 2	GO:0005975 carbohydrate metabolic process;GO:0044238 primary metabolic process;GO:0071704 organic substance metabolic process			Nucleus(Supported)				0.0	0.0	0.0	0.0	0.0	0.0	0.0	0.0	0.0	0.0	0.0	0.0	0.0	0.0	0.0	0.0	0.0	0.0	0.0	0.0
GLIPR1	11010	symbol	H. sapiens	11010	H. sapiens	GLIPR1	GLI pathogenesis related 1	GO:0043312 neutrophil degranulation;GO:0002283 neutrophil activation involved in immune response;GO:0042119 neutrophil activation				SOT-107		(M5930)HALLMARK EPITHELIAL MESENCHYMAL TRANSITION	0.0	0.0	0.0	0.0	0.0	0.0	0.0	0.0	0.0	0.0	0.0	0.0	0.0	0.0	0.0	0.0	0.0	0.0	0.0	0.0
GLYCTK	132158	symbol	H. sapiens	132158	H. sapiens	GLYCTK	glycerate kinase	GO:0061624 fructose catabolic process to hydroxyacetone phosphate and glyceraldehyde-3-phosphate;GO:0006001 fructose catabolic process;GO:0006000 fructose metabolic process		Enzymes/ENZYME proteins/Transferases	Cytosol(Supported)Golgi apparatus;Rods & Rings(Approved)				0.0	0.0	0.0	0.0	0.0	0.0	0.0	0.0	0.0	0.0	0.0	0.0	0.0	0.0	0.0	0.0	0.0	0.0	0.0	0.0
GPR89B	51463	symbol	H. sapiens	51463	H. sapiens	GPR89B	G protein-coupled receptor 89B	GO:0051452 intracellular pH reduction;GO:0051453 regulation of intracellular pH;GO:0045851 pH reduction			Endoplasmic reticulum(Approved)				0.0	0.0	0.0	0.0	0.0	0.0	0.0	0.0	0.0	0.0	0.0	0.0	0.0	0.0	0.0	0.0	0.0	0.0	0.0	0.0
GTF3C1	2975	symbol	H. sapiens	2975	H. sapiens	GTF3C1	general transcription factor IIIC subunit 1	GO:0042791 5S class rRNA transcription by RNA polymerase III;GO:0042797 tRNA transcription by RNA polymerase III;GO:0009304 tRNA transcription			Nucleoli;Nucleus(Supported)				0.0	0.0	0.0	0.0	0.0	0.0	0.0	0.0	0.0	0.0	0.0	0.0	1.0	0.0	0.0	0.0	0.0	0.0	0.0	0.0
H1FX	8971	gene_synonym	H. sapiens	8971	H. sapiens	H1-10	H1.10 linker histone	GO:0031936 negative regulation of chromatin silencing;GO:0016584 nucleosome positioning;GO:0031935 regulation of chromatin silencing			Nucleoli;Nucleus(Enhanced)				0.0	1.0	1.0	0.0	0.0	0.0	0.0	0.0	0.0	0.0	0.0	0.0	0.0	0.0	0.0	0.0	0.0	0.0	0.0	1.0
HABP4	22927	symbol	H. sapiens	22927	H. sapiens	HABP4	hyaluronan binding protein 4	GO:0030578 PML body organization;GO:0045948 positive regulation of translational initiation;GO:0002576 platelet degranulation				Hyaluronic acid			0.0	0.0	1.0	0.0	0.0	0.0	0.0	0.0	0.0	0.0	0.0	0.0	0.0	0.0	0.0	0.0	0.0	0.0	0.0	0.0
HAGH	3029	symbol	H. sapiens	3029	H. sapiens	HAGH	hydroxyacylglutathione hydrolase	GO:0019243 methylglyoxal catabolic process to D-lactate via S-lactoyl-glutathione;GO:0061727 methylglyoxal catabolic process to lactate;GO:0051596 methylglyoxal catabolic process		Enzymes/ENZYME proteins/Hydrolases		Glutathione (Metal ion binding);S-(N-Hydroxy-N-Bromophenylcarbamoyl)Glutathione (Metal ion binding)	(M19)PID P73PATHWAY	(M5945)HALLMARK HEME METABOLISM	0.0	0.0	1.0	0.0	0.0	0.0	0.0	0.0	0.0	0.0	0.0	0.0	0.0	0.0	0.0	0.0	0.0	0.0	0.0	0.0
HEG1	57493	symbol	H. sapiens	57493	H. sapiens	HEG1	heart development protein with EGF like domains 1	GO:2000299 negative regulation of Rho-dependent protein serine/threonine kinase activity;GO:0003222 ventricular trabecula myocardium morphogenesis;GO:0090271 positive regulation of fibroblast growth factor production			Vesicles(Approved)				0.0	0.0	0.0	0.0	0.0	1.0	0.0	0.0	0.0	0.0	0.0	0.0	0.0	0.0	0.0	0.0	0.0	0.0	1.0	0.0
HERC6	55008	symbol	H. sapiens	55008	H. sapiens	HERC6	HECT and RLD domain containing E3 ubiquitin protein ligase family member 6	GO:0002244 hematopoietic progenitor cell differentiation;GO:0000209 protein polyubiquitination;GO:0030097 hemopoiesis		Enzymes/ENZYME proteins/Transferases	Cytosol(Supported)Nucleus(Uncertain)			(M5911)HALLMARK INTERFERON ALPHA RESPONSE; (M5913)HALLMARK INTERFERON GAMMA RESPONSE	0.0	0.0	0.0	0.0	0.0	0.0	0.0	0.0	0.0	0.0	0.0	0.0	0.0	0.0	0.0	0.0	0.0	0.0	0.0	0.0
HEXIM2	124790	symbol	H. sapiens	124790	H. sapiens	HEXIM2	HEXIM P-TEFb complex subunit 2	GO:0045736 negative regulation of cyclin-dependent protein serine/threonine kinase activity;GO:1904030 negative regulation of cyclin-dependent protein kinase activity;GO:0071901 negative regulation of protein serine/threonine kinase activity			Nuclear speckles;Nucleoplasm(Supported)				0.0	0.0	0.0	0.0	0.0	0.0	0.0	0.0	1.0	0.0	0.0	0.0	0.0	0.0	0.0	0.0	0.0	0.0	1.0	0.0
HIPK2	28996	symbol	H. sapiens	28996	H. sapiens	HIPK2	homeodomain interacting protein kinase 2	GO:0060235 lens induction in camera-type eye;GO:0060059 embryonic retina morphogenesis in camera-type eye;GO:0061072 iris morphogenesis	CMGC Ser/Thr protein kinase family	Enzymes/{ENZYME proteins/Transferases,Kinases/CMGC Ser/Thr protein kinases}	Nucleus(Supported)		(M261)PID P53 REGULATION PATHWAY; (M195)PID CMYB PATHWAY	(M5896)HALLMARK TGF BETA SIGNALING; (M5947)HALLMARK IL2 STAT5 SIGNALING	0.0	1.0	0.0	0.0	0.0	1.0	1.0	0.0	1.0	0.0	0.0	1.0	0.0	0.0	0.0	0.0	1.0	0.0	0.0	0.0
HIST1H2AC	8334	gene_synonym	H. sapiens	8334	H. sapiens	H2AC6	H2A clustered histone 6	GO:0006342 chromatin silencing;GO:0045814 negative regulation of gene expression, epigenetic;GO:0045892 negative regulation of transcription, DNA-templated							0.0	1.0	1.0	0.0	0.0	0.0	0.0	0.0	0.0	0.0	0.0	0.0	0.0	0.0	0.0	0.0	0.0	0.0	0.0	0.0
HIST1H2BK	85236	gene_synonym	H. sapiens	85236	H. sapiens	H2BC12	H2B clustered histone 12	GO:0002227 innate immune response in mucosa;GO:0019731 antibacterial humoral response;GO:0002385 mucosal immune response			Cytosol;Nucleoplasm(Approved)			(M5901)HALLMARK G2M CHECKPOINT	0.0	1.0	1.0	0.0	0.0	1.0	0.0	0.0	0.0	0.0	0.0	1.0	0.0	0.0	0.0	0.0	0.0	0.0	0.0	0.0
HIST2H2AA	8337	gene_synonym	H. sapiens	8337	H. sapiens	H2AC18	H2A clustered histone 18	GO:0006342 chromatin silencing;GO:0045814 negative regulation of gene expression, epigenetic;GO:0045892 negative regulation of transcription, DNA-templated							0.0	1.0	1.0	0.0	0.0	0.0	0.0	0.0	0.0	0.0	0.0	0.0	0.0	0.0	0.0	0.0	0.0	0.0	0.0	0.0
HLAA	3105	gene_synonym	H. sapiens	3105	H. sapiens	HLA-A	major histocompatibility complex, class I, A	GO:0002485 antigen processing and presentation of endogenous peptide antigen via MHC class I via ER pathway, TAP-dependent;GO:0002419 T cell mediated cytotoxicity directed against tumor cell target;GO:2001187 positive regulation of CD8-positive, alpha-beta T cell activation			Plasma membrane(Supported)Golgi apparatus(Approved)		(M88)PID CD8 TCR PATHWAY; (M54)PID IL12 2PATHWAY; (M272)PID CD8 TCR DOWNSTREAM PATHWAY	(M5950)HALLMARK ALLOGRAFT REJECTION; (M5913)HALLMARK INTERFERON GAMMA RESPONSE	1.0	1.0	0.0	1.0	0.0	1.0	0.0	0.0	0.0	0.0	0.0	0.0	1.0	0.0	0.0	1.0	0.0	1.0	0.0	0.0
HLA-DMA	3108	symbol	H. sapiens	3108	H. sapiens	HLA-DMA	major histocompatibility complex, class II, DM alpha	GO:0002503 peptide antigen assembly with MHC class II protein complex;GO:0002399 MHC class II protein complex assembly;GO:0002501 peptide antigen assembly with MHC protein complex			Vesicles(Approved)			(M5950)HALLMARK ALLOGRAFT REJECTION; (M5913)HALLMARK INTERFERON GAMMA RESPONSE	1.0	1.0	0.0	0.0	0.0	0.0	0.0	0.0	0.0	0.0	0.0	0.0	0.0	0.0	0.0	0.0	0.0	0.0	0.0	0.0
HLADPA1						None	None	None	None	None	None	None	None	None	nan	nan	nan	nan	nan	nan	nan	nan	nan	nan	nan	nan	nan	nan	nan	nan	nan	nan	nan	nan
HLA-DPA1	3113	symbol	H. sapiens	3113	H. sapiens	HLA-DPA1	major histocompatibility complex, class II, DP alpha 1	GO:0042102 positive regulation of T cell proliferation;GO:0019886 antigen processing and presentation of exogenous peptide antigen via MHC class II;GO:0050852 T cell receptor signaling pathway			Vesicles(Supported)				1.0	1.0	0.0	1.0	0.0	1.0	0.0	0.0	0.0	0.0	0.0	0.0	0.0	0.0	0.0	0.0	0.0	0.0	0.0	0.0
HLADPB1						None	None	None	None	None	None	None	None	None	nan	nan	nan	nan	nan	nan	nan	nan	nan	nan	nan	nan	nan	nan	nan	nan	nan	nan	nan	nan
HLA-DPB1	3115	symbol	H. sapiens	3115	H. sapiens	HLA-DPB1	major histocompatibility complex, class II, DP beta 1	GO:0042102 positive regulation of T cell proliferation;GO:0019886 antigen processing and presentation of exogenous peptide antigen via MHC class II;GO:0050852 T cell receptor signaling pathway			Cell Junctions(Supported)Nucleus(Approved)				1.0	1.0	0.0	1.0	0.0	1.0	0.0	0.0	0.0	0.0	0.0	0.0	0.0	0.0	0.0	0.0	0.0	0.0	0.0	0.0
HLADQA1						None	None	None	None	None	None	None	None	None	nan	nan	nan	nan	nan	nan	nan	nan	nan	nan	nan	nan	nan	nan	nan	nan	nan	nan	nan	nan
HLADQB1						None	None	None	None	None	None	None	None	None	nan	nan	nan	nan	nan	nan	nan	nan	nan	nan	nan	nan	nan	nan	nan	nan	nan	nan	nan	nan
HLA-DRB3	3125	symbol	H. sapiens	3125	H. sapiens	HLA-DRB3	major histocompatibility complex, class II, DR beta 3	GO:0019886 antigen processing and presentation of exogenous peptide antigen via MHC class II;GO:0050852 T cell receptor signaling pathway;GO:0060333 interferon-gamma-mediated signaling pathway							1.0	1.0	0.0	1.0	0.0	0.0	0.0	0.0	0.0	0.0	0.0	0.0	0.0	0.0	0.0	0.0	0.0	0.0	0.0	0.0
HLAF	3134	gene_synonym	H. sapiens	3134	H. sapiens	HLA-F	major histocompatibility complex, class I, F	GO:0043322 negative regulation of natural killer cell degranulation;GO:0043323 positive regulation of natural killer cell degranulation;GO:0002728 negative regulation of natural killer cell cytokine production						(M5941)HALLMARK UV RESPONSE UP	1.0	1.0	0.0	1.0	0.0	1.0	0.0	0.0	0.0	0.0	0.0	0.0	0.0	0.0	0.0	1.0	0.0	0.0	0.0	0.0
HPGD	3248	symbol	H. sapiens	3248	H. sapiens	HPGD	15-hydroxyprostaglandin dehydrogenase	GO:2001301 lipoxin biosynthetic process;GO:0097070 ductus arteriosus closure;GO:2001300 lipoxin metabolic process		Enzymes/ENZYME proteins/Oxidoreductases	Cytosol(Supported)Nucleoplasm(Approved)	NADH (Protein homodimerization activity)		(M5908)HALLMARK ANDROGEN RESPONSE; (M5935)HALLMARK FATTY ACID METABOLISM	0.0	0.0	0.0	0.0	0.0	0.0	0.0	0.0	1.0	0.0	0.0	0.0	0.0	0.0	0.0	0.0	0.0	0.0	0.0	0.0
HS1BP3	64342	symbol	H. sapiens	64342	H. sapiens	HS1BP3	HCLS1 binding protein 3	GO:0042981 regulation of apoptotic process;GO:0043067 regulation of programmed cell death;GO:0006915 apoptotic process			Cytosol;Nucleoli(Approved)				0.0	0.0	0.0	0.0	0.0	0.0	0.0	0.0	0.0	0.0	0.0	0.0	0.0	0.0	0.0	0.0	0.0	0.0	0.0	0.0
HSH2D	84941	symbol	H. sapiens	84941	H. sapiens	HSH2D	hematopoietic SH2 domain containing	GO:0051902 negative regulation of mitochondrial depolarization;GO:0002903 negative regulation of B cell apoptotic process;GO:1904180 negative regulation of membrane depolarization			Cytosol;Focal adhesion sites;Plasma membrane(Approved)				0.0	0.0	0.0	0.0	0.0	1.0	0.0	0.0	0.0	0.0	0.0	0.0	0.0	0.0	0.0	0.0	0.0	0.0	0.0	0.0
HTATIP2	10553	symbol	H. sapiens	10553	H. sapiens	HTATIP2	HIV-1 Tat interactive protein 2	GO:0045765 regulation of angiogenesis;GO:0051170 import into nucleus;GO:0001525 angiogenesis			Cytosol(Supported)			(M5945)HALLMARK HEME METABOLISM	0.0	0.0	0.0	0.0	0.0	0.0	0.0	0.0	0.0	0.0	0.0	0.0	0.0	0.0	0.0	0.0	0.0	0.0	0.0	0.0
HUS1	3364	symbol	H. sapiens	3364	H. sapiens	HUS1	HUS1 checkpoint clamp component	GO:0033314 mitotic DNA replication checkpoint;GO:0044778 meiotic DNA integrity checkpoint;GO:0031573 intra-S DNA damage checkpoint					(M46)PID ATR PATHWAY; (M1)PID FANCONI PATHWAY; (M105)PID TELOMERASE PATHWAY	(M5925)HALLMARK E2F TARGETS; (M5901)HALLMARK G2M CHECKPOINT	0.0	0.0	0.0	0.0	0.0	0.0	0.0	0.0	1.0	0.0	0.0	0.0	0.0	0.0	0.0	0.0	0.0	0.0	0.0	0.0
IDS	3423	symbol	H. sapiens	3423	H. sapiens	IDS	iduronate 2-sulfatase	GO:0030207 chondroitin sulfate catabolic process;GO:0030204 chondroitin sulfate metabolic process;GO:0006027 glycosaminoglycan catabolic process		Enzymes/ENZYME proteins/Hydrolases				(M5891)HALLMARK HYPOXIA	0.0	0.0	0.0	0.0	0.0	0.0	0.0	0.0	0.0	0.0	0.0	0.0	0.0	0.0	0.0	0.0	0.0	0.0	0.0	0.0
IFI27	3429	symbol	H. sapiens	3429	H. sapiens	IFI27	interferon alpha inducible protein 27	GO:0044827 modulation by host of viral genome replication;GO:0044788 modulation by host of viral process;GO:0046825 regulation of protein export from nucleus					(M295)SIG PIP3 SIGNALING IN CARDIAC MYOCTES	(M5911)HALLMARK INTERFERON ALPHA RESPONSE; (M5913)HALLMARK INTERFERON GAMMA RESPONSE	1.0	0.0	0.0	1.0	0.0	0.0	1.0	0.0	0.0	0.0	1.0	1.0	0.0	0.0	0.0	1.0	0.0	0.0	0.0	0.0
IFI44L	10964	symbol	H. sapiens	10964	H. sapiens	IFI44L	interferon induced protein 44 like	GO:0051607 defense response to virus;GO:0009615 response to virus;GO:0098542 defense response to other organism			Nucleoplasm(Approved)			(M5911)HALLMARK INTERFERON ALPHA RESPONSE; (M5956)HALLMARK KRAS SIGNALING DN; (M5913)HALLMARK INTERFERON GAMMA RESPONSE	0.0	0.0	0.0	0.0	0.0	0.0	0.0	0.0	0.0	0.0	0.0	1.0	0.0	0.0	0.0	0.0	0.0	0.0	0.0	0.0
IFIT3	3437	symbol	H. sapiens	3437	H. sapiens	IFIT3	interferon induced protein with tetratricopeptide repeats 3	GO:0035457 cellular response to interferon-alpha;GO:0060337 type I interferon signaling pathway;GO:0035455 response to interferon-alpha			Cytosol;Mitochondria(Supported)			(M5911)HALLMARK INTERFERON ALPHA RESPONSE; (M5913)HALLMARK INTERFERON GAMMA RESPONSE	1.0	0.0	0.0	1.0	0.0	0.0	0.0	0.0	0.0	0.0	0.0	1.0	0.0	0.0	0.0	1.0	0.0	0.0	0.0	0.0
IFNG	3458	symbol	H. sapiens	3458	H. sapiens	IFNG	interferon gamma	GO:0032834 positive regulation of CD4-positive, CD25-positive, alpha-beta regulatory T cell differentiation involved in immune response;GO:1904440 positive regulation of ferrous iron import across plasma membrane;GO:0032832 regulation of CD4-positive, CD25-positive, alpha-beta regulatory T cell differentiation involved in immune response				Olsalazine (Interferon-gamma receptor binding);Glucosamine (Interferon-gamma receptor binding);VIR201 (Interferon-gamma receptor binding);Fontolizumab (Interferon-gamma receptor binding);Apremilast (Interferon-gamma receptor binding)	(M4170)ST INTERFERON GAMMA PATHWAY; (M206)PID PDGFRA PATHWAY; (M36)PID IL27 PATHWAY	(M5956)HALLMARK KRAS SIGNALING DN; (M5950)HALLMARK ALLOGRAFT REJECTION	1.0	1.0	1.0	1.0	1.0	1.0	0.0	1.0	1.0	1.0	1.0	1.0	0.0	0.0	0.0	0.0	1.0	1.0	1.0	1.0
IFT172	26160	symbol	H. sapiens	26160	H. sapiens	IFT172	intraflagellar transport 172	GO:0001843 neural tube closure;GO:0035735 intraciliary transport involved in cilium assembly;GO:0048596 embryonic camera-type eye morphogenesis			Vesicles(Approved)		(M219)PID HEDGEHOG GLI PATHWAY		0.0	0.0	0.0	0.0	0.0	0.0	0.0	0.0	0.0	0.0	0.0	0.0	0.0	0.0	0.0	0.0	0.0	0.0	0.0	0.0
INPP5K	51763	symbol	H. sapiens	51763	H. sapiens	INPP5K	inositol polyphosphate-5-phosphatase K	GO:2001153 positive regulation of renal water transport;GO:2001151 regulation of renal water transport;GO:0045869 negative regulation of single stranded viral RNA replication via double stranded DNA intermediate		Enzymes/ENZYME proteins/Hydrolases					0.0	0.0	1.0	0.0	1.0	0.0	1.0	0.0	0.0	0.0	1.0	1.0	0.0	0.0	0.0	0.0	0.0	0.0	1.0	1.0
IRF7	3665	symbol	H. sapiens	3665	H. sapiens	IRF7	interferon regulatory factor 7	GO:0034124 regulation of MyD88-dependent toll-like receptor signaling pathway;GO:0034127 regulation of MyD88-independent toll-like receptor signaling pathway;GO:0039530 MDA-5 signaling pathway		Transcription factors/Helix-turn-helix domains	Cytosol;Nucleoplasm(Supported)		(M2)PID SMAD2 3NUCLEAR PATHWAY	(M5911)HALLMARK INTERFERON ALPHA RESPONSE; (M5932)HALLMARK INFLAMMATORY RESPONSE; (M5913)HALLMARK INTERFERON GAMMA RESPONSE	1.0	1.0	0.0	1.0	0.0	1.0	0.0	1.0	0.0	0.0	0.0	1.0	0.0	0.0	0.0	1.0	0.0	0.0	0.0	0.0
ITGB1	3688	symbol	H. sapiens	3688	H. sapiens	ITGB1	integrin subunit beta 1	GO:0021943 formation of radial glial scaffolds;GO:0007161 calcium-independent cell-matrix adhesion;GO:0021932 hindbrain radial glia guided cell migration		CD markers;Transporters	Focal adhesion sites;Plasma membrane(Supported)Endoplasmic reticulum(Approved)	Anti-thymocyte Globulin (Rabbit) (Virus receptor activity)	(M11)PID PRL SIGNALING EVENTS PATHWAY; (M118)PID INTEGRIN A9B1 PATHWAY; (M274)PID LYMPH ANGIOGENESIS PATHWAY	(M5909)HALLMARK MYOGENESIS; (M5915)HALLMARK APICAL JUNCTION; (M5930)HALLMARK EPITHELIAL MESENCHYMAL TRANSITION	1.0	1.0	1.0	1.0	1.0	1.0	1.0	1.0	0.0	0.0	1.0	0.0	0.0	1.0	1.0	0.0	0.0	0.0	0.0	1.0
JHDM1D	80853	gene_synonym	H. sapiens	80853	H. sapiens	KDM7A	lysine demethylase 7A	GO:0035574 histone H4-K20 demethylation;GO:0071557 histone H3-K27 demethylation;GO:0070544 histone H3-K36 demethylation			Nucleoli;Nucleoplasm(Approved)			(M5945)HALLMARK HEME METABOLISM	0.0	1.0	0.0	0.0	0.0	0.0	0.0	0.0	0.0	0.0	0.0	0.0	0.0	0.0	0.0	0.0	0.0	0.0	0.0	0.0
KIAA1430	57587	gene_synonym	H. sapiens	57587	H. sapiens	CFAP97	cilia and flagella associated protein 97				Cytosol;Nucleoli;Plasma membrane(Supported)				0.0	0.0	0.0	0.0	0.0	0.0	0.0	0.0	0.0	0.0	0.0	0.0	0.0	0.0	0.0	0.0	0.0	0.0	0.0	0.0
KIR3DL3	115653	symbol	H. sapiens	115653	H. sapiens	KIR3DL3	killer cell immunoglobulin like receptor, three Ig domains and long cytoplasmic tail 3								1.0	0.0	0.0	0.0	0.0	0.0	0.0	0.0	0.0	0.0	0.0	0.0	0.0	0.0	0.0	0.0	0.0	0.0	0.0	0.0
KLRC2	3822	symbol	H. sapiens	3822	H. sapiens	KLRC2	killer cell lectin like receptor C2	GO:0002228 natural killer cell mediated immunity;GO:0006968 cellular defense response;GO:0002449 lymphocyte mediated immunity		CD markers	Plasma membrane(Approved)				1.0	0.0	0.0	0.0	0.0	0.0	0.0	0.0	0.0	0.0	0.0	0.0	0.0	1.0	0.0	0.0	0.0	1.0	0.0	0.0
LAPTM4A	9741	symbol	H. sapiens	9741	H. sapiens	LAPTM4A	lysosomal protein transmembrane 4 alpha				Golgi apparatus;Plasma membrane;Vesicles(Approved)				0.0	0.0	0.0	0.0	0.0	0.0	0.0	0.0	0.0	0.0	0.0	0.0	0.0	0.0	0.0	0.0	0.0	0.0	0.0	0.0
LAX1	54900	symbol	H. sapiens	54900	H. sapiens	LAX1	lymphocyte transmembrane adaptor 1	GO:0000188 inactivation of MAPK activity;GO:0043407 negative regulation of MAP kinase activity;GO:0050868 negative regulation of T cell activation			Cytosol;Golgi apparatus;Plasma membrane(Enhanced)				1.0	0.0	0.0	0.0	0.0	1.0	0.0	0.0	0.0	0.0	0.0	0.0	0.0	0.0	0.0	0.0	0.0	0.0	1.0	0.0
LGALS8	3964	symbol	H. sapiens	3964	H. sapiens	LGALS8	galectin 8	GO:1904977 lymphatic endothelial cell migration;GO:0098792 xenophagy;GO:0036303 lymph vessel morphogenesis			Plasma membrane(Approved)		(M5880)NABA ECM AFFILIATED; (M5885)NABA MATRISOME ASSOCIATED; (M5889)NABA MATRISOME		0.0	0.0	0.0	0.0	0.0	0.0	0.0	0.0	0.0	0.0	0.0	1.0	0.0	0.0	0.0	0.0	0.0	0.0	0.0	0.0
LINC02384	100507195	symbol	H. sapiens	100507195	H. sapiens	LINC02384	long intergenic non-protein coding RNA 2384								0.0	0.0	0.0	0.0	0.0	0.0	0.0	0.0	0.0	0.0	0.0	0.0	0.0	0.0	0.0	0.0	0.0	0.0	0.0	0.0
LOC101060141						None	None	None	None	None	None	None	None	None	nan	nan	nan	nan	nan	nan	nan	nan	nan	nan	nan	nan	nan	nan	nan	nan	nan	nan	nan	nan
LOC101929161	101929161	Gene_ID	H. sapiens	101929161	H. sapiens	LOC101929161	uncharacterized LOC101929161								0.0	0.0	0.0	0.0	0.0	0.0	0.0	0.0	0.0	0.0	0.0	0.0	0.0	0.0	0.0	0.0	0.0	0.0	0.0	0.0
LOC105371763	105371763	Gene_ID	H. sapiens	105371763	H. sapiens	LOC105371763	uncharacterized LOC105371763								0.0	0.0	0.0	0.0	0.0	0.0	0.0	0.0	0.0	0.0	0.0	0.0	0.0	0.0	0.0	0.0	0.0	0.0	0.0	0.0
LOC107984658	107984658	Gene_ID	H. sapiens	107984658	H. sapiens	LOC107984658	uncharacterized LOC107984658								0.0	0.0	0.0	0.0	0.0	0.0	0.0	0.0	0.0	0.0	0.0	0.0	0.0	0.0	0.0	0.0	0.0	0.0	0.0	0.0
LOC148413	148413	Gene_ID	H. sapiens	148413	H. sapiens	MRPL20-AS1	MRPL20 antisense RNA 1								0.0	0.0	0.0	0.0	0.0	0.0	0.0	0.0	0.0	0.0	0.0	0.0	0.0	0.0	0.0	0.0	0.0	0.0	0.0	0.0
LOC148936						None	None	None	None	None	None	None	None	None	nan	nan	nan	nan	nan	nan	nan	nan	nan	nan	nan	nan	nan	nan	nan	nan	nan	nan	nan	nan
LOC286052	157378	Gene_ID	H. sapiens	157378	H. sapiens	TMEM65	transmembrane protein 65	GO:1903779 regulation of cardiac conduction;GO:0061337 cardiac conduction;GO:0003231 cardiac ventricle development			Nucleoplasm(Approved)				0.0	0.0	0.0	0.0	0.0	0.0	0.0	0.0	0.0	0.0	0.0	0.0	0.0	0.0	0.0	0.0	0.0	0.0	0.0	0.0
LOC595101	595101	Gene_ID	H. sapiens	595101	H. sapiens	SMG1P5	SMG1 pseudogene 5								0.0	0.0	0.0	0.0	0.0	0.0	0.0	0.0	0.0	0.0	0.0	0.0	0.0	0.0	0.0	0.0	0.0	0.0	0.0	0.0
LONPL	83752	gene_synonym	H. sapiens	83752	H. sapiens	LONP2	lon peptidase 2, peroxisomal	GO:0031998 regulation of fatty acid beta-oxidation;GO:0016558 protein import into peroxisome matrix;GO:0046320 regulation of fatty acid oxidation		Enzymes/Peptidases/Serine-type peptidases				(M5949)HALLMARK PEROXISOME; (M5948)HALLMARK BILE ACID METABOLISM	0.0	0.0	1.0	0.0	0.0	0.0	0.0	0.0	0.0	0.0	0.0	0.0	0.0	0.0	0.0	0.0	0.0	0.0	0.0	0.0
MAF	4094	symbol	H. sapiens	4094	H. sapiens	MAF	MAF bZIP transcription factor	GO:0070306 lens fiber cell differentiation;GO:0032330 regulation of chondrocyte differentiation;GO:0002088 lens development in camera-type eye		Transcription factors/Basic domains			(M60)PID NFAT TFPATHWAY; (M167)PID AP1 PATHWAY; (M195)PID CMYB PATHWAY	(M5908)HALLMARK ANDROGEN RESPONSE	1.0	0.0	0.0	0.0	0.0	0.0	0.0	0.0	0.0	0.0	0.0	0.0	0.0	0.0	0.0	0.0	0.0	0.0	0.0	0.0
MAP2K1	5604	symbol	H. sapiens	5604	H. sapiens	MAP2K1	mitogen-activated protein kinase kinase 1	GO:1903800 positive regulation of production of miRNAs involved in gene silencing by miRNA;GO:0021697 cerebellar cortex formation;GO:0090170 regulation of Golgi inheritance	STE Ser/Thr protein kinase family	Enzymes/{ENZYME proteins/Transferases,Kinases/STE Ser/Thr protein kinases};RAS pathway related proteins	Cytosol;Plasma membrane(Enhanced)	K-252a (Receptor signaling protein tyrosine phosphatase activity);5-Bromo-N-(2,3-Dihydroxypropoxy)-3,4-Difluoro-2-[(2-Fluoro-4-Iodophenyl)Amino]Benzamide (Receptor signaling protein tyrosine phosphatase activity);Cobimetinib (Receptor signaling protein tyrosine phosphatase activity);Bosutinib (Receptor signaling protein tyrosine phosphatase activity);(5S)-4,5-difluoro-6-[(2-fluoro-4-iodophenyl)im…	(M134)PID TCR RAS PATHWAY; (M18895)SA TRKA RECEPTOR; (M267)PID ANTHRAX PATHWAY		1.0	1.0	1.0	0.0	0.0	0.0	0.0	1.0	1.0	1.0	1.0	0.0	0.0	0.0	1.0	0.0	0.0	1.0	0.0	0.0
MATK	4145	symbol	H. sapiens	4145	H. sapiens	MATK	megakaryocyte-associated tyrosine kinase	GO:0038128 ERBB2 signaling pathway;GO:0038127 ERBB signaling pathway;GO:0018108 peptidyl-tyrosine phosphorylation	Tyr protein kinase family	Enzymes/{ENZYME proteins/Transferases,Kinases/Tyr protein kinases}			(M231)PID KIT PATHWAY; (M187)PID TRKR PATHWAY		0.0	0.0	0.0	0.0	0.0	0.0	0.0	0.0	0.0	0.0	0.0	0.0	0.0	0.0	0.0	0.0	0.0	0.0	0.0	0.0
MAU2	23383	symbol	H. sapiens	23383	H. sapiens	MAU2	MAU2 sister chromatid cohesion factor	GO:0071921 cohesin loading;GO:0034088 maintenance of mitotic sister chromatid cohesion;GO:0034086 maintenance of sister chromatid cohesion			Nucleoplasm(Supported)				0.0	1.0	0.0	0.0	0.0	0.0	0.0	0.0	0.0	0.0	0.0	0.0	0.0	0.0	0.0	0.0	0.0	0.0	0.0	0.0
MCTP2	55784	symbol	H. sapiens	55784	H. sapiens	MCTP2	multiple C2 and transmembrane domain containing 2	GO:0046928 regulation of neurotransmitter secretion;GO:0007269 neurotransmitter secretion;GO:0099643 signal release from synapse			Cytosol;Nucleoplasm(Enhanced)				0.0	0.0	0.0	0.0	0.0	0.0	0.0	0.0	0.0	1.0	0.0	0.0	0.0	0.0	0.0	0.0	0.0	0.0	0.0	0.0
MEAF6	64769	symbol	H. sapiens	64769	H. sapiens	MEAF6	MYST/Esa1 associated factor 6	GO:0043972 histone H3-K23 acetylation;GO:0043983 histone H4-K12 acetylation;GO:0044154 histone H3-K14 acetylation							0.0	1.0	0.0	0.0	0.0	0.0	0.0	0.0	1.0	0.0	0.0	0.0	0.0	0.0	0.0	0.0	0.0	0.0	0.0	0.0
MECP2	4204	symbol	H. sapiens	4204	H. sapiens	MECP2	methyl-CpG binding protein 2	GO:1900114 positive regulation of histone H3-K9 trimethylation;GO:1900112 regulation of histone H3-K9 trimethylation;GO:0090063 positive regulation of microtubule nucleation			Nucleus(Supported)				0.0	1.0	0.0	0.0	0.0	0.0	0.0	0.0	0.0	0.0	0.0	0.0	1.0	0.0	0.0	0.0	0.0	0.0	0.0	0.0
MED25	81857	symbol	H. sapiens	81857	H. sapiens	MED25	mediator complex subunit 25	GO:2001178 positive regulation of mediator complex assembly;GO:2001176 regulation of mediator complex assembly;GO:0036034 mediator complex assembly			Nucleoplasm(Supported)				0.0	0.0	0.0	0.0	0.0	0.0	0.0	0.0	1.0	0.0	0.0	0.0	1.0	0.0	0.0	0.0	0.0	0.0	0.0	0.0
METRNL	284207	symbol	H. sapiens	284207	H. sapiens	METRNL	meteorin like, glial cell differentiation regulator	GO:0090336 positive regulation of brown fat cell differentiation;GO:0090335 regulation of brown fat cell differentiation;GO:0014850 response to muscle activity							0.0	0.0	0.0	0.0	0.0	0.0	0.0	0.0	0.0	0.0	0.0	0.0	0.0	0.0	0.0	0.0	0.0	0.0	0.0	0.0
MGC2752						None	None	None	None	None	None	None	None	None	nan	nan	nan	nan	nan	nan	nan	nan	nan	nan	nan	nan	nan	nan	nan	nan	nan	nan	nan	nan
MGC40069						None	None	None	None	None	None	None	None	None	nan	nan	nan	nan	nan	nan	nan	nan	nan	nan	nan	nan	nan	nan	nan	nan	nan	nan	nan	nan
MGEA5	10724	gene_synonym	H. sapiens	10724	H. sapiens	OGA	O-GlcNAcase	GO:0006044 N-acetylglucosamine metabolic process;GO:0006516 glycoprotein catabolic process;GO:0006517 protein deglycosylation		Enzymes/ENZYME proteins/Hydrolases	Cytosol(Supported)				0.0	0.0	0.0	0.0	0.0	0.0	0.0	0.0	0.0	0.0	0.0	0.0	0.0	0.0	0.0	0.0	0.0	0.0	0.0	0.0
MICA-AS1	101929072	symbol	H. sapiens	101929072	H. sapiens	MICA-AS1	MICA antisense RNA 1								0.0	0.0	0.0	0.0	0.0	0.0	0.0	0.0	0.0	0.0	0.0	0.0	0.0	0.0	0.0	0.0	0.0	0.0	0.0	0.0
MIR155HG	114614	symbol	H. sapiens	114614	H. sapiens	MIR155HG	MIR155 host gene								0.0	0.0	0.0	0.0	0.0	0.0	0.0	0.0	0.0	0.0	0.0	0.0	0.0	0.0	0.0	0.0	0.0	0.0	0.0	0.0
MOCS1	4337	symbol	H. sapiens	4337	H. sapiens	MOCS1	molybdenum cofactor synthesis 1	GO:0032324 molybdopterin cofactor biosynthetic process;GO:0006777 Mo-molybdopterin cofactor biosynthetic process;GO:0046039 GTP metabolic process		Enzymes/ENZYME proteins/Lyases	Cytosol;Plasma membrane(Approved)				0.0	0.0	0.0	0.0	0.0	0.0	0.0	0.0	0.0	0.0	0.0	0.0	0.0	0.0	0.0	0.0	0.0	0.0	0.0	0.0
MRPL10	124995	symbol	H. sapiens	124995	H. sapiens	MRPL10	mitochondrial ribosomal protein L10	GO:0070126 mitochondrial translational termination;GO:0070125 mitochondrial translational elongation;GO:0006415 translational termination		Ribosomal proteins	Mitochondria(Enhanced)				0.0	0.0	1.0	0.0	0.0	0.0	0.0	0.0	0.0	0.0	0.0	0.0	0.0	0.0	0.0	0.0	0.0	0.0	0.0	0.0
MYO5A	4644	symbol	H. sapiens	4644	H. sapiens	MYO5A	myosin VA	GO:0031585 regulation of inositol 1,4,5-trisphosphate-sensitive calcium-release channel activity;GO:0051279 regulation of release of sequestered calcium ion into cytosol;GO:0099089 establishment of endoplasmic reticulum localization to postsynapse			Focal adhesion sites;Microtubule organizing center(Approved)				0.0	0.0	0.0	0.0	1.0	0.0	0.0	0.0	0.0	1.0	0.0	0.0	0.0	0.0	0.0	0.0	0.0	0.0	0.0	1.0
NEU1	4758	symbol	H. sapiens	4758	H. sapiens	NEU1	neuraminidase 1	GO:0006689 ganglioside catabolic process;GO:0046479 glycosphingolipid catabolic process;GO:0046514 ceramide catabolic process		Enzymes/ENZYME proteins/Hydrolases	Cell Junctions;Vesicles(Supported)	Oseltamivir (Exo-alpha-sialidase activity)			0.0	0.0	0.0	0.0	0.0	0.0	0.0	0.0	0.0	0.0	0.0	0.0	0.0	0.0	0.0	0.0	0.0	0.0	0.0	0.0
NFKBIL1	4795	symbol	H. sapiens	4795	H. sapiens	NFKBIL1	NFKB inhibitor like 1	GO:0031665 negative regulation of lipopolysaccharide-mediated signaling pathway;GO:0034122 negative regulation of toll-like receptor signaling pathway;GO:0031664 regulation of lipopolysaccharide-mediated signaling pathway		Transcription factors/Immunoglobulin fold			(M7416)ST GAQ PATHWAY; (M18030)ST TUMOR NECROSIS FACTOR PATHWAY; (M12705)SIG CD40PATHWAYMAP		0.0	0.0	0.0	0.0	0.0	1.0	0.0	0.0	0.0	0.0	0.0	1.0	0.0	0.0	0.0	0.0	0.0	0.0	0.0	0.0
nkat9	3810	gene_synonym	H. sapiens	3810	H. sapiens	KIR2DS5	killer cell immunoglobulin like receptor, two Ig domains and short cytoplasmic tail 5	GO:0045087 innate immune response;GO:0006955 immune response;GO:0006952 defense response							1.0	0.0	0.0	0.0	0.0	0.0	0.0	0.0	0.0	0.0	0.0	0.0	0.0	0.0	0.0	0.0	0.0	1.0	0.0	0.0
NMRAL1	57407	symbol	H. sapiens	57407	H. sapiens	NMRAL1	NmrA like redox sensor 1	GO:0000050 urea cycle;GO:0019627 urea metabolic process;GO:0071941 nitrogen cycle metabolic process			Nucleus(Enhanced)	2-(4-CHLORO-PHENYLAMINO)-NICOTINIC ACID			0.0	0.0	1.0	0.0	0.0	0.0	0.0	0.0	0.0	0.0	0.0	0.0	0.0	0.0	0.0	0.0	0.0	0.0	0.0	0.0
NPC1	4864	symbol	H. sapiens	4864	H. sapiens	NPC1	NPC intracellular cholesterol transporter 1	GO:0046718 viral entry into host cell;GO:0032367 intracellular cholesterol transport;GO:0071404 cellular response to low-density lipoprotein particle stimulus		Transporters/Electrochemical Potential-driven transporters	Vesicles(Supported)Nucleus(Approved)			(M5948)HALLMARK BILE ACID METABOLISM; (M5934)HALLMARK XENOBIOTIC METABOLISM	0.0	0.0	1.0	0.0	1.0	0.0	1.0	0.0	0.0	0.0	0.0	0.0	0.0	0.0	0.0	0.0	1.0	0.0	0.0	0.0
OSTF1	26578	symbol	H. sapiens	26578	H. sapiens	OSTF1	osteoclast stimulating factor 1	GO:0043312 neutrophil degranulation;GO:0002283 neutrophil activation involved in immune response;GO:0042119 neutrophil activation			Cytosol(Supported)				0.0	0.0	0.0	0.0	0.0	0.0	0.0	0.0	0.0	0.0	0.0	0.0	0.0	0.0	0.0	0.0	0.0	0.0	0.0	0.0
PCID2	55795	symbol	H. sapiens	55795	H. sapiens	PCID2	PCI domain containing 2	GO:0090267 positive regulation of mitotic cell cycle spindle assembly checkpoint;GO:0090266 regulation of mitotic cell cycle spindle assembly checkpoint;GO:1903504 regulation of mitotic spindle checkpoint			Nucleoli;Nucleus(Approved)				0.0	0.0	1.0	0.0	0.0	1.0	0.0	0.0	1.0	0.0	0.0	0.0	0.0	0.0	0.0	0.0	1.0	0.0	0.0	1.0
PCMTD1	115294	symbol	H. sapiens	115294	H. sapiens	PCMTD1	protein-L-isoaspartate (D-aspartate) O-methyltransferase domain containing 1	GO:0006479 protein methylation;GO:0008213 protein alkylation;GO:0043414 macromolecule methylation			Nucleoplasm;Plasma membrane(Approved)				0.0	0.0	0.0	0.0	0.0	0.0	0.0	0.0	0.0	0.0	0.0	0.0	0.0	0.0	0.0	0.0	0.0	0.0	0.0	0.0
PDCD4-AS1	282997	symbol	H. sapiens	282997	H. sapiens	PDCD4-AS1	PDCD4 antisense RNA 1								0.0	0.0	0.0	0.0	0.0	0.0	0.0	0.0	0.0	0.0	0.0	0.0	0.0	0.0	0.0	0.0	0.0	0.0	0.0	0.0
PELO	53918	symbol	H. sapiens	53918	H. sapiens	PELO	pelota mRNA surveillance and ribosome rescue factor	GO:0070966 nuclear-transcribed mRNA catabolic process, no-go decay;GO:0001833 inner cell mass cell proliferation;GO:0070651 nonfunctional rRNA decay			Nucleoli fibrillar center(Approved)				0.0	0.0	1.0	0.0	0.0	0.0	0.0	0.0	0.0	0.0	0.0	0.0	0.0	0.0	0.0	0.0	0.0	0.0	0.0	0.0
PLAA	9373	symbol	H. sapiens	9373	H. sapiens	PLAA	phospholipase A2 activating protein	GO:1900045 negative regulation of protein K63-linked ubiquitination;GO:1903861 positive regulation of dendrite extension;GO:0032430 positive regulation of phospholipase A2 activity			Cytosol;Nucleoplasm;Plasma membrane(Supported)				0.0	0.0	0.0	0.0	0.0	0.0	0.0	0.0	0.0	0.0	0.0	0.0	0.0	0.0	0.0	0.0	0.0	0.0	1.0	0.0
PLAT	5327	symbol	H. sapiens	5327	H. sapiens	PLAT	plasminogen activator, tissue type	GO:0099183 trans-synaptic signaling by BDNF, modulating synaptic transmission;GO:0042730 fibrinolysis;GO:0099191 trans-synaptic signaling by BDNF		Enzymes/{ENZYME proteins/Hydrolases,Peptidases/Serine-type peptidases}	Actin filaments(Approved)	Urokinase (Serine-type endopeptidase activity);Aminocaproic Acid (Serine-type endopeptidase activity);Ibuprofen (Serine-type endopeptidase activity);Iloprost (Serine-type endopeptidase activity);C1 Esterase Inhibitor (Human) (Serine-type endopeptidase activity);5-(DIMETHYLAMINO)-2-NAPHTHALENESULFONIC ACID (Serine-type endopeptidase activity);C1 Esterase Inhibitor (Recombinant) (Serine-type endope…	(M169)PID INTEGRIN2 PATHWAY; (M159)PID AMB2 NEUTROPHILS PATHWAY; (M3468)NABA ECM REGULATORS	(M5946)HALLMARK COAGULATION; (M5902)HALLMARK APOPTOSIS; (M5921)HALLMARK COMPLEMENT	0.0	0.0	0.0	0.0	0.0	0.0	0.0	0.0	0.0	0.0	0.0	0.0	0.0	0.0	0.0	0.0	1.0	0.0	0.0	0.0
PLEKHG3	26030	symbol	H. sapiens	26030	H. sapiens	PLEKHG3	pleckstrin homology and RhoGEF domain containing G3				Cytosol;Nucleoplasm;Plasma membrane(Supported)Centrosome;Cytokinetic bridge(Approved)				0.0	0.0	0.0	0.0	0.0	0.0	0.0	0.0	0.0	0.0	0.0	0.0	0.0	0.0	0.0	0.0	0.0	0.0	0.0	0.0
PLOD1	5351	symbol	H. sapiens	5351	H. sapiens	PLOD1	procollagen-lysine,2-oxoglutarate 5-dioxygenase 1	GO:0017185 peptidyl-lysine hydroxylation;GO:0006493 protein O-linked glycosylation;GO:0018126 protein hydroxylation		Enzymes/ENZYME proteins/Oxidoreductases	Nucleoplasm;Vesicles(Uncertain)	Vitamin C (Protein homodimerization activity);Succinic acid (Protein homodimerization activity)	(M3468)NABA ECM REGULATORS; (M5885)NABA MATRISOME ASSOCIATED; (M5889)NABA MATRISOME	(M5937)HALLMARK GLYCOLYSIS; (M5930)HALLMARK EPITHELIAL MESENCHYMAL TRANSITION	0.0	0.0	0.0	0.0	0.0	0.0	0.0	0.0	0.0	0.0	0.0	0.0	0.0	0.0	0.0	0.0	0.0	0.0	0.0	0.0
PNRC1	10957	symbol	H. sapiens	10957	H. sapiens	PNRC1	proline rich nuclear receptor coactivator 1				Nucleoli;Nucleus(Approved)			(M5892)HALLMARK CHOLESTEROL HOMEOSTASIS; (M5891)HALLMARK HYPOXIA; (M5890)HALLMARK TNFA SIGNALING VIA NFKB	0.0	0.0	0.0	0.0	0.0	0.0	0.0	0.0	0.0	0.0	0.0	0.0	0.0	0.0	0.0	0.0	0.0	0.0	0.0	0.0
PPARA	5465	symbol	H. sapiens	5465	H. sapiens	PPARA	peroxisome proliferator activated receptor alpha	GO:0045820 negative regulation of glycolytic process;GO:0061052 negative regulation of cell growth involved in cardiac muscle cell development;GO:0032000 positive regulation of fatty acid beta-oxidation		Nuclear receptors;Transcription factors/Zinc-coordinating DNA-binding domains	Nucleus(Enhanced)	Indomethacin (Zinc ion binding);Clofibrate (Zinc ion binding);Fenofibrate (Zinc ion binding);Gemfibrozil (Zinc ion binding);Bezafibrate (Zinc ion binding);Prasterone (Zinc ion binding);N,N-bis(3-(D-gluconamido)propyl)deoxycholamide (Zinc ion binding);Reglixane (Zinc ion binding);GFT505 (Zinc ion binding);2-METHYL-2-(4-{[({4-METHYL-2-[4-(TRIFLUOROMETHYL)PHENYL]-1,3-THIAZOL-5-YL}CARBONYL)AMINO]METH…	(M162)PID RXR VDR PATHWAY	(M5935)HALLMARK FATTY ACID METABOLISM	0.0	1.0	1.0	0.0	0.0	1.0	0.0	0.0	0.0	0.0	0.0	0.0	1.0	0.0	0.0	0.0	1.0	0.0	1.0	0.0
PPP1R16B	26051	symbol	H. sapiens	26051	H. sapiens	PPP1R16B	protein phosphatase 1 regulatory subunit 16B	GO:1903589 positive regulation of blood vessel endothelial cell proliferation involved in sprouting angiogenesis;GO:1902309 negative regulation of peptidyl-serine dephosphorylation;GO:1903587 regulation of blood vessel endothelial cell proliferation involved in sprouting angiogenesis			Nuclear speckles;Plasma membrane(Supported)				0.0	0.0	0.0	0.0	0.0	0.0	0.0	0.0	0.0	0.0	0.0	0.0	0.0	0.0	0.0	0.0	0.0	0.0	1.0	0.0
PPPDE2	27351	gene_synonym	H. sapiens	27351	H. sapiens	DESI1	desumoylating isopeptidase 1	GO:0006508 proteolysis;GO:0019538 protein metabolic process;GO:1901564 organonitrogen compound metabolic process			Cytokinetic bridge;Cytosol(Approved)				0.0	0.0	0.0	0.0	0.0	0.0	0.0	0.0	0.0	0.0	0.0	0.0	0.0	0.0	0.0	0.0	0.0	0.0	0.0	0.0
PRF1	5551	symbol	H. sapiens	5551	H. sapiens	PRF1	perforin 1	GO:0051712 positive regulation of killing of cells of other organism;GO:0002357 defense response to tumor cell;GO:0051709 regulation of killing of cells of other organism		Transporters/Transporter channels and pores	Cytosol(Approved)		(M7997)SA CASPASE CASCADE; (M234)PID IL2 STAT5 PATHWAY; (M290)PID IL12 STAT4 PATHWAY	(M5902)HALLMARK APOPTOSIS; (M5950)HALLMARK ALLOGRAFT REJECTION	1.0	0.0	0.0	0.0	0.0	1.0	0.0	0.0	0.0	0.0	0.0	1.0	0.0	1.0	0.0	0.0	0.0	1.0	0.0	0.0
PROK2	60675	symbol	H. sapiens	60675	H. sapiens	PROK2	prokineticin 2	GO:0045987 positive regulation of smooth muscle contraction;GO:0000187 activation of MAPK activity;GO:0045933 positive regulation of muscle contraction						(M5932)HALLMARK INFLAMMATORY RESPONSE	0.0	0.0	0.0	0.0	0.0	0.0	0.0	0.0	0.0	0.0	0.0	0.0	0.0	0.0	0.0	0.0	0.0	0.0	0.0	0.0
PRR5L	79899	symbol	H. sapiens	79899	H. sapiens	PRR5L	proline rich 5 like	GO:0061014 positive regulation of mRNA catabolic process;GO:0010762 regulation of fibroblast migration;GO:0014068 positive regulation of phosphatidylinositol 3-kinase signaling			Cytokinetic bridge;Cytosol(Approved)				0.0	0.0	1.0	0.0	0.0	0.0	0.0	0.0	0.0	0.0	1.0	0.0	0.0	0.0	0.0	0.0	0.0	0.0	1.0	0.0
PRRC2B	84726	symbol	H. sapiens	84726	H. sapiens	PRRC2B	proline rich coiled-coil 2B	GO:0030154 cell differentiation;GO:0048869 cellular developmental process;GO:0032502 developmental process			Cytosol;Nuclear bodies(Approved)				0.0	0.0	0.0	0.0	0.0	0.0	0.0	0.0	0.0	0.0	0.0	0.0	0.0	0.0	0.0	0.0	0.0	0.0	0.0	0.0
PTPN9	5780	symbol	H. sapiens	5780	H. sapiens	PTPN9	protein tyrosine phosphatase non-receptor type 9	GO:1903078 positive regulation of protein localization to plasma membrane;GO:1904377 positive regulation of protein localization to cell periphery;GO:0010977 negative regulation of neuron projection development		Enzymes/ENZYME proteins/Hydrolases	Vesicles(Approved)				0.0	0.0	0.0	0.0	1.0	0.0	0.0	0.0	0.0	0.0	1.0	0.0	0.0	0.0	0.0	0.0	0.0	0.0	0.0	0.0
PURA	5813	symbol	H. sapiens	5813	H. sapiens	PURA	purine rich element binding protein A	GO:0098963 dendritic transport of messenger ribonucleoprotein complex;GO:0098961 dendritic transport of ribonucleoprotein complex;GO:0099640 axo-dendritic protein transport		Transcription factors/Yet undefined DNA-binding domains				(M5901)HALLMARK G2M CHECKPOINT	0.0	0.0	1.0	0.0	0.0	1.0	0.0	0.0	0.0	0.0	0.0	0.0	0.0	0.0	0.0	0.0	0.0	0.0	0.0	0.0
PVRIG	79037	symbol	H. sapiens	79037	H. sapiens	PVRIG	PVR related immunoglobulin domain containing	GO:0050860 negative regulation of T cell receptor signaling pathway;GO:0050858 negative regulation of antigen receptor-mediated signaling pathway;GO:0050856 regulation of T cell receptor signaling pathway			Endoplasmic reticulum;Nucleoli(Approved)				0.0	0.0	0.0	0.0	0.0	0.0	0.0	0.0	0.0	0.0	0.0	0.0	0.0	0.0	0.0	0.0	0.0	0.0	0.0	0.0
PYURF	100996939	symbol	H. sapiens	100996939	H. sapiens	PYURF	PIGY upstream reading frame	GO:0006506 GPI anchor biosynthetic process;GO:0006505 GPI anchor metabolic process;GO:0006661 phosphatidylinositol biosynthetic process			Nucleoplasm(Approved)				0.0	0.0	0.0	0.0	0.0	0.0	0.0	0.0	0.0	0.0	0.0	0.0	0.0	0.0	0.0	0.0	0.0	0.0	0.0	0.0
RALGDS	5900	symbol	H. sapiens	5900	H. sapiens	RALGDS	ral guanine nucleotide dissociation stimulator	GO:0007265 Ras protein signal transduction;GO:0007264 small GTPase mediated signal transduction;GO:0050790 regulation of catalytic activity		RAS pathway related proteins	Nucleus(Approved)		(M164)PID ERBB1 DOWNSTREAM PATHWAY	(M5939)HALLMARK P53 PATHWAY	0.0	0.0	0.0	0.0	0.0	0.0	0.0	0.0	0.0	0.0	0.0	0.0	0.0	0.0	1.0	0.0	0.0	0.0	0.0	0.0
RASAL3	64926	symbol	H. sapiens	64926	H. sapiens	RASAL3	RAS protein activator like 3	GO:0051142 positive regulation of NK T cell proliferation;GO:0051140 regulation of NK T cell proliferation;GO:0051135 positive regulation of NK T cell activation		RAS pathway related proteins					0.0	0.0	0.0	0.0	0.0	1.0	0.0	0.0	0.0	0.0	0.0	0.0	0.0	0.0	0.0	0.0	0.0	0.0	0.0	0.0
RDX	5962	symbol	H. sapiens	5962	H. sapiens	RDX	radixin	GO:0051016 barbed-end actin filament capping;GO:1902966 positive regulation of protein localization to early endosome;GO:0032487 regulation of Rap protein signal transduction			Plasma membrane(Enhanced)	D-Myo-Inositol-1,4,5-Triphosphate (Protein kinase a binding)	(M12645)ST GA13 PATHWAY; (M12)PID RHOA PATHWAY		0.0	0.0	1.0	0.0	1.0	1.0	0.0	0.0	0.0	0.0	1.0	0.0	0.0	0.0	1.0	0.0	1.0	0.0	0.0	1.0
RGS1	5996	symbol	H. sapiens	5996	H. sapiens	RGS1	regulator of G protein signaling 1	GO:0061737 leukotriene signaling pathway;GO:0007193 adenylate cyclase-inhibiting G protein-coupled receptor signaling pathway;GO:0008277 regulation of G protein-coupled receptor signaling pathway					(M124)PID CXCR4 PATHWAY	(M5932)HALLMARK INFLAMMATORY RESPONSE	0.0	0.0	0.0	0.0	0.0	0.0	0.0	0.0	0.0	0.0	0.0	0.0	0.0	0.0	0.0	0.0	0.0	0.0	0.0	0.0
RGS16	6004	symbol	H. sapiens	6004	H. sapiens	RGS16	regulator of G protein signaling 16	GO:0007601 visual perception;GO:0008277 regulation of G protein-coupled receptor signaling pathway;GO:0050953 sensory perception of light stimulus			Cytosol(Approved)			(M5947)HALLMARK IL2 STAT5 SIGNALING; (M5932)HALLMARK INFLAMMATORY RESPONSE; (M5953)HALLMARK KRAS SIGNALING UP	0.0	0.0	0.0	0.0	0.0	0.0	0.0	0.0	0.0	0.0	0.0	0.0	0.0	0.0	0.0	0.0	0.0	0.0	0.0	0.0
RGS3	5998	symbol	H. sapiens	5998	H. sapiens	RGS3	regulator of G protein signaling 3	GO:0000188 inactivation of MAPK activity;GO:0043407 negative regulation of MAP kinase activity;GO:0071901 negative regulation of protein serine/threonine kinase activity			Cytosol;Nucleoplasm(Enhanced)Mitochondria(Approved)		(M257)PID EPHRINB REV PATHWAY		0.0	0.0	0.0	0.0	0.0	0.0	0.0	0.0	0.0	0.0	0.0	0.0	0.0	0.0	0.0	0.0	0.0	0.0	1.0	0.0
RHEB	6009	symbol	H. sapiens	6009	H. sapiens	RHEB	Ras homolog, mTORC1 binding	GO:2000074 regulation of type B pancreatic cell development;GO:0003323 type B pancreatic cell development;GO:0048714 positive regulation of oligodendrocyte differentiation				Guanosine-5'-Triphosphate (Metal ion binding);Guanosine-5'-Diphosphate (Metal ion binding)	(M121)PID MTOR 4PATHWAY		0.0	0.0	1.0	0.0	0.0	0.0	0.0	0.0	1.0	0.0	0.0	0.0	0.0	0.0	1.0	0.0	0.0	0.0	0.0	0.0
RIN3	79890	symbol	H. sapiens	79890	H. sapiens	RIN3	Ras and Rab interactor 3	GO:0043547 positive regulation of GTPase activity;GO:0043087 regulation of GTPase activity;GO:0051345 positive regulation of hydrolase activity							0.0	0.0	0.0	0.0	0.0	0.0	0.0	0.0	0.0	0.0	0.0	0.0	0.0	0.0	0.0	0.0	0.0	0.0	0.0	0.0
RNF113A	7737	symbol	H. sapiens	7737	H. sapiens	RNF113A	ring finger protein 113A	GO:0018276 isopeptide cross-linking via N6-glycyl-L-lysine;GO:0070100 negative regulation of chemokine-mediated signaling pathway;GO:0070099 regulation of chemokine-mediated signaling pathway			Nucleoplasm(Approved)				0.0	0.0	0.0	1.0	0.0	0.0	0.0	0.0	0.0	1.0	0.0	0.0	0.0	0.0	0.0	0.0	0.0	0.0	0.0	0.0
RNF166	115992	symbol	H. sapiens	115992	H. sapiens	RNF166	ring finger protein 166	GO:0000209 protein polyubiquitination;GO:0006511 ubiquitin-dependent protein catabolic process;GO:0019941 modification-dependent protein catabolic process			Cytosol;Nucleoplasm;Plasma membrane(Approved)				0.0	0.0	0.0	0.0	0.0	0.0	0.0	0.0	0.0	0.0	0.0	0.0	0.0	0.0	0.0	0.0	0.0	0.0	0.0	0.0
RRAGA	10670	symbol	H. sapiens	10670	H. sapiens	RRAGA	Ras related GTP binding A	GO:0019048 modulation by virus of host morphology or physiology;GO:1904263 positive regulation of TORC1 signaling;GO:0034198 cellular response to amino acid starvation			Golgi apparatus;Vesicles(Approved)		(M121)PID MTOR 4PATHWAY		0.0	0.0	1.0	0.0	0.0	0.0	1.0	0.0	1.0	0.0	0.0	1.0	0.0	0.0	0.0	0.0	1.0	0.0	0.0	0.0
RRAS2	22800	symbol	H. sapiens	22800	H. sapiens	RRAS2	RAS related 2	GO:0001649 osteoblast differentiation;GO:0030335 positive regulation of cell migration;GO:1901214 regulation of neuron death		RAS pathway related proteins	Cytosol;Nucleus(Approved)				1.0	0.0	0.0	0.0	0.0	0.0	0.0	0.0	0.0	0.0	0.0	0.0	0.0	0.0	1.0	0.0	0.0	0.0	0.0	0.0
RUNX3	864	symbol	H. sapiens	864	H. sapiens	RUNX3	RUNX family transcription factor 3	GO:0043378 positive regulation of CD8-positive, alpha-beta T cell differentiation;GO:0043376 regulation of CD8-positive, alpha-beta T cell differentiation;GO:0043371 negative regulation of CD4-positive, alpha-beta T cell differentiation		Transcription factors/Immunoglobulin fold	Cytosol;Nucleus(Supported)		(M2)PID SMAD2 3NUCLEAR PATHWAY		1.0	1.0	0.0	0.0	0.0	1.0	0.0	1.0	1.0	0.0	0.0	0.0	0.0	0.0	0.0	0.0	0.0	0.0	0.0	0.0
SCAMP2	10066	symbol	H. sapiens	10066	H. sapiens	SCAMP2	secretory carrier membrane protein 2	GO:0006892 post-Golgi vesicle-mediated transport;GO:0048193 Golgi vesicle transport;GO:0015031 protein transport			Golgi apparatus;Vesicles(Supported)		(M67)PID ARF6 TRAFFICKING PATHWAY		0.0	0.0	0.0	0.0	0.0	0.0	0.0	0.0	0.0	0.0	0.0	0.0	0.0	0.0	0.0	0.0	0.0	0.0	0.0	0.0
SCO2	9997	symbol	H. sapiens	9997	H. sapiens	SCO2	synthesis of cytochrome C oxidase 2	GO:0006878 cellular copper ion homeostasis;GO:0055070 copper ion homeostasis;GO:0033617 mitochondrial respiratory chain complex IV assembly			Mitochondria(Approved)				0.0	0.0	0.0	0.0	0.0	0.0	0.0	0.0	1.0	0.0	0.0	0.0	0.0	0.0	0.0	0.0	0.0	0.0	0.0	0.0
SCUBE3	222663	symbol	H. sapiens	222663	H. sapiens	SCUBE3	signal peptide, CUB domain and EGF like domain containing 3	GO:0045880 positive regulation of smoothened signaling pathway;GO:0022617 extracellular matrix disassembly;GO:0008589 regulation of smoothened signaling pathway			Plasma membrane(Supported)		(M5883)NABA SECRETED FACTORS; (M5885)NABA MATRISOME ASSOCIATED; (M5889)NABA MATRISOME		0.0	0.0	0.0	0.0	0.0	0.0	0.0	0.0	0.0	0.0	0.0	0.0	0.0	0.0	0.0	0.0	0.0	0.0	0.0	0.0
SERTAD1	29950	symbol	H. sapiens	29950	H. sapiens	SERTAD1	SERTA domain containing 1	GO:0000079 regulation of cyclin-dependent protein serine/threonine kinase activity;GO:1904029 regulation of cyclin-dependent protein kinase activity;GO:0071900 regulation of protein serine/threonine kinase activity			Golgi apparatus;Nucleoplasm(Approved)			(M5934)HALLMARK XENOBIOTIC METABOLISM	0.0	0.0	0.0	0.0	0.0	0.0	0.0	0.0	0.0	0.0	0.0	0.0	0.0	0.0	0.0	0.0	0.0	0.0	1.0	0.0
SETBP1	26040	symbol	H. sapiens	26040	H. sapiens	SETBP1	SET binding protein 1	GO:0006357 regulation of transcription by RNA polymerase II;GO:0006366 transcription by RNA polymerase II;GO:0006355 regulation of transcription, DNA-templated			Nuclear bodies;Nucleus(Supported)Cytosol(Uncertain)				0.0	0.0	0.0	0.0	0.0	0.0	0.0	0.0	0.0	0.0	0.0	0.0	0.0	0.0	0.0	0.0	0.0	0.0	0.0	0.0
SIGLECP3	284367	gene_synonym	H. sapiens	284367	H. sapiens	SIGLEC17P	sialic acid binding Ig like lectin 17, pseudogene								0.0	0.0	0.0	0.0	0.0	0.0	0.0	0.0	0.0	0.0	0.0	0.0	0.0	0.0	0.0	0.0	0.0	0.0	0.0	0.0
SLC26A11	284129	symbol	H. sapiens	284129	H. sapiens	SLC26A11	solute carrier family 26 member 11	GO:1902358 sulfate transmembrane transport;GO:0008272 sulfate transport;GO:0098661 inorganic anion transmembrane transport		Transporters/Electrochemical Potential-driven transporters	Vesicles(Supported)Golgi apparatus;Nucleoplasm(Approved)				0.0	0.0	0.0	0.0	0.0	0.0	0.0	0.0	0.0	0.0	0.0	0.0	0.0	0.0	0.0	0.0	0.0	0.0	0.0	0.0
SLC2A8	29988	symbol	H. sapiens	29988	H. sapiens	SLC2A8	solute carrier family 2 member 8	GO:0015755 fructose transmembrane transport;GO:0070837 dehydroascorbic acid transport;GO:0007141 male meiosis I		Transporters/Electrochemical Potential-driven transporters	Vesicles(Approved)			(M5907)HALLMARK ESTROGEN RESPONSE LATE	0.0	0.0	0.0	0.0	0.0	0.0	0.0	0.0	0.0	0.0	0.0	0.0	0.0	0.0	0.0	0.0	0.0	0.0	0.0	0.0
SLC30A4	7782	symbol	H. sapiens	7782	H. sapiens	SLC30A4	solute carrier family 30 member 4	GO:0061088 regulation of sequestering of zinc ion;GO:0032119 sequestering of zinc ion;GO:0006882 cellular zinc ion homeostasis		Transporters/Electrochemical Potential-driven transporters					0.0	0.0	0.0	0.0	0.0	0.0	0.0	0.0	0.0	0.0	0.0	0.0	0.0	0.0	0.0	0.0	0.0	0.0	0.0	0.0
SLC35D2	11046	symbol	H. sapiens	11046	H. sapiens	SLC35D2	solute carrier family 35 member D2	GO:0015787 UDP-glucuronic acid transmembrane transport;GO:0015789 UDP-N-acetylgalactosamine transmembrane transport;GO:1990569 UDP-N-acetylglucosamine transmembrane transport		Transporters/Electrochemical Potential-driven transporters	Golgi apparatus(Enhanced)				0.0	0.0	0.0	0.0	0.0	0.0	0.0	0.0	0.0	0.0	0.0	0.0	0.0	0.0	0.0	0.0	0.0	0.0	0.0	0.0
SLC35E3	55508	symbol	H. sapiens	55508	H. sapiens	SLC35E3	solute carrier family 35 member E3	GO:1901264 carbohydrate derivative transport;GO:0015931 nucleobase-containing compound transport;GO:0055085 transmembrane transport		Transporters/Electrochemical Potential-driven transporters					0.0	0.0	0.0	0.0	0.0	0.0	0.0	0.0	0.0	0.0	0.0	0.0	0.0	0.0	0.0	0.0	0.0	0.0	0.0	0.0
SLC39A13	91252	symbol	H. sapiens	91252	H. sapiens	SLC39A13	solute carrier family 39 member 13	GO:0006882 cellular zinc ion homeostasis;GO:0071577 zinc ion transmembrane transport;GO:0055069 zinc ion homeostasis		Transporters/Electrochemical Potential-driven transporters	Cytosol(Uncertain)				0.0	0.0	0.0	0.0	0.0	0.0	0.0	0.0	0.0	0.0	0.0	0.0	0.0	0.0	0.0	0.0	0.0	0.0	0.0	0.0
SLC4A7	9497	symbol	H. sapiens	9497	H. sapiens	SLC4A7	solute carrier family 4 member 7	GO:0060117 auditory receptor cell development;GO:0042491 inner ear auditory receptor cell differentiation;GO:0060119 inner ear receptor cell development		Transporters/Electrochemical Potential-driven transporters	Focal adhesion sites;Plasma membrane(Supported)Cytosol(Approved)				0.0	0.0	0.0	0.0	0.0	0.0	0.0	0.0	0.0	0.0	0.0	0.0	0.0	0.0	0.0	0.0	0.0	0.0	0.0	0.0
SLC9A3R1	9368	symbol	H. sapiens	9368	H. sapiens	SLC9A3R1	SLC9A3 regulator 1	GO:0032416 negative regulation of sodium:proton antiporter activity;GO:0060088 auditory receptor cell stereocilium organization;GO:0032415 regulation of sodium:proton antiporter activity		Transporters/Accessory Factors Involved in Transport	Microtubule organizing center;Plasma membrane;Vesicles(Approved)		(M99)PID TXA2PATHWAY; (M5493)WNT SIGNALING; (M186)PID PDGFRB PATHWAY	(M5906)HALLMARK ESTROGEN RESPONSE EARLY; (M5907)HALLMARK ESTROGEN RESPONSE LATE; (M5924)HALLMARK MTORC1 SIGNALING	0.0	0.0	0.0	0.0	1.0	0.0	0.0	0.0	1.0	0.0	0.0	0.0	0.0	0.0	0.0	0.0	0.0	0.0	1.0	0.0
SPATA20	64847	symbol	H. sapiens	64847	H. sapiens	SPATA20	spermatogenesis associated 20	GO:0007283 spermatogenesis;GO:0048232 male gamete generation;GO:0007276 gamete generation			Nucleoplasm(Approved)				0.0	0.0	0.0	0.0	0.0	0.0	0.0	0.0	0.0	0.0	0.0	0.0	0.0	0.0	0.0	0.0	0.0	0.0	0.0	0.0
SPEF2	79925	symbol	H. sapiens	79925	H. sapiens	SPEF2	sperm flagellar 2	GO:0007283 spermatogenesis;GO:0048232 male gamete generation;GO:0007276 gamete generation							0.0	0.0	0.0	0.0	0.0	0.0	0.0	0.0	0.0	0.0	0.0	0.0	0.0	0.0	0.0	0.0	0.0	0.0	0.0	0.0
SPSB3	90864	symbol	H. sapiens	90864	H. sapiens	SPSB3	splA/ryanodine receptor domain and SOCS box containing 3	GO:0043161 proteasome-mediated ubiquitin-dependent protein catabolic process;GO:0043687 post-translational protein modification;GO:0006511 ubiquitin-dependent protein catabolic process			Mitochondria(Approved)				0.0	0.0	0.0	0.0	0.0	0.0	0.0	0.0	0.0	0.0	0.0	0.0	0.0	0.0	0.0	0.0	0.0	0.0	0.0	0.0
SRGN	5552	symbol	H. sapiens	5552	H. sapiens	SRGN	serglycin	GO:0033382 maintenance of granzyme B location in T cell secretory granule;GO:0033379 maintenance of protease location in T cell secretory granule;GO:0033380 granzyme B localization to T cell secretory granule					(M5882)NABA PROTEOGLYCANS; (M5884)NABA CORE MATRISOME; (M5889)NABA MATRISOME	(M5950)HALLMARK ALLOGRAFT REJECTION	0.0	0.0	0.0	0.0	0.0	1.0	0.0	0.0	0.0	1.0	1.0	0.0	0.0	0.0	0.0	0.0	0.0	0.0	0.0	0.0
SRP54	6729	symbol	H. sapiens	6729	H. sapiens	SRP54	signal recognition particle 54	GO:0006617 SRP-dependent cotranslational protein targeting to membrane, signal sequence recognition;GO:0006616 SRP-dependent cotranslational protein targeting to membrane, translocation;GO:0006614 SRP-dependent cotranslational protein targeting to membrane		Transporters/Primary Active Transporters	Cytosol(Supported)Nucleoli(Approved)				0.0	0.0	1.0	0.0	1.0	0.0	0.0	0.0	0.0	0.0	0.0	0.0	0.0	0.0	0.0	0.0	0.0	0.0	0.0	0.0
SRRT	51593	symbol	H. sapiens	51593	H. sapiens	SRRT	serrate, RNA effector molecule	GO:0031053 primary miRNA processing;GO:0042795 snRNA transcription by RNA polymerase II;GO:0035196 production of miRNAs involved in gene silencing by miRNA			Nucleoplasm(Enhanced)				0.0	0.0	0.0	0.0	0.0	0.0	0.0	0.0	0.0	0.0	0.0	0.0	0.0	0.0	0.0	0.0	0.0	0.0	0.0	0.0
SSH1	54434	symbol	H. sapiens	54434	H. sapiens	SSH1	slingshot protein phosphatase 1	GO:1904719 positive regulation of AMPA glutamate receptor clustering;GO:1904717 regulation of AMPA glutamate receptor clustering;GO:0106104 regulation of glutamate receptor clustering		Enzymes/ENZYME proteins/Hydrolases	Cytosol;Nucleoplasm;Plasma membrane(Uncertain)		(M276)PID FGF PATHWAY; (M124)PID CXCR4 PATHWAY		0.0	0.0	0.0	0.0	1.0	0.0	0.0	0.0	0.0	0.0	1.0	0.0	0.0	0.0	1.0	0.0	0.0	0.0	0.0	1.0
STARD3NL	83930	symbol	H. sapiens	83930	H. sapiens	STARD3NL	STARD3 N-terminal like	GO:0099044 vesicle tethering to endoplasmic reticulum;GO:0006700 C21-steroid hormone biosynthetic process;GO:0099022 vesicle tethering			Vesicles(Supported)				0.0	0.0	0.0	0.0	0.0	0.0	0.0	0.0	0.0	0.0	0.0	0.0	0.0	0.0	0.0	0.0	0.0	0.0	0.0	0.0
STIP1	10963	symbol	H. sapiens	10963	H. sapiens	STIP1	stress induced phosphoprotein 1	GO:0098761 cellular response to interleukin-7;GO:0098760 response to interleukin-7;GO:0071345 cellular response to cytokine stimulus			Cytosol;Nucleoplasm;Plasma membrane(Supported)			(M5941)HALLMARK UV RESPONSE UP; (M5924)HALLMARK MTORC1 SIGNALING	0.0	0.0	1.0	0.0	0.0	0.0	0.0	0.0	0.0	0.0	0.0	0.0	0.0	0.0	0.0	0.0	0.0	0.0	0.0	0.0
STK17B	9262	symbol	H. sapiens	9262	H. sapiens	STK17B	serine/threonine kinase 17b	GO:2000271 positive regulation of fibroblast apoptotic process;GO:2000269 regulation of fibroblast apoptotic process;GO:0044346 fibroblast apoptotic process	CAMK Ser/Thr protein kinase family	Enzymes/{ENZYME proteins/Transferases,Kinases/CAMK Ser/Thr protein kinases}	Cytosol;Plasma membrane(Uncertain)	Quercetin (Protein serine/threonine kinase activity)			0.0	0.0	0.0	0.0	0.0	0.0	0.0	0.0	0.0	0.0	0.0	0.0	0.0	0.0	0.0	0.0	0.0	0.0	0.0	0.0
STX11	8676	symbol	H. sapiens	8676	H. sapiens	STX11	syntaxin 11	GO:0031629 synaptic vesicle fusion to presynaptic active zone membrane;GO:0099500 vesicle fusion to plasma membrane;GO:0016079 synaptic vesicle exocytosis			Mitochondria(Supported)Nuclear bodies(Approved)				0.0	0.0	0.0	0.0	0.0	0.0	0.0	0.0	0.0	0.0	0.0	0.0	0.0	0.0	0.0	0.0	0.0	0.0	0.0	0.0
STX7	8417	symbol	H. sapiens	8417	H. sapiens	STX7	syntaxin 7	GO:1902685 positive regulation of receptor localization to synapse;GO:0001916 positive regulation of T cell mediated cytotoxicity;GO:0001914 regulation of T cell mediated cytotoxicity			Lysosomes(Enhanced)			(M5910)HALLMARK PROTEIN SECRETION	1.0	0.0	0.0	0.0	1.0	1.0	0.0	0.0	0.0	0.0	1.0	0.0	0.0	0.0	0.0	0.0	0.0	0.0	0.0	0.0
SYT11	23208	symbol	H. sapiens	23208	H. sapiens	SYT11	synaptotagmin 11	GO:1900243 negative regulation of synaptic vesicle endocytosis;GO:1905171 positive regulation of protein localization to phagocytic vesicle;GO:1905469 negative regulation of clathrin-coated pit assembly						(M5947)HALLMARK IL2 STAT5 SIGNALING	0.0	0.0	0.0	0.0	0.0	1.0	0.0	0.0	0.0	0.0	1.0	1.0	0.0	0.0	0.0	0.0	0.0	0.0	0.0	0.0
TAF9	6880	symbol	H. sapiens	6880	H. sapiens	TAF9	TATA-box binding protein associated factor 9	GO:1902166 negative regulation of intrinsic apoptotic signaling pathway in response to DNA damage by p53 class mediator;GO:0032435 negative regulation of proteasomal ubiquitin-dependent protein catabolic process;GO:1902165 regulation of intrinsic apoptotic signaling pathway in response to DNA damage by p53 class mediator					(M139)PID MYC PATHWAY; (M66)PID MYC ACTIV PATHWAY; (M145)PID P53 DOWNSTREAM PATHWAY	(M5898)HALLMARK DNA REPAIR	0.0	1.0	0.0	0.0	0.0	0.0	0.0	0.0	1.0	0.0	0.0	0.0	1.0	0.0	0.0	0.0	1.0	0.0	1.0	0.0
TAX1BP1	8887	symbol	H. sapiens	8887	H. sapiens	TAX1BP1	Tax1 binding protein 1	GO:0010803 regulation of tumor necrosis factor-mediated signaling pathway;GO:0032480 negative regulation of type I interferon production;GO:0032088 negative regulation of NF-kappaB transcription factor activity			Cytosol;Nucleoplasm(Approved)				0.0	0.0	0.0	1.0	0.0	1.0	0.0	0.0	0.0	0.0	0.0	0.0	0.0	0.0	0.0	0.0	0.0	0.0	0.0	0.0
TBPL1	9519	symbol	H. sapiens	9519	H. sapiens	TBPL1	TATA-box binding protein like 1	GO:0006235 dTTP biosynthetic process;GO:0046075 dTTP metabolic process;GO:0009212 pyrimidine deoxyribonucleoside triphosphate biosynthetic process		Transcription factors	Nucleoplasm(Enhanced)Nucleoli(Approved)				1.0	1.0	0.0	0.0	0.0	0.0	0.0	0.0	0.0	0.0	0.0	0.0	1.0	0.0	0.0	0.0	0.0	0.0	0.0	0.0
TCF25	22980	symbol	H. sapiens	22980	H. sapiens	TCF25	transcription factor 25	GO:0000122 negative regulation of transcription by RNA polymerase II;GO:0045892 negative regulation of transcription, DNA-templated;GO:0007507 heart development		Transcription factors/Yet undefined DNA-binding domains					0.0	0.0	0.0	0.0	0.0	0.0	0.0	0.0	0.0	0.0	0.0	0.0	0.0	0.0	0.0	0.0	0.0	0.0	0.0	0.0
TKTL1	8277	symbol	H. sapiens	8277	H. sapiens	TKTL1	transketolase like 1	GO:0006772 thiamine metabolic process;GO:0006007 glucose catabolic process;GO:0042723 thiamine-containing compound metabolic process		Enzymes/ENZYME proteins/Transferases				(M5951)HALLMARK SPERMATOGENESIS; (M5937)HALLMARK GLYCOLYSIS; (M5891)HALLMARK HYPOXIA	0.0	0.0	0.0	0.0	0.0	0.0	0.0	0.0	0.0	0.0	0.0	0.0	0.0	0.0	0.0	0.0	0.0	0.0	0.0	0.0
TLE1	7088	symbol	H. sapiens	7088	H. sapiens	TLE1	TLE family member 1, transcriptional corepressor	GO:2000811 negative regulation of anoikis;GO:2000209 regulation of anoikis;GO:1904837 beta-catenin-TCF complex assembly			Nucleoplasm(Supported)		(M70)PID PS1 PATHWAY; (M288)PID HES HEY PATHWAY; (M223)PID BETA CATENIN NUC PATHWAY	(M5919)HALLMARK HEDGEHOG SIGNALING	0.0	1.0	0.0	0.0	0.0	0.0	0.0	0.0	0.0	0.0	0.0	0.0	0.0	0.0	0.0	0.0	0.0	0.0	0.0	0.0
TMEM116	89894	symbol	H. sapiens	89894	H. sapiens	TMEM116	transmembrane protein 116	GO:0008150 biological_process			Microtubules;Nucleoplasm(Approved)				0.0	0.0	0.0	0.0	0.0	0.0	0.0	0.0	0.0	0.0	0.0	0.0	0.0	0.0	0.0	0.0	0.0	0.0	0.0	0.0
TMEM149	79713	gene_synonym	H. sapiens	79713	H. sapiens	IGFLR1	IGF like family receptor 1				Focal adhesion sites(Approved)				0.0	0.0	0.0	0.0	0.0	0.0	0.0	0.0	0.0	0.0	0.0	0.0	0.0	0.0	0.0	0.0	0.0	0.0	0.0	0.0
TMEM170A	124491	symbol	H. sapiens	124491	H. sapiens	TMEM170A	transmembrane protein 170A	GO:0051292 nuclear pore complex assembly;GO:0071786 endoplasmic reticulum tubular network organization;GO:0046931 pore complex assembly		Transporters/Accessory Factors Involved in Transport					0.0	0.0	0.0	0.0	0.0	0.0	0.0	0.0	0.0	0.0	0.0	0.0	0.0	0.0	0.0	0.0	0.0	0.0	0.0	0.0
TMEM62	80021	symbol	H. sapiens	80021	H. sapiens	TMEM62	transmembrane protein 62				Cytoplasmic bodies;Nuclear bodies;Nucleoli fibrillar center;Nucleus(Approved)				0.0	0.0	0.0	0.0	0.0	0.0	0.0	0.0	0.0	0.0	0.0	0.0	0.0	0.0	0.0	0.0	0.0	0.0	0.0	0.0
TMEM86B	255043	symbol	H. sapiens	255043	H. sapiens	TMEM86B	transmembrane protein 86B	GO:0036151 phosphatidylcholine acyl-chain remodeling;GO:0046485 ether lipid metabolic process;GO:0006662 glycerol ether metabolic process		Enzymes/ENZYME proteins/Hydrolases	Centrosome;Midbody(Approved)				0.0	0.0	0.0	0.0	0.0	0.0	0.0	0.0	0.0	0.0	0.0	0.0	0.0	0.0	0.0	0.0	0.0	0.0	0.0	0.0
TMX4	56255	symbol	H. sapiens	56255	H. sapiens	TMX4	thioredoxin related transmembrane protein 4	GO:0045454 cell redox homeostasis;GO:0019725 cellular homeostasis;GO:0055114 oxidation-reduction process			Nuclear membrane(Supported)				0.0	0.0	0.0	0.0	0.0	0.0	0.0	0.0	0.0	0.0	0.0	0.0	0.0	0.0	0.0	0.0	0.0	0.0	0.0	0.0
TNFRSF1B	7133	symbol	H. sapiens	7133	H. sapiens	TNFRSF1B	TNF receptor superfamily member 1B	GO:0003332 negative regulation of extracellular matrix constituent secretion;GO:1902339 positive regulation of apoptotic process involved in morphogenesis;GO:0002739 regulation of cytokine secretion involved in immune response		CD markers		Etanercept (Ubiquitin protein ligase binding)	(M11736)SA MMP CYTOKINE CONNECTION; (M18030)ST TUMOR NECROSIS FACTOR PATHWAY; (M128)PID TNF PATHWAY	(M5897)HALLMARK IL6 JAK STAT3 SIGNALING; (M5947)HALLMARK IL2 STAT5 SIGNALING; (M5953)HALLMARK KRAS SIGNALING UP	1.0	0.0	1.0	1.0	0.0	1.0	0.0	0.0	0.0	1.0	1.0	0.0	0.0	0.0	0.0	0.0	1.0	0.0	0.0	0.0
TNFSF12	8742	symbol	H. sapiens	8742	H. sapiens	TNFSF12	TNF superfamily member 12	GO:2001238 positive regulation of extrinsic apoptotic signaling pathway;GO:0045766 positive regulation of angiogenesis;GO:0001938 positive regulation of endothelial cell proliferation					(M5883)NABA SECRETED FACTORS; (M5885)NABA MATRISOME ASSOCIATED; (M5889)NABA MATRISOME		0.0	0.0	0.0	1.0	0.0	0.0	0.0	0.0	0.0	1.0	0.0	0.0	0.0	0.0	0.0	0.0	1.0	0.0	0.0	0.0
TRAPPC13	80006	symbol	H. sapiens	80006	H. sapiens	TRAPPC13	trafficking protein particle complex 13				Nucleus;Plasma membrane(Approved)				0.0	0.0	0.0	0.0	0.0	0.0	0.0	0.0	0.0	0.0	0.0	0.0	0.0	0.0	0.0	0.0	0.0	0.0	0.0	0.0
TRAPPC2	6399	symbol	H. sapiens	6399	H. sapiens	TRAPPC2	trafficking protein particle complex 2	GO:0048208 COPII vesicle coating;GO:0048207 vesicle targeting, rough ER to cis-Golgi;GO:0048199 vesicle targeting, to, from or within Golgi			Endoplasmic reticulum(Supported)Nucleoplasm;Vesicles(Approved)				0.0	0.0	0.0	0.0	0.0	0.0	0.0	0.0	0.0	0.0	0.0	0.0	0.0	0.0	0.0	0.0	0.0	0.0	0.0	0.0
TRAPPC6B	122553	symbol	H. sapiens	122553	H. sapiens	TRAPPC6B	trafficking protein particle complex 6B	GO:0048208 COPII vesicle coating;GO:0048207 vesicle targeting, rough ER to cis-Golgi;GO:0048199 vesicle targeting, to, from or within Golgi			Endoplasmic reticulum(Approved)	S-PALMITOYL-L-CYSTEINE			0.0	0.0	0.0	0.0	0.0	0.0	0.0	0.0	0.0	0.0	0.0	0.0	0.0	0.0	0.0	0.0	0.0	0.0	0.0	0.0
TRERF1	55809	symbol	H. sapiens	55809	H. sapiens	TRERF1	transcriptional regulating factor 1	GO:0006707 cholesterol catabolic process;GO:0016127 sterol catabolic process;GO:0046885 regulation of hormone biosynthetic process		Transcription factors/{Helix-turn-helix domains,Zinc-coordinating DNA-binding domains}	Nucleoplasm(Enhanced)Cytosol(Uncertain)				0.0	0.0	1.0	0.0	0.0	0.0	0.0	0.0	0.0	0.0	0.0	0.0	0.0	0.0	0.0	0.0	0.0	0.0	0.0	0.0
TRG	6965	symbol	H. sapiens	6965	H. sapiens	TRG	T cell receptor gamma locus								0.0	0.0	0.0	0.0	0.0	0.0	0.0	0.0	0.0	0.0	0.0	0.0	0.0	0.0	0.0	0.0	0.0	0.0	0.0	0.0
TXNDC9	10190	symbol	H. sapiens	10190	H. sapiens	TXNDC9	thioredoxin domain containing 9	GO:0045454 cell redox homeostasis;GO:0019725 cellular homeostasis;GO:0042592 homeostatic process			Cytosol(Enhanced)				0.0	0.0	0.0	0.0	0.0	0.0	0.0	0.0	0.0	0.0	0.0	0.0	0.0	0.0	0.0	0.0	0.0	0.0	0.0	0.0
TYMP	1890	symbol	H. sapiens	1890	H. sapiens	TYMP	thymidine phosphorylase	GO:1905333 regulation of gastric motility;GO:0043097 pyrimidine nucleoside salvage;GO:0046135 pyrimidine nucleoside catabolic process		Enzymes/ENZYME proteins/Transferases	Golgi apparatus;Nuclear bodies(Approved)	5-Chloro-6-[(2-Iminopyrrolidin-1-Yl)Methyl]Pyrimidine-2,4(1h,3h)-Dione (Transferase activity, transferring pentosyl groups)			0.0	0.0	1.0	0.0	0.0	0.0	0.0	0.0	0.0	0.0	0.0	0.0	0.0	0.0	1.0	0.0	0.0	0.0	0.0	0.0
UBE2Z	65264	symbol	H. sapiens	65264	H. sapiens	UBE2Z	ubiquitin conjugating enzyme E2 Z	GO:0010951 negative regulation of endopeptidase activity;GO:0010466 negative regulation of peptidase activity;GO:0045861 negative regulation of proteolysis		Enzymes/ENZYME proteins/Transferases	Cytosol;Nucleoplasm(Supported)				0.0	0.0	0.0	0.0	0.0	0.0	0.0	0.0	0.0	0.0	0.0	0.0	0.0	0.0	0.0	0.0	1.0	0.0	0.0	0.0
UBP1	7342	symbol	H. sapiens	7342	H. sapiens	UBP1	upstream binding protein 1	GO:0019079 viral genome replication;GO:0019058 viral life cycle;GO:0001525 angiogenesis		Transcription factors/Immunoglobulin fold	Nucleoplasm(Supported)				0.0	0.0	0.0	0.0	0.0	0.0	1.0	0.0	0.0	0.0	0.0	1.0	0.0	0.0	0.0	0.0	0.0	0.0	0.0	0.0
UBXN1	51035	symbol	H. sapiens	51035	H. sapiens	UBXN1	UBX domain protein 1	GO:1903094 negative regulation of protein K48-linked deubiquitination;GO:1904293 negative regulation of ERAD pathway;GO:1903093 regulation of protein K48-linked deubiquitination			Nucleoplasm(Approved)				0.0	0.0	0.0	0.0	0.0	0.0	0.0	0.0	0.0	0.0	0.0	0.0	0.0	0.0	0.0	0.0	1.0	0.0	1.0	0.0
UNC50	25972	symbol	H. sapiens	25972	H. sapiens	UNC50	unc-50 inner nuclear membrane RNA binding protein	GO:0015031 protein transport;GO:0015833 peptide transport;GO:0042886 amide transport							0.0	0.0	0.0	0.0	0.0	0.0	0.0	0.0	0.0	0.0	0.0	0.0	0.0	0.0	0.0	0.0	0.0	0.0	0.0	0.0
UPP1	7378	symbol	H. sapiens	7378	H. sapiens	UPP1	uridine phosphorylase 1	GO:0006218 uridine catabolic process;GO:0044206 UMP salvage;GO:0046108 uridine metabolic process		Enzymes/ENZYME proteins/Transferases	Nucleoplasm(Enhanced)	RP101 (Uridine phosphorylase activity);1-((2-HYDROXYETHOXY)METHYL)-5-BENZYLPYRIMIDINE-2,4(1H,3H)-DIONE (Uridine phosphorylase activity)		(M5939)HALLMARK P53 PATHWAY; (M5913)HALLMARK INTERFERON GAMMA RESPONSE; (M5934)HALLMARK XENOBIOTIC METABOLISM	0.0	0.0	1.0	0.0	0.0	0.0	0.0	0.0	0.0	0.0	0.0	0.0	0.0	0.0	0.0	0.0	0.0	0.0	0.0	0.0
Vgamma9ChainTCRMOP						None	None	None	None	None	None	None	None	None	nan	nan	nan	nan	nan	nan	nan	nan	nan	nan	nan	nan	nan	nan	nan	nan	nan	nan	nan	nan
WAS	7454	symbol	H. sapiens	7454	H. sapiens	WAS	WASP actin nucleation promoting factor	GO:2000601 positive regulation of Arp2/3 complex-mediated actin nucleation;GO:0002625 regulation of T cell antigen processing and presentation;GO:0051127 positive regulation of actin nucleation				(S)-Wiskostatin (Sh3 domain binding)	(M34)PID TCR PATHWAY; (M3270)ST INTEGRIN SIGNALING PATHWAY	(M5921)HALLMARK COMPLEMENT; (M5950)HALLMARK ALLOGRAFT REJECTION	1.0	1.0	0.0	0.0	0.0	1.0	0.0	0.0	0.0	1.0	0.0	0.0	0.0	0.0	1.0	0.0	0.0	1.0	0.0	1.0
WASF2	10163	symbol	H. sapiens	10163	H. sapiens	WASF2	WASP family member 2	GO:0051497 negative regulation of stress fiber assembly;GO:0038096 Fc-gamma receptor signaling pathway involved in phagocytosis;GO:0035855 megakaryocyte development			Cytosol;Plasma membrane(Approved)		(M156)PID ECADHERIN NASCENT AJ PATHWAY; (M278)PID RAC1 PATHWAY; (M164)PID ERBB1 DOWNSTREAM PATHWAY	(M5893)HALLMARK MITOTIC SPINDLE	0.0	1.0	0.0	0.0	0.0	1.0	0.0	0.0	0.0	0.0	0.0	0.0	0.0	0.0	1.0	0.0	0.0	0.0	0.0	1.0
YPEL5	51646	symbol	H. sapiens	51646	H. sapiens	YPEL5	yippee like 5	GO:0043312 neutrophil degranulation;GO:0002283 neutrophil activation involved in immune response;GO:0042119 neutrophil activation			Cytosol;Nucleoplasm(Approved)			(M5945)HALLMARK HEME METABOLISM	0.0	0.0	0.0	0.0	0.0	0.0	0.0	0.0	0.0	0.0	0.0	0.0	0.0	0.0	0.0	0.0	0.0	0.0	0.0	0.0
ZADH2	284273	symbol	H. sapiens	284273	H. sapiens	ZADH2	zinc binding alcohol dehydrogenase domain containing 2	GO:0006693 prostaglandin metabolic process;GO:0006692 prostanoid metabolic process;GO:0045599 negative regulation of fat cell differentiation		Enzymes/ENZYME proteins/Oxidoreductases	Golgi apparatus;Nucleus;Vesicles(Approved)				0.0	0.0	0.0	0.0	0.0	0.0	0.0	0.0	0.0	0.0	0.0	0.0	0.0	0.0	0.0	0.0	0.0	0.0	0.0	0.0
ZBTB16	7704	symbol	H. sapiens	7704	H. sapiens	ZBTB16	zinc finger and BTB domain containing 16	GO:0051138 positive regulation of NK T cell differentiation;GO:0051136 regulation of NK T cell differentiation;GO:0048133 male germ-line stem cell asymmetric division		Transcription factors/Zinc-coordinating DNA-binding domains				(M5956)HALLMARK KRAS SIGNALING DN; (M5939)HALLMARK P53 PATHWAY	0.0	1.0	0.0	0.0	0.0	1.0	0.0	0.0	0.0	0.0	0.0	0.0	0.0	0.0	0.0	0.0	0.0	0.0	0.0	0.0
ZBTB38	253461	symbol	H. sapiens	253461	H. sapiens	ZBTB38	zinc finger and BTB domain containing 38	GO:0006275 regulation of DNA replication;GO:0006260 DNA replication;GO:0045944 positive regulation of transcription by RNA polymerase II		Transcription factors/Zinc-coordinating DNA-binding domains	Nucleoplasm(Enhanced)				0.0	0.0	0.0	0.0	0.0	0.0	0.0	0.0	0.0	0.0	0.0	0.0	0.0	0.0	0.0	0.0	0.0	0.0	0.0	0.0
ZC3HAV1	56829	symbol	H. sapiens	56829	H. sapiens	ZC3HAV1	zinc finger CCCH-type containing, antiviral 1	GO:0045071 negative regulation of viral genome replication;GO:0070212 protein poly-ADP-ribosylation;GO:0061014 positive regulation of mRNA catabolic process			Cytosol(Enhanced)Golgi apparatus(Approved)				0.0	0.0	1.0	0.0	0.0	0.0	1.0	0.0	0.0	0.0	0.0	1.0	0.0	0.0	0.0	0.0	0.0	0.0	0.0	0.0
ZFAND5	7763	symbol	H. sapiens	7763	H. sapiens	ZFAND5	zinc finger AN1-type containing 5	GO:0048745 smooth muscle tissue development;GO:0010761 fibroblast migration;GO:0003016 respiratory system process			Cytosol;Nucleoplasm(Approved)		(M136)PID FOXO PATHWAY		0.0	0.0	0.0	0.0	0.0	0.0	0.0	0.0	0.0	0.0	0.0	0.0	0.0	0.0	0.0	0.0	0.0	0.0	0.0	0.0
ZFP36L1	677	symbol	H. sapiens	677	H. sapiens	ZFP36L1	ZFP36 ring finger protein like 1	GO:0045657 positive regulation of monocyte differentiation;GO:0097403 cellular response to raffinose;GO:0060710 chorio-allantoic fusion					(M254)PID MYC REPRESS PATHWAY	(M5939)HALLMARK P53 PATHWAY	0.0	1.0	1.0	0.0	0.0	1.0	0.0	1.0	1.0	0.0	0.0	0.0	0.0	0.0	0.0	0.0	0.0	0.0	0.0	0.0
ZG16B	124220	symbol	H. sapiens	124220	H. sapiens	ZG16B	zymogen granule protein 16B	GO:0001895 retina homeostasis;GO:0001894 tissue homeostasis;GO:0048871 multicellular organismal homeostasis			Nucleoplasm;Vesicles(Approved)				0.0	0.0	0.0	0.0	0.0	0.0	0.0	0.0	0.0	0.0	0.0	0.0	0.0	0.0	0.0	0.0	0.0	0.0	0.0	0.0
ZNF101	94039	symbol	H. sapiens	94039	H. sapiens	ZNF101	zinc finger protein 101	GO:0006357 regulation of transcription by RNA polymerase II;GO:0006366 transcription by RNA polymerase II;GO:0006355 regulation of transcription, DNA-templated		Transcription factors/Zinc-coordinating DNA-binding domains					0.0	0.0	0.0	0.0	0.0	0.0	0.0	0.0	0.0	0.0	0.0	0.0	0.0	0.0	0.0	0.0	0.0	0.0	0.0	0.0
ZNF187	7741	gene_synonym	H. sapiens	7741	H. sapiens	ZSCAN26	zinc finger and SCAN domain containing 26	GO:0006355 regulation of transcription, DNA-templated;GO:1903506 regulation of nucleic acid-templated transcription;GO:0006351 transcription, DNA-templated		Transcription factors/Zinc-coordinating DNA-binding domains	Nucleus(Enhanced)Nucleoli(Supported)				0.0	0.0	0.0	0.0	0.0	0.0	0.0	0.0	0.0	0.0	0.0	0.0	0.0	0.0	0.0	0.0	0.0	0.0	0.0	0.0
ZNF581	51545	symbol	H. sapiens	51545	H. sapiens	ZNF581	zinc finger protein 581			Transcription factors/Zinc-coordinating DNA-binding domains					0.0	0.0	0.0	0.0	0.0	0.0	0.0	0.0	0.0	0.0	0.0	0.0	0.0	0.0	0.0	0.0	0.0	0.0	0.0	0.0
ZNF585A	199704	symbol	H. sapiens	199704	H. sapiens	ZNF585A	zinc finger protein 585A	GO:0006355 regulation of transcription, DNA-templated;GO:1903506 regulation of nucleic acid-templated transcription;GO:0006351 transcription, DNA-templated		Transcription factors/Zinc-coordinating DNA-binding domains					0.0	0.0	0.0	0.0	0.0	0.0	0.0	0.0	0.0	0.0	0.0	0.0	0.0	0.0	0.0	0.0	0.0	0.0	0.0	0.0
ZNF655	79027	symbol	H. sapiens	79027	H. sapiens	ZNF655	zinc finger protein 655	GO:2000134 negative regulation of G1/S transition of mitotic cell cycle;GO:1902807 negative regulation of cell cycle G1/S phase transition;GO:2000045 regulation of G1/S transition of mitotic cell cycle		Transcription factors/Zinc-coordinating DNA-binding domains	Nucleoplasm;Plasma membrane(Supported)				0.0	0.0	0.0	0.0	0.0	0.0	0.0	0.0	1.0	0.0	0.0	0.0	0.0	0.0	0.0	0.0	0.0	0.0	0.0	0.0
ZNF688	146542	symbol	H. sapiens	146542	H. sapiens	ZNF688	zinc finger protein 688	GO:0006355 regulation of transcription, DNA-templated;GO:1903506 regulation of nucleic acid-templated transcription;GO:0006351 transcription, DNA-templated			Cell Junctions;Nucleoplasm;Plasma membrane(Approved)				0.0	0.0	0.0	0.0	0.0	0.0	0.0	0.0	0.0	0.0	0.0	0.0	0.0	0.0	0.0	0.0	0.0	0.0	0.0	0.0
ZNF845	91664	symbol	H. sapiens	91664	H. sapiens	ZNF845	zinc finger protein 845	GO:0006355 regulation of transcription, DNA-templated;GO:1903506 regulation of nucleic acid-templated transcription;GO:0006351 transcription, DNA-templated		Transcription factors/Zinc-coordinating DNA-binding domains					0.0	0.0	0.0	0.0	0.0	0.0	0.0	0.0	0.0	0.0	0.0	0.0	0.0	0.0	0.0	0.0	0.0	0.0	0.0	0.0
ZNF862	643641	symbol	H. sapiens	643641	H. sapiens	ZNF862	zinc finger protein 862	GO:0006355 regulation of transcription, DNA-templated;GO:1903506 regulation of nucleic acid-templated transcription;GO:0006351 transcription, DNA-templated			Mitochondria(Approved)				0.0	0.0	0.0	0.0	0.0	0.0	0.0	0.0	0.0	0.0	0.0	0.0	0.0	0.0	0.0	0.0	0.0	0.0	0.0	0.0
ZRSR2	8233	symbol	H. sapiens	8233	H. sapiens	ZRSR2	zinc finger CCCH-type, RNA binding motif and serine/arginine rich 2	GO:0000245 spliceosomal complex assembly;GO:0000398 mRNA splicing, via spliceosome;GO:0000377 RNA splicing, via transesterification reactions with bulged adenosine as nucleophile							0.0	0.0	0.0	0.0	0.0	0.0	0.0	0.0	0.0	0.0	0.0	0.0	0.0	0.0	0.0	0.0	0.0	0.0	0.0	0.0
ABCB10	23456	symbol	H. sapiens	23456	H. sapiens	ABCB10	ATP binding cassette subfamily B member 10	GO:0006839 mitochondrial transport;GO:0055085 transmembrane transport;GO:0006810 transport		Transporters/Primary Active Transporters					0.0	0.0	0.0	0.0	0.0	0.0	0.0	0.0	0.0	0.0	0.0	0.0	0.0	0.0	0.0	0.0	0.0	0.0	0.0	0.0
ACCN2	41	gene_synonym	H. sapiens	41	H. sapiens	ASIC1	acid sensing ion channel subunit 1	GO:0046929 negative regulation of neurotransmitter secretion;GO:0050915 sensory perception of sour taste;GO:0070207 protein homotrimerization			Golgi apparatus;Plasma membrane(Approved)	Diclofenac (Ligand-gated sodium channel activity);Amiloride (Ligand-gated sodium channel activity)			0.0	0.0	0.0	0.0	0.0	0.0	0.0	0.0	0.0	0.0	0.0	0.0	0.0	0.0	0.0	0.0	0.0	0.0	0.0	0.0
ADCY6	112	symbol	H. sapiens	112	H. sapiens	ADCY6	adenylate cyclase 6	GO:1904117 cellular response to vasopressin;GO:0034199 activation of protein kinase A activity;GO:0006171 cAMP biosynthetic process		Enzymes/ENZYME proteins/Lyases	Golgi apparatus(Approved)		(M56)PID LPA4 PATHWAY; (M8)PID ENDOTHELIN PATHWAY; (M15)PID LYSOPHOSPHOLIPID PATHWAY	(M5898)HALLMARK DNA REPAIR; (M5905)HALLMARK ADIPOGENESIS	1.0	0.0	0.0	0.0	0.0	0.0	0.0	0.0	0.0	1.0	0.0	0.0	0.0	0.0	1.0	0.0	0.0	0.0	0.0	0.0
ANKH	56172	symbol	H. sapiens	56172	H. sapiens	ANKH	ANKH inorganic pyrophosphate transport regulator	GO:0030505 inorganic diphosphate transport;GO:0035435 phosphate ion transmembrane transport;GO:0006817 phosphate ion transport		Transporters/Electrochemical Potential-driven transporters	Cytosol(Approved)			(M5908)HALLMARK ANDROGEN RESPONSE; (M5902)HALLMARK APOPTOSIS; (M5953)HALLMARK KRAS SIGNALING UP	0.0	0.0	0.0	0.0	0.0	0.0	0.0	0.0	0.0	0.0	0.0	0.0	0.0	0.0	0.0	0.0	0.0	0.0	0.0	0.0
AQP3	360	symbol	H. sapiens	360	H. sapiens	AQP3	aquaporin 3 (Gill blood group)	GO:0070295 renal water absorption;GO:0003097 renal water transport;GO:0071918 urea transmembrane transport		Blood group antigen proteins	Plasma membrane(Supported)Nucleus(Uncertain)		(M232)PID ECADHERIN STABILIZATION PATHWAY	(M5941)HALLMARK UV RESPONSE UP; (M5906)HALLMARK ESTROGEN RESPONSE EARLY; (M5945)HALLMARK HEME METABOLISM	0.0	0.0	0.0	0.0	0.0	0.0	0.0	0.0	0.0	0.0	0.0	0.0	0.0	0.0	0.0	0.0	0.0	0.0	0.0	0.0
ATP5ME	521	symbol	H. sapiens	521	H. sapiens	ATP5ME	ATP synthase membrane subunit e	GO:0042776 mitochondrial ATP synthesis coupled proton transport;GO:0015986 ATP synthesis coupled proton transport;GO:0042407 cristae formation			Mitochondria(Enhanced)			(M5936)HALLMARK OXIDATIVE PHOSPHORYLATION	0.0	0.0	0.0	0.0	0.0	0.0	0.0	0.0	0.0	0.0	0.0	0.0	0.0	0.0	0.0	0.0	0.0	0.0	0.0	0.0
ATP5MF	9551	symbol	H. sapiens	9551	H. sapiens	ATP5MF	ATP synthase membrane subunit f	GO:0042776 mitochondrial ATP synthesis coupled proton transport;GO:0015986 ATP synthesis coupled proton transport;GO:0042407 cristae formation			Mitochondria(Supported)			(M5936)HALLMARK OXIDATIVE PHOSPHORYLATION	0.0	0.0	0.0	0.0	0.0	0.0	0.0	0.0	0.0	0.0	0.0	0.0	0.0	0.0	0.0	0.0	0.0	0.0	0.0	0.0
C12orf59	120939	gene_synonym	H. sapiens	120939	H. sapiens	TMEM52B	transmembrane protein 52B	GO:0008150 biological_process			Focal adhesion sites(Approved)				0.0	0.0	0.0	0.0	0.0	0.0	0.0	0.0	0.0	0.0	0.0	0.0	0.0	0.0	0.0	0.0	0.0	0.0	0.0	0.0
C17orf89	284184	gene_synonym	H. sapiens	284184	H. sapiens	NDUFAF8	NADH:ubiquinone oxidoreductase complex assembly factor 8	GO:0032981 mitochondrial respiratory chain complex I assembly;GO:0010257 NADH dehydrogenase complex assembly;GO:0033108 mitochondrial respiratory chain complex assembly			Mitochondria(Approved)				0.0	0.0	0.0	0.0	0.0	0.0	0.0	0.0	0.0	0.0	0.0	0.0	0.0	0.0	0.0	0.0	0.0	0.0	0.0	0.0
C3orf22	152065	symbol	H. sapiens	152065	H. sapiens	C3orf22	chromosome 3 open reading frame 22								0.0	0.0	0.0	0.0	0.0	0.0	0.0	0.0	0.0	0.0	0.0	0.0	0.0	0.0	0.0	0.0	0.0	0.0	0.0	0.0
C6orf129	154467	gene_synonym	H. sapiens	154467	H. sapiens	CCDC167	coiled-coil domain containing 167				Cytosol(Approved)				0.0	0.0	0.0	0.0	0.0	0.0	0.0	0.0	0.0	0.0	0.0	0.0	0.0	0.0	0.0	0.0	0.0	0.0	0.0	0.0
C6orf130	221443	gene_synonym	H. sapiens	221443	H. sapiens	OARD1	O-acyl-ADP-ribose deacylase 1	GO:0051725 protein de-ADP-ribosylation;GO:0042278 purine nucleoside metabolic process;GO:0009116 nucleoside metabolic process			Nucleoli;Nucleus(Approved)				0.0	0.0	0.0	0.0	0.0	0.0	0.0	0.0	0.0	0.0	0.0	0.0	0.0	0.0	0.0	0.0	0.0	0.0	0.0	0.0
CCBE1	147372	symbol	H. sapiens	147372	H. sapiens	CCBE1	collagen and calcium binding EGF domains 1	GO:1901492 positive regulation of lymphangiogenesis;GO:1901490 regulation of lymphangiogenesis;GO:1900748 positive regulation of vascular endothelial growth factor signaling pathway			Cytosol;Plasma membrane(Enhanced)		(M5883)NABA SECRETED FACTORS; (M5885)NABA MATRISOME ASSOCIATED; (M5889)NABA MATRISOME		0.0	0.0	0.0	0.0	0.0	1.0	0.0	0.0	0.0	0.0	0.0	0.0	0.0	0.0	0.0	0.0	0.0	0.0	0.0	0.0
CCNI	10983	symbol	H. sapiens	10983	H. sapiens	CCNI	cyclin I	GO:0000079 regulation of cyclin-dependent protein serine/threonine kinase activity;GO:1904029 regulation of cyclin-dependent protein kinase activity;GO:0071900 regulation of protein serine/threonine kinase activity			Golgi apparatus(Supported)Nuclear bodies;Nucleoplasm(Approved)				0.0	0.0	0.0	0.0	0.0	0.0	0.0	0.0	0.0	0.0	0.0	0.0	0.0	0.0	0.0	0.0	0.0	0.0	1.0	0.0
CD248	57124	symbol	H. sapiens	57124	H. sapiens	CD248	CD248 molecule	GO:2000353 positive regulation of endothelial cell apoptotic process;GO:1904037 positive regulation of epithelial cell apoptotic process;GO:2000351 regulation of endothelial cell apoptotic process		CD markers	Plasma membrane(Supported)Nucleoplasm(Approved)				0.0	0.0	0.0	0.0	0.0	0.0	0.0	0.0	0.0	0.0	0.0	0.0	0.0	0.0	0.0	0.0	0.0	0.0	0.0	0.0
CD28	940	symbol	H. sapiens	940	H. sapiens	CD28	CD28 molecule	GO:0048304 positive regulation of isotype switching to IgG isotypes;GO:0048302 regulation of isotype switching to IgG isotypes;GO:0045830 positive regulation of isotype switching		CD markers			(M290)PID IL12 STAT4 PATHWAY; (M9526)ST T CELL SIGNAL TRANSDUCTION; (M88)PID CD8 TCR PATHWAY	(M5950)HALLMARK ALLOGRAFT REJECTION	1.0	1.0	1.0	0.0	0.0	1.0	1.0	0.0	0.0	0.0	0.0	1.0	1.0	0.0	0.0	0.0	0.0	1.0	0.0	0.0
CDK5RAP3	80279	symbol	H. sapiens	80279	H. sapiens	CDK5RAP3	CDK5 regulatory subunit associated protein 3	GO:0044387 negative regulation of protein kinase activity by regulation of protein phosphorylation;GO:0007095 mitotic G2 DNA damage checkpoint;GO:0044818 mitotic G2/M transition checkpoint			Cytosol(Supported)				0.0	0.0	0.0	0.0	0.0	0.0	0.0	0.0	1.0	0.0	1.0	0.0	0.0	0.0	0.0	0.0	1.0	0.0	1.0	0.0
CDKL5	6792	symbol	H. sapiens	6792	H. sapiens	CDKL5	cyclin dependent kinase like 5	GO:0045773 positive regulation of axon extension;GO:0060999 positive regulation of dendritic spine development;GO:0050775 positive regulation of dendrite morphogenesis	CMGC Ser/Thr protein kinase family	Enzymes/{ENZYME proteins/Transferases,Kinases/CMGC Ser/Thr protein kinases}	Nucleoplasm(Enhanced)				0.0	0.0	0.0	0.0	0.0	0.0	0.0	0.0	0.0	0.0	0.0	0.0	0.0	0.0	0.0	0.0	0.0	0.0	0.0	0.0
CNTNAP5	129684	symbol	H. sapiens	129684	H. sapiens	CNTNAP5	contactin associated protein family member 5	GO:0007155 cell adhesion;GO:0022610 biological adhesion;GO:0008150 biological_process			Nucleoli fibrillar center(Supported)Nucleus;Vesicles(Approved)				0.0	0.0	0.0	0.0	0.0	0.0	0.0	0.0	0.0	0.0	0.0	0.0	0.0	0.0	0.0	0.0	0.0	0.0	0.0	0.0
COX11	1353	symbol	H. sapiens	1353	H. sapiens	COX11	cytochrome c oxidase copper chaperone COX11	GO:0033132 negative regulation of glucokinase activity;GO:1903300 negative regulation of hexokinase activity;GO:0033131 regulation of glucokinase activity						(M5936)HALLMARK OXIDATIVE PHOSPHORYLATION	0.0	0.0	0.0	0.0	0.0	0.0	0.0	0.0	1.0	0.0	0.0	0.0	0.0	0.0	0.0	0.0	0.0	0.0	1.0	0.0
CXCR6	10663	symbol	H. sapiens	10663	H. sapiens	CXCR6	C-X-C motif chemokine receptor 6	GO:0070098 chemokine-mediated signaling pathway;GO:0007204 positive regulation of cytosolic calcium ion concentration;GO:0019079 viral genome replication		CD markers;G-protein coupled receptors/{Chemokines and chemotactic factors receptors,GPCRs excl olfactory receptors}				(M5932)HALLMARK INFLAMMATORY RESPONSE	0.0	0.0	0.0	1.0	0.0	0.0	1.0	0.0	0.0	1.0	0.0	1.0	0.0	0.0	0.0	0.0	0.0	0.0	0.0	0.0
CXorf38	159013	symbol	H. sapiens	159013	H. sapiens	CXorf38	chromosome X open reading frame 38				Cytosol(Supported)				0.0	0.0	0.0	0.0	0.0	0.0	0.0	0.0	0.0	0.0	0.0	0.0	0.0	0.0	0.0	0.0	0.0	0.0	0.0	0.0
DNMT3B	1789	symbol	H. sapiens	1789	H. sapiens	DNMT3B	DNA methyltransferase 3 beta	GO:0051573 negative regulation of histone H3-K9 methylation;GO:0090116 C-5 methylation of cytosine;GO:0051571 positive regulation of histone H3-K4 methylation		Enzymes/ENZYME proteins/Transferases;Transcription factors/Zinc-coordinating DNA-binding domains	Nucleoplasm;Vesicles(Approved)				0.0	1.0	0.0	0.0	0.0	0.0	0.0	0.0	0.0	0.0	0.0	0.0	0.0	0.0	0.0	0.0	0.0	0.0	1.0	1.0
DSCAML1	57453	symbol	H. sapiens	57453	H. sapiens	DSCAML1	DS cell adhesion molecule like 1	GO:0070593 dendrite self-avoidance;GO:0008038 neuron recognition;GO:0007411 axon guidance							0.0	0.0	1.0	0.0	0.0	0.0	0.0	0.0	0.0	0.0	0.0	0.0	0.0	0.0	0.0	0.0	0.0	0.0	0.0	0.0
EFCAB6	64800	symbol	H. sapiens	64800	H. sapiens	EFCAB6	EF-hand calcium binding domain 6				Nucleoplasm(Uncertain)				0.0	0.0	0.0	0.0	0.0	0.0	0.0	0.0	0.0	0.0	0.0	0.0	0.0	0.0	0.0	0.0	0.0	0.0	0.0	0.0
EIF2AK3	9451	symbol	H. sapiens	9451	H. sapiens	EIF2AK3	eukaryotic translation initiation factor 2 alpha kinase 3	GO:0060734 regulation of endoplasmic reticulum stress-induced eIF2 alpha phosphorylation;GO:0036492 eiF2alpha phosphorylation in response to endoplasmic reticulum stress;GO:1990737 response to manganese-induced endoplasmic reticulum stress	Other	Enzymes/{ENZYME proteins/Transferases,Kinases}				(M5922)HALLMARK UNFOLDED PROTEIN RESPONSE	1.0	0.0	1.0	0.0	0.0	1.0	0.0	0.0	0.0	1.0	1.0	0.0	0.0	0.0	0.0	0.0	0.0	0.0	0.0	0.0
EIF3J	8669	symbol	H. sapiens	8669	H. sapiens	EIF3J	eukaryotic translation initiation factor 3 subunit J	GO:0001732 formation of cytoplasmic translation initiation complex;GO:0002183 cytoplasmic translational initiation;GO:0006413 translational initiation			Cytosol(Enhanced)			(M5950)HALLMARK ALLOGRAFT REJECTION; (M5926)HALLMARK MYC TARGETS V1	0.0	0.0	1.0	0.0	0.0	0.0	0.0	0.0	0.0	0.0	0.0	0.0	0.0	0.0	0.0	0.0	0.0	0.0	0.0	0.0
ELMO1	9844	symbol	H. sapiens	9844	H. sapiens	ELMO1	engulfment and cell motility 1	GO:0038096 Fc-gamma receptor signaling pathway involved in phagocytosis;GO:0050690 regulation of defense response to virus by virus;GO:0002431 Fc receptor mediated stimulatory signaling pathway					(M108)PID NETRIN PATHWAY; (M210)PID IL8 CXCR2 PATHWAY; (M241)PID RAC1 REG PATHWAY		0.0	0.0	0.0	0.0	0.0	0.0	0.0	0.0	0.0	1.0	0.0	0.0	1.0	0.0	0.0	0.0	0.0	0.0	0.0	1.0
Eukaryotic						None	None	None	None	None	None	None	None	None	nan	nan	nan	nan	nan	nan	nan	nan	nan	nan	nan	nan	nan	nan	nan	nan	nan	nan	nan	nan
synthetic						None	None	None	None	None	None	None	None	None	nan	nan	nan	nan	nan	nan	nan	nan	nan	nan	nan	nan	nan	nan	nan	nan	nan	nan	nan	nan
construct						None	None	None	None	None	None	None	None	None	nan	nan	nan	nan	nan	nan	nan	nan	nan	nan	nan	nan	nan	nan	nan	nan	nan	nan	nan	nan
chromosome						None	None	None	None	None	None	None	None	None	nan	nan	nan	nan	nan	nan	nan	nan	nan	nan	nan	nan	nan	nan	nan	nan	nan	nan	nan	nan
14	14	Gene_ID	H. sapiens	14	H. sapiens	AAMP	angio associated migratory cell protein	GO:0010595 positive regulation of endothelial cell migration;GO:0010634 positive regulation of epithelial cell migration;GO:0010594 regulation of endothelial cell migration			Cytosol(Enhanced)Microtubules(Supported)				0.0	0.0	0.0	0.0	0.0	0.0	0.0	0.0	0.0	0.0	0.0	0.0	0.0	0.0	0.0	0.0	0.0	0.0	0.0	0.0
EXOC4	60412	symbol	H. sapiens	60412	H. sapiens	EXOC4	exocyst complex component 4	GO:0090522 vesicle tethering involved in exocytosis;GO:0048341 paraxial mesoderm formation;GO:0048340 paraxial mesoderm morphogenesis		Transporters/Transporter channels and pores	Nucleoli;Nucleus(Supported)		(M232)PID ECADHERIN STABILIZATION PATHWAY; (M16)PID INSULIN PATHWAY; (M67)PID ARF6 TRAFFICKING PATHWAY	(M5915)HALLMARK APICAL JUNCTION	0.0	0.0	1.0	0.0	1.0	0.0	0.0	0.0	0.0	0.0	0.0	0.0	0.0	0.0	0.0	0.0	0.0	0.0	0.0	0.0
EXT1	2131	symbol	H. sapiens	2131	H. sapiens	EXT1	exostosin glycosyltransferase 1	GO:0015014 heparan sulfate proteoglycan biosynthetic process, polysaccharide chain biosynthetic process;GO:0021772 olfactory bulb development;GO:0072498 embryonic skeletal joint development		Enzymes/ENZYME proteins/Transferases				(M5937)HALLMARK GLYCOLYSIS; (M5891)HALLMARK HYPOXIA	0.0	0.0	0.0	0.0	0.0	0.0	0.0	0.0	0.0	0.0	0.0	0.0	0.0	0.0	0.0	0.0	0.0	0.0	0.0	0.0
F11R	50848	symbol	H. sapiens	50848	H. sapiens	F11R	F11 receptor	GO:1901731 positive regulation of platelet aggregation;GO:0035683 memory T cell extravasation;GO:1903142 positive regulation of establishment of endothelial barrier		CD markers	Cell Junctions(Supported)Microtubules(Approved)		(M169)PID INTEGRIN2 PATHWAY; (M72)PID NECTIN PATHWAY; (M53)PID INTEGRIN3 PATHWAY		1.0	0.0	0.0	0.0	1.0	1.0	1.0	0.0	0.0	0.0	0.0	0.0	0.0	0.0	0.0	0.0	0.0	0.0	0.0	1.0
FAM113B	91523	gene_synonym	H. sapiens	91523	H. sapiens	PCED1B	PC-esterase domain containing 1B				Golgi apparatus;Vesicles(Approved)				0.0	0.0	0.0	0.0	0.0	0.0	0.0	0.0	0.0	0.0	0.0	0.0	0.0	0.0	0.0	0.0	0.0	0.0	0.0	0.0
FAM190B	54462	gene_synonym	H. sapiens	54462	H. sapiens	CCSER2	coiled-coil serine rich protein 2	GO:0001578 microtubule bundle formation;GO:0000226 microtubule cytoskeleton organization;GO:0007017 microtubule-based process			Cytosol;Nucleoplasm(Approved)			(M5953)HALLMARK KRAS SIGNALING UP	0.0	0.0	0.0	0.0	0.0	0.0	0.0	0.0	0.0	0.0	0.0	0.0	0.0	0.0	0.0	0.0	0.0	0.0	0.0	0.0
FAM30A	9834	symbol	H. sapiens	9834	H. sapiens	FAM30A	family with sequence similarity 30 member A								0.0	0.0	0.0	0.0	0.0	0.0	0.0	0.0	0.0	0.0	0.0	0.0	0.0	0.0	0.0	0.0	0.0	0.0	0.0	0.0
FAT3	120114	symbol	H. sapiens	120114	H. sapiens	FAT3	FAT atypical cadherin 3	GO:0007156 homophilic cell adhesion via plasma membrane adhesion molecules;GO:0098742 cell-cell adhesion via plasma-membrane adhesion molecules;GO:0098609 cell-cell adhesion							0.0	0.0	0.0	0.0	0.0	0.0	0.0	0.0	0.0	0.0	0.0	0.0	0.0	0.0	0.0	0.0	0.0	0.0	0.0	0.0
FBRS	64319	symbol	H. sapiens	64319	H. sapiens	FBRS	fibrosin				Nucleoplasm(Approved)				0.0	0.0	0.0	0.0	0.0	0.0	0.0	0.0	0.0	0.0	0.0	0.0	0.0	0.0	0.0	0.0	0.0	0.0	0.0	0.0
GCC2	9648	symbol	H. sapiens	9648	H. sapiens	GCC2	GRIP and coiled-coil domain containing 2	GO:0071955 recycling endosome to Golgi transport;GO:0034499 late endosome to Golgi transport;GO:0006622 protein targeting to lysosome			Golgi apparatus(Enhanced)Nucleoplasm(Supported)				0.0	0.0	1.0	0.0	1.0	0.0	0.0	0.0	0.0	0.0	1.0	0.0	0.0	0.0	0.0	0.0	0.0	0.0	0.0	0.0
GFRA1	2674	symbol	H. sapiens	2674	H. sapiens	GFRA1	GDNF family receptor alpha 1	GO:0035860 glial cell-derived neurotrophic factor receptor signaling pathway;GO:0007411 axon guidance;GO:0097485 neuron projection guidance			Golgi apparatus;Nucleoplasm(Approved)		(M82)PID RET PATHWAY; (M142)PID AJDISS 2PATHWAY	(M5906)HALLMARK ESTROGEN RESPONSE EARLY	0.0	0.0	1.0	0.0	0.0	0.0	0.0	0.0	0.0	0.0	0.0	0.0	0.0	0.0	0.0	0.0	0.0	0.0	0.0	0.0
GPBP1	65056	symbol	H. sapiens	65056	H. sapiens	GPBP1	GC-rich promoter binding protein 1	GO:0045893 positive regulation of transcription, DNA-templated;GO:1903508 positive regulation of nucleic acid-templated transcription;GO:1902680 positive regulation of RNA biosynthetic process			Cytosol(Supported)Plasma membrane;Vesicles(Approved)				0.0	0.0	0.0	0.0	0.0	0.0	0.0	0.0	0.0	0.0	0.0	0.0	0.0	0.0	0.0	0.0	0.0	0.0	0.0	0.0
GTF2H5	404672	symbol	H. sapiens	404672	H. sapiens	GTF2H5	general transcription factor IIH subunit 5	GO:0006295 nucleotide-excision repair, DNA incision, 3'-to lesion;GO:0000717 nucleotide-excision repair, DNA duplex unwinding;GO:0006293 nucleotide-excision repair, preincision complex stabilization						(M5898)HALLMARK DNA REPAIR	0.0	1.0	0.0	0.0	0.0	0.0	0.0	0.0	1.0	0.0	0.0	0.0	1.0	0.0	0.0	0.0	0.0	0.0	0.0	0.0
HIST1H4C	8364	gene_synonym	H. sapiens	8364	H. sapiens	H4C3	H4 clustered histone 3	GO:0045653 negative regulation of megakaryocyte differentiation;GO:0034080 CENP-A containing nucleosome assembly;GO:0006335 DNA replication-dependent nucleosome assembly						(M5945)HALLMARK HEME METABOLISM	0.0	1.0	1.0	0.0	0.0	1.0	0.0	0.0	0.0	0.0	0.0	0.0	1.0	0.0	0.0	0.0	0.0	0.0	0.0	0.0
HIST1H4D	8360	gene_synonym	H. sapiens	8360	H. sapiens	H4C4	H4 clustered histone 4	GO:0045653 negative regulation of megakaryocyte differentiation;GO:0034080 CENP-A containing nucleosome assembly;GO:0006335 DNA replication-dependent nucleosome assembly							0.0	1.0	1.0	0.0	0.0	1.0	0.0	0.0	0.0	0.0	0.0	0.0	1.0	0.0	0.0	0.0	0.0	0.0	0.0	0.0
HIST1H4L	8368	gene_synonym	H. sapiens	8368	H. sapiens	H4C13	H4 clustered histone 13	GO:0045653 negative regulation of megakaryocyte differentiation;GO:0034080 CENP-A containing nucleosome assembly;GO:0006335 DNA replication-dependent nucleosome assembly							0.0	1.0	1.0	0.0	0.0	1.0	0.0	0.0	0.0	0.0	0.0	0.0	1.0	0.0	0.0	0.0	0.0	0.0	0.0	0.0
Homo						None	None	None	None	None	None	None	None	None	nan	nan	nan	nan	nan	nan	nan	nan	nan	nan	nan	nan	nan	nan	nan	nan	nan	nan	nan	nan
sapiens						None	None	None	None	None	None	None	None	None	nan	nan	nan	nan	nan	nan	nan	nan	nan	nan	nan	nan	nan	nan	nan	nan	nan	nan	nan	nan
activin						None	None	None	None	None	None	None	None	None	nan	nan	nan	nan	nan	nan	nan	nan	nan	nan	nan	nan	nan	nan	nan	nan	nan	nan	nan	nan
A						None	None	None	None	None	None	None	None	None	nan	nan	nan	nan	nan	nan	nan	nan	nan	nan	nan	nan	nan	nan	nan	nan	nan	nan	nan	nan
receptor						None	None	None	None	None	None	None	None	None	nan	nan	nan	nan	nan	nan	nan	nan	nan	nan	nan	nan	nan	nan	nan	nan	nan	nan	nan	nan
type						None	None	None	None	None	None	None	None	None	nan	nan	nan	nan	nan	nan	nan	nan	nan	nan	nan	nan	nan	nan	nan	nan	nan	nan	nan	nan
1	1	Gene_ID	H. sapiens	1	H. sapiens	A1BG	alpha-1-B glycoprotein	GO:0002576 platelet degranulation;GO:0043312 neutrophil degranulation;GO:0002283 neutrophil activation involved in immune response					(M14532)ST PHOSPHOINOSITIDE 3 KINASE PATHWAY		0.0	0.0	0.0	0.0	0.0	0.0	0.0	0.0	0.0	0.0	0.0	0.0	0.0	0.0	0.0	0.0	0.0	0.0	0.0	0.0
(ACVR1)						None	None	None	None	None	None	None	None	None	nan	nan	nan	nan	nan	nan	nan	nan	nan	nan	nan	nan	nan	nan	nan	nan	nan	nan	nan	nan
transcript						None	None	None	None	None	None	None	None	None	nan	nan	nan	nan	nan	nan	nan	nan	nan	nan	nan	nan	nan	nan	nan	nan	nan	nan	nan	nan
variant						None	None	None	None	None	None	None	None	None	nan	nan	nan	nan	nan	nan	nan	nan	nan	nan	nan	nan	nan	nan	nan	nan	nan	nan	nan	nan
mRNA						None	None	None	None	None	None	None	None	None	nan	nan	nan	nan	nan	nan	nan	nan	nan	nan	nan	nan	nan	nan	nan	nan	nan	nan	nan	nan
genomic						None	None	None	None	None	None	None	None	None	nan	nan	nan	nan	nan	nan	nan	nan	nan	nan	nan	nan	nan	nan	nan	nan	nan	nan	nan	nan
DNA						None	None	None	None	None	None	None	None	None	nan	nan	nan	nan	nan	nan	nan	nan	nan	nan	nan	nan	nan	nan	nan	nan	nan	nan	nan	nan
18	18	Gene_ID	H. sapiens	18	H. sapiens	ABAT	4-aminobutyrate aminotransferase	GO:1904450 positive regulation of aspartate secretion;GO:1904448 regulation of aspartate secretion;GO:0014053 negative regulation of gamma-aminobutyric acid secretion		Enzymes/ENZYME proteins/Transferases	Mitochondria(Supported)	Pyridoxal Phosphate (Succinate-semialdehyde dehydrogenase binding);Pyruvic acid (Succinate-semialdehyde dehydrogenase binding);L-Glutamic Acid (Succinate-semialdehyde dehydrogenase binding);L-Alanine (Succinate-semialdehyde dehydrogenase binding);Valproic Acid (Succinate-semialdehyde dehydrogenase binding);Phenelzine (Succinate-semialdehyde dehydrogenase binding);Vigabatrin (Succinate-semialdehyd…		(M5906)HALLMARK ESTROGEN RESPONSE EARLY; (M5939)HALLMARK P53 PATHWAY	0.0	0.0	0.0	0.0	0.0	1.0	0.0	0.0	0.0	0.0	1.0	0.0	0.0	0.0	0.0	0.0	0.0	0.0	0.0	0.0
clone:RP11-874N19						None	None	None	None	None	None	None	None	None	nan	nan	nan	nan	nan	nan	nan	nan	nan	nan	nan	nan	nan	nan	nan	nan	nan	nan	nan	nan
complete						None	None	None	None	None	None	None	None	None	nan	nan	nan	nan	nan	nan	nan	nan	nan	nan	nan	nan	nan	nan	nan	nan	nan	nan	nan	nan
sequence						None	None	None	None	None	None	None	None	None	nan	nan	nan	nan	nan	nan	nan	nan	nan	nan	nan	nan	nan	nan	nan	nan	nan	nan	nan	nan
long						None	None	None	None	None	None	None	None	None	nan	nan	nan	nan	nan	nan	nan	nan	nan	nan	nan	nan	nan	nan	nan	nan	nan	nan	nan	nan
intergenic						None	None	None	None	None	None	None	None	None	nan	nan	nan	nan	nan	nan	nan	nan	nan	nan	nan	nan	nan	nan	nan	nan	nan	nan	nan	nan
non-protein						None	None	None	None	None	None	None	None	None	nan	nan	nan	nan	nan	nan	nan	nan	nan	nan	nan	nan	nan	nan	nan	nan	nan	nan	nan	nan
coding						None	None	None	None	None	None	None	None	None	nan	nan	nan	nan	nan	nan	nan	nan	nan	nan	nan	nan	nan	nan	nan	nan	nan	nan	nan	nan
RNA						None	None	None	None	None	None	None	None	None	nan	nan	nan	nan	nan	nan	nan	nan	nan	nan	nan	nan	nan	nan	nan	nan	nan	nan	nan	nan
2225	343332	Gene_ID	H. sapiens	343332	H. sapiens	FDPSP1	farnesyl diphosphate synthase pseudogene 1								0.0	0.0	0.0	0.0	0.0	0.0	0.0	0.0	0.0	0.0	0.0	0.0	0.0	0.0	0.0	0.0	0.0	0.0	0.0	0.0
(LINC02225)						None	None	None	None	None	None	None	None	None	nan	nan	nan	nan	nan	nan	nan	nan	nan	nan	nan	nan	nan	nan	nan	nan	nan	nan	nan	nan
non-coding						None	None	None	None	None	None	None	None	None	nan	nan	nan	nan	nan	nan	nan	nan	nan	nan	nan	nan	nan	nan	nan	nan	nan	nan	nan	nan
RAB9B	51209	symbol	H. sapiens	51209	H. sapiens	RAB9B	RAB9B, member RAS oncogene family	GO:0043312 neutrophil degranulation;GO:0002283 neutrophil activation involved in immune response;GO:0042119 neutrophil activation							0.0	0.0	0.0	0.0	0.0	0.0	0.0	0.0	0.0	0.0	0.0	0.0	0.0	0.0	0.0	0.0	0.0	0.0	0.0	0.0
member						None	None	None	None	None	None	None	None	None	nan	nan	nan	nan	nan	nan	nan	nan	nan	nan	nan	nan	nan	nan	nan	nan	nan	nan	nan	nan
RAS						None	None	None	None	None	None	None	None	None	nan	nan	nan	nan	nan	nan	nan	nan	nan	nan	nan	nan	nan	nan	nan	nan	nan	nan	nan	nan
oncogene						None	None	None	None	None	None	None	None	None	nan	nan	nan	nan	nan	nan	nan	nan	nan	nan	nan	nan	nan	nan	nan	nan	nan	nan	nan	nan
family						None	None	None	None	None	None	None	None	None	nan	nan	nan	nan	nan	nan	nan	nan	nan	nan	nan	nan	nan	nan	nan	nan	nan	nan	nan	nan
(RAB9B)						None	None	None	None	None	None	None	None	None	nan	nan	nan	nan	nan	nan	nan	nan	nan	nan	nan	nan	nan	nan	nan	nan	nan	nan	nan	nan
HP1BP3	50809	symbol	H. sapiens	50809	H. sapiens	HP1BP3	heterochromatin protein 1 binding protein 3	GO:0097298 regulation of nucleus size;GO:0006334 nucleosome assembly;GO:0070828 heterochromatin organization			Nuclear speckles(Supported)				0.0	0.0	0.0	0.0	0.0	0.0	0.0	0.0	0.0	0.0	0.0	0.0	0.0	0.0	0.0	0.0	0.0	0.0	0.0	0.0
HSP90AB1	3326	symbol	H. sapiens	3326	H. sapiens	HSP90AB1	heat shock protein 90 alpha family class B member 1	GO:1901389 negative regulation of transforming growth factor beta activation;GO:1902949 positive regulation of tau-protein kinase activity;GO:1903660 negative regulation of complement-dependent cytotoxicity			Cytosol(Supported)	Geldanamycin (Utp binding);9-Butyl-8-(3,4,5-Trimethoxybenzyl)-9h-Purin-6-Amine (Utp binding);Radicicol (Utp binding);CNF1010 (Utp binding);SNX-5422 (Utp binding);4-[4-(2,3-DIHYDRO-1,4-BENZODIOXIN-6-YL)-3-METHYL-1H-PYRAZOL-5-YL]-6-ETHYLBENZENE-1,3-DIOL (Utp binding);8-(6-BROMO-BENZO[1,3]DIOXOL-5-YLSULFANYL)-9-(3-ISOPROPYLAMINO-PROPYL)-ADENINE (Utp binding);4-{4-[4-(3-AMINOPROPOXY)PHENYL]-1H-PYRAZO…	(M237)PID VEGFR1 2 PATHWAY	(M5926)HALLMARK MYC TARGETS V1	1.0	1.0	1.0	1.0	0.0	1.0	1.0	1.0	1.0	0.0	1.0	0.0	0.0	0.0	0.0	1.0	1.0	0.0	1.0	1.0
IL12B	3593	symbol	H. sapiens	3593	H. sapiens	IL12B	interleukin 12B	GO:2000330 positive regulation of T-helper 17 cell lineage commitment;GO:2000328 regulation of T-helper 17 cell lineage commitment;GO:2000321 positive regulation of T-helper 17 cell differentiation				5-Mercapto-2-Nitro-Benzoic Acid (Protein heterodimerization activity);Briakinumab (Protein heterodimerization activity);Ustekinumab (Protein heterodimerization activity);Ustekinumab (Protein heterodimerization activity);humanized SMART Anti-IL-12 Antibody (Protein heterodimerization activity)	(M36)PID IL27 PATHWAY; (M196)PID IL23 PATHWAY; (M54)PID IL12 2PATHWAY	(M5956)HALLMARK KRAS SIGNALING DN; (M5932)HALLMARK INFLAMMATORY RESPONSE; (M5890)HALLMARK TNFA SIGNALING VIA NFKB	1.0	0.0	0.0	1.0	0.0	1.0	0.0	0.0	1.0	1.0	0.0	1.0	0.0	0.0	1.0	0.0	0.0	0.0	0.0	0.0
IL17RD	54756	symbol	H. sapiens	54756	H. sapiens	IL17RD	interleukin 17 receptor D	GO:0019221 cytokine-mediated signaling pathway;GO:0000165 MAPK cascade;GO:0023014 signal transduction by protein phosphorylation			Golgi apparatus;Nucleoplasm(Supported)		(M276)PID FGF PATHWAY		0.0	0.0	0.0	1.0	0.0	0.0	0.0	0.0	0.0	0.0	0.0	0.0	0.0	0.0	0.0	0.0	0.0	0.0	0.0	0.0
IL23A	51561	symbol	H. sapiens	51561	H. sapiens	IL23A	interleukin 23 subunit alpha	GO:2000330 positive regulation of T-helper 17 cell lineage commitment;GO:2000328 regulation of T-helper 17 cell lineage commitment;GO:2000321 positive regulation of T-helper 17 cell differentiation			Cytosol(Approved)	Briakinumab	(M196)PID IL23 PATHWAY; (M166)PID ATF2 PATHWAY; (M5883)NABA SECRETED FACTORS	(M5890)HALLMARK TNFA SIGNALING VIA NFKB	1.0	0.0	0.0	1.0	0.0	1.0	0.0	0.0	0.0	1.0	0.0	1.0	0.0	0.0	0.0	0.0	0.0	0.0	0.0	0.0
KCNC3	3748	symbol	H. sapiens	3748	H. sapiens	KCNC3	potassium voltage-gated channel subfamily C member 3	GO:0051262 protein tetramerization;GO:0071805 potassium ion transmembrane transport;GO:0071804 cellular potassium ion transport		Transporters/Transporter channels and pores;Voltage-gated ion channels/Voltage-Gated Potassium Channels		Dalfampridine (Voltage-gated potassium channel activity)			0.0	0.0	0.0	0.0	0.0	0.0	0.0	0.0	0.0	0.0	0.0	0.0	0.0	0.0	0.0	0.0	0.0	0.0	0.0	0.0
KCNH7	90134	symbol	H. sapiens	90134	H. sapiens	KCNH7	potassium voltage-gated channel subfamily H member 7	GO:0071805 potassium ion transmembrane transport;GO:0071804 cellular potassium ion transport;GO:0006813 potassium ion transport		Voltage-gated ion channels/Voltage-Gated Potassium Channels		Ibutilide (Voltage-gated potassium channel activity);Prazosin (Voltage-gated potassium channel activity);Doxazosin (Voltage-gated potassium channel activity);Miconazole (Voltage-gated potassium channel activity);Terazosin (Voltage-gated potassium channel activity)			0.0	0.0	0.0	0.0	0.0	0.0	0.0	0.0	0.0	0.0	0.0	0.0	0.0	0.0	0.0	0.0	0.0	0.0	0.0	0.0
KCNQ1	3784	symbol	H. sapiens	3784	H. sapiens	KCNQ1	potassium voltage-gated channel subfamily Q member 1	GO:0098914 membrane repolarization during atrial cardiac muscle cell action potential;GO:0086014 atrial cardiac muscle cell action potential;GO:0098915 membrane repolarization during ventricular cardiac muscle cell action potential		Transporters/Transporter channels and pores;Voltage-gated ion channels/Voltage-Gated Potassium Channels		Indapamide (Voltage-gated potassium channel activity involved in ventricular cardiac muscle cell action potential repolarization);Bepridil (Voltage-gated potassium channel activity involved in ventricular cardiac muscle cell action potential repolarization);Azimilide (Voltage-gated potassium channel activity involved in ventricular cardiac muscle cell action potential repolarization);ICA-105665 (…			0.0	0.0	0.0	0.0	0.0	0.0	0.0	0.0	0.0	0.0	0.0	0.0	0.0	0.0	0.0	0.0	0.0	0.0	0.0	0.0
KIAA1328	57536	symbol	H. sapiens	57536	H. sapiens	KIAA1328	KIAA1328				Lipid droplets;Nuclear speckles;Vesicles(Approved)				0.0	0.0	0.0	0.0	0.0	0.0	0.0	0.0	0.0	0.0	0.0	0.0	0.0	0.0	0.0	0.0	0.0	0.0	0.0	0.0
KIAA1377	57562	gene_synonym	H. sapiens	57562	H. sapiens	CEP126	centrosomal protein 126	GO:1905515 non-motile cilium assembly;GO:0031122 cytoplasmic microtubule organization;GO:0007052 mitotic spindle organization			Cytosol;Nucleoplasm(Uncertain)				0.0	0.0	0.0	0.0	0.0	0.0	0.0	0.0	0.0	0.0	0.0	0.0	0.0	0.0	0.0	0.0	0.0	0.0	0.0	0.0
KIDINS220	57498	symbol	H. sapiens	57498	H. sapiens	KIDINS220	kinase D interacting substrate 220	GO:0000186 activation of MAPKK activity;GO:0038180 nerve growth factor signaling pathway;GO:0038179 neurotrophin signaling pathway			Nucleoplasm(Approved)				0.0	0.0	0.0	0.0	0.0	0.0	0.0	0.0	0.0	0.0	0.0	0.0	0.0	0.0	0.0	0.0	0.0	0.0	0.0	0.0
KLHL24	54800	symbol	H. sapiens	54800	H. sapiens	KLHL24	kelch like family member 24	GO:2000312 regulation of kainate selective glutamate receptor activity;GO:1901016 regulation of potassium ion transmembrane transporter activity;GO:2000649 regulation of sodium ion transmembrane transporter activity						(M5891)HALLMARK HYPOXIA	0.0	0.0	0.0	0.0	0.0	0.0	0.0	0.0	0.0	0.0	0.0	0.0	0.0	0.0	0.0	0.0	0.0	0.0	0.0	0.0
LAYN	143903	symbol	H. sapiens	143903	H. sapiens	LAYN	layilin				Cytosol(Approved)	Hyaluronic acid (Hyaluronic acid binding)		(M5915)HALLMARK APICAL JUNCTION	0.0	0.0	0.0	0.0	0.0	0.0	0.0	0.0	0.0	0.0	0.0	0.0	0.0	0.0	0.0	0.0	0.0	0.0	0.0	0.0
LBR	3930	symbol	H. sapiens	3930	H. sapiens	LBR	lamin B receptor	GO:0030223 neutrophil differentiation;GO:0030851 granulocyte differentiation;GO:0006695 cholesterol biosynthetic process			Nuclear membrane(Enhanced)			(M5925)HALLMARK E2F TARGETS; (M5901)HALLMARK G2M CHECKPOINT	0.0	1.0	0.0	0.0	0.0	1.0	0.0	0.0	0.0	0.0	0.0	0.0	0.0	0.0	0.0	0.0	0.0	0.0	0.0	0.0
LDOC1L	84247	gene_synonym	H. sapiens	84247	H. sapiens	RTL6	retrotransposon Gag like 6				Cytosol;Nuclear speckles(Approved)				0.0	0.0	0.0	0.0	0.0	0.0	0.0	0.0	0.0	0.0	0.0	0.0	0.0	0.0	0.0	0.0	0.0	0.0	0.0	0.0
LGALS3BP	3959	symbol	H. sapiens	3959	H. sapiens	LGALS3BP	galectin 3 binding protein	GO:0002576 platelet degranulation;GO:0006968 cellular defense response;GO:0045055 regulated exocytosis						(M5911)HALLMARK INTERFERON ALPHA RESPONSE; (M5913)HALLMARK INTERFERON GAMMA RESPONSE	0.0	0.0	0.0	0.0	0.0	0.0	0.0	0.0	0.0	0.0	0.0	0.0	0.0	1.0	0.0	0.0	0.0	0.0	0.0	0.0
LIF	3976	symbol	H. sapiens	3976	H. sapiens	LIF	LIF interleukin 6 family cytokine	GO:0072108 positive regulation of mesenchymal to epithelial transition involved in metanephros morphogenesis;GO:1901676 positive regulation of histone H3-K27 acetylation;GO:0003339 regulation of mesenchymal to epithelial transition involved in metanephros morphogenesis			Cytosol(Enhanced)		(M65)PID FRA PATHWAY; (M145)PID P53 DOWNSTREAM PATHWAY; (M5883)NABA SECRETED FACTORS	(M5947)HALLMARK IL2 STAT5 SIGNALING; (M5932)HALLMARK INFLAMMATORY RESPONSE; (M5953)HALLMARK KRAS SIGNALING UP	0.0	0.0	0.0	1.0	0.0	1.0	0.0	0.0	1.0	1.0	1.0	0.0	0.0	0.0	0.0	0.0	0.0	0.0	1.0	1.0
LINC01583	101929690	symbol	H. sapiens	101929690	H. sapiens	LINC01583	long intergenic non-protein coding RNA 1583								0.0	0.0	0.0	0.0	0.0	0.0	0.0	0.0	0.0	0.0	0.0	0.0	0.0	0.0	0.0	0.0	0.0	0.0	0.0	0.0
LIPC	3990	symbol	H. sapiens	3990	H. sapiens	LIPC	lipase C, hepatic type	GO:0034373 intermediate-density lipoprotein particle remodeling;GO:0034372 very-low-density lipoprotein particle remodeling;GO:0034638 phosphatidylcholine catabolic process		Enzymes/ENZYME proteins/Hydrolases					0.0	0.0	0.0	0.0	0.0	0.0	0.0	0.0	0.0	0.0	0.0	0.0	0.0	0.0	0.0	0.0	0.0	0.0	0.0	0.0
LMBR1	64327	symbol	H. sapiens	64327	H. sapiens	LMBR1	limb development membrane protein 1	GO:0042733 embryonic digit morphogenesis;GO:0030326 embryonic limb morphogenesis;GO:0035113 embryonic appendage morphogenesis			Cytosol(Approved)				0.0	0.0	0.0	0.0	0.0	0.0	0.0	0.0	0.0	0.0	0.0	0.0	0.0	0.0	0.0	0.0	0.0	0.0	0.0	0.0
LNPEP	4012	symbol	H. sapiens	4012	H. sapiens	LNPEP	leucyl and cystinyl aminopeptidase	GO:0002480 antigen processing and presentation of exogenous peptide antigen via MHC class I, TAP-independent;GO:0120163 negative regulation of cold-induced thermogenesis;GO:0042590 antigen processing and presentation of exogenous peptide antigen via MHC class I		Enzymes/{ENZYME proteins/Hydrolases,Peptidases/Metallopeptidases}			(M247)PID INSULIN GLUCOSE PATHWAY; (M7955)SIG INSULIN RECEPTOR PATHWAY IN CARDIAC MYOCYTES		0.0	0.0	0.0	0.0	0.0	0.0	0.0	0.0	0.0	0.0	0.0	0.0	0.0	0.0	0.0	1.0	0.0	0.0	0.0	0.0
LOC101927531	101927531	Gene_ID	H. sapiens	101927531	H. sapiens	LOC101927531	uncharacterized LOC101927531								0.0	0.0	0.0	0.0	0.0	0.0	0.0	0.0	0.0	0.0	0.0	0.0	0.0	0.0	0.0	0.0	0.0	0.0	0.0	0.0
LOC102546299	102546299	Gene_ID	H. sapiens	102546299	H. sapiens	LOC102546299	uncharacterized LOC102546299								0.0	0.0	0.0	0.0	0.0	0.0	0.0	0.0	0.0	0.0	0.0	0.0	0.0	0.0	0.0	0.0	0.0	0.0	0.0	0.0
LOC105372321	105372321	Gene_ID	H. sapiens	105372321	H. sapiens	LOC105372321	uncharacterized LOC105372321								0.0	0.0	0.0	0.0	0.0	0.0	0.0	0.0	0.0	0.0	0.0	0.0	0.0	0.0	0.0	0.0	0.0	0.0	0.0	0.0
LOC105376292	105376292	Gene_ID	H. sapiens	105376292	H. sapiens	LOC105376292	uncharacterized LOC105376292								0.0	0.0	0.0	0.0	0.0	0.0	0.0	0.0	0.0	0.0	0.0	0.0	0.0	0.0	0.0	0.0	0.0	0.0	0.0	0.0
LOC162632	162632	Gene_ID	H. sapiens	162632	H. sapiens	USP32P1	ubiquitin specific peptidase 32 pseudogene 1								0.0	0.0	0.0	0.0	0.0	0.0	0.0	0.0	0.0	0.0	0.0	0.0	0.0	0.0	0.0	0.0	0.0	0.0	0.0	0.0
LOC283624	283624	Gene_ID	H. sapiens	283624	H. sapiens	LINC00641	long intergenic non-protein coding RNA 641								0.0	0.0	0.0	0.0	0.0	0.0	0.0	0.0	0.0	0.0	0.0	0.0	0.0	0.0	0.0	0.0	0.0	0.0	0.0	0.0
LOC284379	284379	Gene_ID	H. sapiens	284379	H. sapiens	LOC284379	solute carrier family 7 member 3 pseudogene								0.0	0.0	0.0	0.0	0.0	0.0	0.0	0.0	0.0	0.0	0.0	0.0	0.0	0.0	0.0	0.0	0.0	0.0	0.0	0.0
LOC400891	400891	Gene_ID	H. sapiens	400891	H. sapiens	LRRC74B	leucine rich repeat containing 74B								0.0	0.0	0.0	0.0	0.0	0.0	0.0	0.0	0.0	0.0	0.0	0.0	0.0	0.0	0.0	0.0	0.0	0.0	0.0	0.0
LOC401233	401233	Gene_ID	H. sapiens	401233	H. sapiens	HTATSF1P2	HIV-1 Tat specific factor 1 pseudogene 2								0.0	0.0	0.0	0.0	0.0	0.0	0.0	0.0	0.0	0.0	0.0	0.0	0.0	0.0	0.0	0.0	0.0	0.0	0.0	0.0
LRP10	26020	symbol	H. sapiens	26020	H. sapiens	LRP10	LDL receptor related protein 10	GO:0048839 inner ear development;GO:0043583 ear development;GO:0006869 lipid transport			Nucleoli;Nucleus(Approved)			(M5945)HALLMARK HEME METABOLISM	0.0	0.0	0.0	0.0	0.0	0.0	0.0	0.0	0.0	0.0	0.0	0.0	0.0	0.0	0.0	0.0	0.0	0.0	0.0	0.0
MMP14	4323	symbol	H. sapiens	4323	H. sapiens	MMP14	matrix metallopeptidase 14	GO:0045579 positive regulation of B cell differentiation;GO:0051895 negative regulation of focal adhesion assembly;GO:1905523 positive regulation of macrophage migration		Enzymes/{ENZYME proteins/Hydrolases,Peptidases/Metallopeptidases}	Cytosol;Intermediate filaments(Approved)	Marimastat (Zinc ion binding)	(M44)PID HIF2PATHWAY; (M281)PID FAK PATHWAY; (M3468)NABA ECM REGULATORS	(M5946)HALLMARK COAGULATION; (M5941)HALLMARK UV RESPONSE UP; (M5932)HALLMARK INFLAMMATORY RESPONSE	0.0	0.0	0.0	0.0	1.0	1.0	0.0	0.0	0.0	0.0	1.0	0.0	0.0	0.0	1.0	0.0	0.0	0.0	0.0	0.0
MRP63	78988	gene_synonym	H. sapiens	78988	H. sapiens	MRPL57	mitochondrial ribosomal protein L57	GO:0070126 mitochondrial translational termination;GO:0070125 mitochondrial translational elongation;GO:0006415 translational termination		Ribosomal proteins	Mitochondria(Supported)				0.0	0.0	1.0	0.0	0.0	0.0	0.0	0.0	0.0	0.0	0.0	0.0	0.0	0.0	0.0	0.0	0.0	0.0	0.0	0.0
MRPL14	64928	symbol	H. sapiens	64928	H. sapiens	MRPL14	mitochondrial ribosomal protein L14	GO:0070126 mitochondrial translational termination;GO:0070125 mitochondrial translational elongation;GO:0006415 translational termination		Ribosomal proteins	Mitochondria(Supported)				0.0	0.0	1.0	0.0	0.0	0.0	0.0	0.0	0.0	0.0	0.0	0.0	0.0	0.0	0.0	0.0	0.0	0.0	0.0	0.0
MYLK4	340156	symbol	H. sapiens	340156	H. sapiens	MYLK4	myosin light chain kinase family member 4	GO:0006468 protein phosphorylation;GO:0016310 phosphorylation;GO:0006796 phosphate-containing compound metabolic process	CAMK Ser/Thr protein kinase family	Enzymes/{ENZYME proteins/Transferases,Kinases/CAMK Ser/Thr protein kinases}					0.0	0.0	0.0	0.0	0.0	0.0	0.0	0.0	0.0	0.0	0.0	0.0	0.0	0.0	1.0	0.0	0.0	0.0	0.0	0.0
NCRNA00281	26080	gene_synonym	H. sapiens	26080	H. sapiens	FAM230C	family with sequence similarity 230 member C								0.0	0.0	0.0	0.0	0.0	0.0	0.0	0.0	0.0	0.0	0.0	0.0	0.0	0.0	0.0	0.0	0.0	0.0	0.0	0.0
NHLRC1	378884	symbol	H. sapiens	378884	H. sapiens	NHLRC1	NHL repeat containing E3 ubiquitin protein ligase 1	GO:0005978 glycogen biosynthetic process;GO:0009250 glucan biosynthetic process;GO:0005977 glycogen metabolic process		Enzymes/ENZYME proteins/Transferases	Vesicles(Uncertain)				0.0	0.0	0.0	0.0	1.0	0.0	0.0	0.0	0.0	0.0	1.0	0.0	0.0	0.0	0.0	0.0	0.0	0.0	0.0	0.0
NME7	29922	symbol	H. sapiens	29922	H. sapiens	NME7	NME/NM23 family member 7	GO:0006183 GTP biosynthetic process;GO:0006228 UTP biosynthetic process;GO:0006241 CTP biosynthetic process		Enzymes/ENZYME proteins/Transferases	Mitochondria(Approved)				0.0	1.0	0.0	0.0	0.0	0.0	0.0	0.0	0.0	0.0	0.0	0.0	0.0	0.0	0.0	0.0	0.0	0.0	0.0	0.0
NR5A2	2494	symbol	H. sapiens	2494	H. sapiens	NR5A2	nuclear receptor subfamily 5 group A member 2	GO:0045070 positive regulation of viral genome replication;GO:0061113 pancreas morphogenesis;GO:1903902 positive regulation of viral life cycle		Nuclear receptors;Transcription factors/Zinc-coordinating DNA-binding domains	Nuclear speckles(Uncertain)				0.0	1.0	0.0	0.0	0.0	0.0	1.0	0.0	0.0	1.0	0.0	1.0	1.0	0.0	0.0	0.0	0.0	0.0	0.0	0.0
NRF1	4899	symbol	H. sapiens	4899	H. sapiens	NRF1	nuclear respiratory factor 1	GO:0045944 positive regulation of transcription by RNA polymerase II;GO:0045893 positive regulation of transcription, DNA-templated;GO:0007005 mitochondrion organization		Transcription factors/Yet undefined DNA-binding domains	Nucleoplasm(Supported)Cytosol(Uncertain)				0.0	0.0	0.0	0.0	0.0	0.0	0.0	0.0	0.0	0.0	0.0	0.0	0.0	0.0	0.0	0.0	0.0	0.0	0.0	0.0
NUP214	8021	symbol	H. sapiens	8021	H. sapiens	NUP214	nucleoporin 214	GO:0006409 tRNA export from nucleus;GO:0006110 regulation of glycolytic process;GO:0071431 tRNA-containing ribonucleoprotein complex export from nucleus		Transporters/Transporter channels and pores	Focal adhesion sites;Nucleus;Vesicles(Supported)		(M228)PID SMAD2 3PATHWAY; (M181)PID BMP PATHWAY; (M113)PID NFAT 3PATHWAY		1.0	1.0	1.0	0.0	0.0	0.0	1.0	0.0	0.0	0.0	1.0	0.0	1.0	0.0	0.0	0.0	0.0	0.0	0.0	0.0
NUP50	10762	symbol	H. sapiens	10762	H. sapiens	NUP50	nucleoporin 50	GO:0006409 tRNA export from nucleus;GO:0006110 regulation of glycolytic process;GO:0071431 tRNA-containing ribonucleoprotein complex export from nucleus		Transporters/Transporter channels and pores	Nuclear membrane;Nucleoplasm(Enhanced)			(M5901)HALLMARK G2M CHECKPOINT	1.0	1.0	1.0	0.0	0.0	0.0	1.0	0.0	0.0	0.0	0.0	0.0	1.0	0.0	0.0	0.0	0.0	0.0	0.0	0.0
PANK1	53354	symbol	H. sapiens	53354	H. sapiens	PANK1	pantothenate kinase 1	GO:0015937 coenzyme A biosynthetic process;GO:0015936 coenzyme A metabolic process;GO:0034030 ribonucleoside bisphosphate biosynthetic process		Enzymes/ENZYME proteins/Transferases					0.0	0.0	0.0	0.0	0.0	0.0	0.0	0.0	0.0	0.0	0.0	0.0	0.0	0.0	0.0	0.0	0.0	0.0	0.0	0.0
PAPOLA	10914	symbol	H. sapiens	10914	H. sapiens	PAPOLA	poly(A) polymerase alpha	GO:0031440 regulation of mRNA 3'-end processing;GO:0006369 termination of RNA polymerase II transcription;GO:0006378 mRNA polyadenylation		Enzymes/ENZYME proteins/Transferases	Nucleoplasm(Enhanced)	Cordycepin Triphosphate (Rna binding);3-Sulfinoalanine (Rna binding);Triphospate (Rna binding)			0.0	0.0	0.0	0.0	0.0	0.0	0.0	0.0	0.0	0.0	0.0	0.0	0.0	0.0	0.0	0.0	0.0	0.0	0.0	0.0
PEX5L	51555	symbol	H. sapiens	51555	H. sapiens	PEX5L	peroxisomal biogenesis factor 5 like	GO:0016560 protein import into peroxisome matrix, docking;GO:0016558 protein import into peroxisome matrix;GO:0006625 protein targeting to peroxisome							0.0	0.0	1.0	0.0	0.0	0.0	0.0	0.0	0.0	0.0	0.0	0.0	0.0	0.0	0.0	0.0	0.0	0.0	0.0	0.0
PITPNB	23760	symbol	H. sapiens	23760	H. sapiens	PITPNB	phosphatidylinositol transfer protein beta	GO:0015914 phospholipid transport;GO:0006890 retrograde vesicle-mediated transport, Golgi to ER;GO:0015748 organophosphate ester transport			Cytosol;Vesicles(Approved)			(M5924)HALLMARK MTORC1 SIGNALING	0.0	0.0	0.0	0.0	0.0	0.0	0.0	0.0	0.0	0.0	0.0	0.0	0.0	0.0	0.0	0.0	0.0	0.0	0.0	0.0
PLA2G4F	255189	symbol	H. sapiens	255189	H. sapiens	PLA2G4F	phospholipase A2 group IVF	GO:0050482 arachidonic acid secretion;GO:0001516 prostaglandin biosynthetic process;GO:0036148 phosphatidylglycerol acyl-chain remodeling		Enzymes/ENZYME proteins/Hydrolases;RAS pathway related proteins	Nucleus;Vesicles(Approved)				0.0	0.0	0.0	0.0	0.0	0.0	0.0	0.0	0.0	0.0	0.0	0.0	0.0	0.0	1.0	0.0	0.0	0.0	0.0	0.0
PMS2P5	5383	symbol	H. sapiens	5383	H. sapiens	PMS2P5	PMS1 homolog 2, mismatch repair system component pseudogene 5	GO:0016446 somatic hypermutation of immunoglobulin genes;GO:0002566 somatic diversification of immune receptors via somatic mutation;GO:0016445 somatic diversification of immunoglobulins							0.0	0.0	0.0	0.0	0.0	0.0	0.0	0.0	0.0	0.0	0.0	0.0	0.0	0.0	0.0	0.0	0.0	0.0	0.0	0.0
POLR2J4	84820	symbol	H. sapiens	84820	H. sapiens	POLR2J4	RNA polymerase II subunit J4, pseudogene								0.0	0.0	0.0	0.0	0.0	0.0	0.0	0.0	0.0	0.0	0.0	0.0	0.0	0.0	0.0	0.0	0.0	0.0	0.0	0.0
PPM1H	57460	symbol	H. sapiens	57460	H. sapiens	PPM1H	protein phosphatase, Mg2+/Mn2+ dependent 1H	GO:1904184 positive regulation of pyruvate dehydrogenase activity;GO:1904182 regulation of pyruvate dehydrogenase activity;GO:0051353 positive regulation of oxidoreductase activity		Enzymes/ENZYME proteins/Hydrolases	Nucleoplasm(Supported)				0.0	0.0	0.0	0.0	0.0	0.0	0.0	0.0	0.0	0.0	0.0	0.0	0.0	0.0	0.0	0.0	0.0	0.0	0.0	0.0
PRKCB	5579	symbol	H. sapiens	5579	H. sapiens	PRKCB	protein kinase C beta	GO:0050861 positive regulation of B cell receptor signaling pathway;GO:0035408 histone H3-T6 phosphorylation;GO:0050855 regulation of B cell receptor signaling pathway	AGC Ser/Thr protein kinase family	Enzymes/{ENZYME proteins/Transferases,Kinases/AGC Ser/Thr protein kinases};RAS pathway related proteins	Nucleoplasm(Supported)Cytosol(Approved)	Vitamin E (Zinc ion binding);O-Phosphoethanolamine (Zinc ion binding);Ellagic Acid (Zinc ion binding)	(M190)PID TCR JNK PATHWAY; (M134)PID TCR RAS PATHWAY; (M226)PID VEGFR1 PATHWAY	(M5923)HALLMARK PI3K AKT MTOR SIGNALING; (M5950)HALLMARK ALLOGRAFT REJECTION	1.0	1.0	0.0	0.0	0.0	1.0	0.0	0.0	0.0	1.0	1.0	0.0	0.0	0.0	1.0	0.0	0.0	1.0	0.0	0.0
PRPF4B	8899	symbol	H. sapiens	8899	H. sapiens	PRPF4B	pre-mRNA processing factor 4B	GO:0000398 mRNA splicing, via spliceosome;GO:0000377 RNA splicing, via transesterification reactions with bulged adenosine as nucleophile;GO:0000375 RNA splicing, via transesterification reactions	CMGC Ser/Thr protein kinase family	Enzymes/{ENZYME proteins/Transferases,Kinases/CMGC Ser/Thr protein kinases}	Nuclear speckles(Supported)			(M5901)HALLMARK G2M CHECKPOINT	0.0	0.0	0.0	0.0	0.0	0.0	0.0	0.0	0.0	0.0	0.0	0.0	0.0	0.0	0.0	0.0	0.0	0.0	0.0	0.0
PTPN3	5774	symbol	H. sapiens	5774	H. sapiens	PTPN3	protein tyrosine phosphatase non-receptor type 3	GO:0051045 negative regulation of membrane protein ectodomain proteolysis;GO:0098902 regulation of membrane depolarization during action potential;GO:0042059 negative regulation of epidermal growth factor receptor signaling pathway		Enzymes/ENZYME proteins/Hydrolases					0.0	0.0	0.0	0.0	0.0	0.0	0.0	0.0	1.0	0.0	0.0	0.0	0.0	0.0	0.0	0.0	1.0	0.0	0.0	0.0
PYCR1	5831	symbol	H. sapiens	5831	H. sapiens	PYCR1	pyrroline-5-carboxylate reductase 1	GO:0055129 L-proline biosynthetic process;GO:1903206 negative regulation of hydrogen peroxide-induced cell death;GO:0006561 proline biosynthetic process		Enzymes/ENZYME proteins/Oxidoreductases		NADH (Pyrroline-5-carboxylate reductase activity);L-Proline (Pyrroline-5-carboxylate reductase activity)		(M5934)HALLMARK XENOBIOTIC METABOLISM	0.0	0.0	1.0	0.0	0.0	0.0	0.0	0.0	0.0	0.0	0.0	0.0	0.0	0.0	0.0	0.0	0.0	0.0	0.0	0.0
RECQL5	9400	symbol	H. sapiens	9400	H. sapiens	RECQL5	RecQ like helicase 5	GO:0072757 cellular response to camptothecin;GO:2000042 negative regulation of double-strand break repair via homologous recombination;GO:0034244 negative regulation of transcription elongation from RNA polymerase II promoter		Enzymes/ENZYME proteins/Hydrolases	Cytosol;Nucleus(Supported)				0.0	0.0	0.0	0.0	0.0	0.0	0.0	0.0	0.0	0.0	0.0	0.0	0.0	0.0	0.0	0.0	0.0	0.0	0.0	0.0
RGS13	6003	symbol	H. sapiens	6003	H. sapiens	RGS13	regulator of G protein signaling 13	GO:0045744 negative regulation of G protein-coupled receptor signaling pathway;GO:0008277 regulation of G protein-coupled receptor signaling pathway;GO:0009968 negative regulation of signal transduction							0.0	0.0	0.0	0.0	0.0	0.0	0.0	0.0	0.0	0.0	0.0	0.0	0.0	0.0	0.0	0.0	0.0	0.0	0.0	0.0
ROD1	9991	gene_synonym	H. sapiens	9991	H. sapiens	PTBP3	polypyrimidine tract binding protein 3	GO:0043249 erythrocyte maturation;GO:0048025 negative regulation of mRNA splicing, via spliceosome;GO:0048821 erythrocyte development			Nucleus(Approved)				0.0	0.0	1.0	0.0	0.0	1.0	0.0	0.0	0.0	0.0	0.0	0.0	0.0	0.0	0.0	0.0	0.0	0.0	0.0	0.0
RPL17	6139	symbol	H. sapiens	6139	H. sapiens	RPL17	ribosomal protein L17	GO:0006614 SRP-dependent cotranslational protein targeting to membrane;GO:0006613 cotranslational protein targeting to membrane;GO:0000184 nuclear-transcribed mRNA catabolic process, nonsense-mediated decay		Ribosomal proteins	Cytosol;Endoplasmic reticulum(Supported)				0.0	0.0	1.0	0.0	1.0	0.0	0.0	0.0	0.0	0.0	0.0	0.0	0.0	0.0	0.0	0.0	0.0	0.0	0.0	0.0
RPL23P6	646949	symbol	H. sapiens	646949	H. sapiens	RPL23P6	ribosomal protein L23 pseudogene 6								0.0	0.0	0.0	0.0	0.0	0.0	0.0	0.0	0.0	0.0	0.0	0.0	0.0	0.0	0.0	0.0	0.0	0.0	0.0	0.0
RPL29	6159	symbol	H. sapiens	6159	H. sapiens	RPL29	ribosomal protein L29	GO:0006614 SRP-dependent cotranslational protein targeting to membrane;GO:0006613 cotranslational protein targeting to membrane;GO:0000184 nuclear-transcribed mRNA catabolic process, nonsense-mediated decay		Ribosomal proteins	Cytosol;Endoplasmic reticulum;Nucleoli(Enhanced)				0.0	0.0	1.0	0.0	1.0	0.0	0.0	0.0	0.0	0.0	0.0	0.0	0.0	0.0	0.0	0.0	0.0	0.0	0.0	0.0
RPL35	11224	symbol	H. sapiens	11224	H. sapiens	RPL35	ribosomal protein L35	GO:0006614 SRP-dependent cotranslational protein targeting to membrane;GO:0006613 cotranslational protein targeting to membrane;GO:0000463 maturation of LSU-rRNA from tricistronic rRNA transcript (SSU-rRNA, 5.8S rRNA, LSU-rRNA)		Ribosomal proteins	Cytosol;Endoplasmic reticulum(Approved)				0.0	0.0	1.0	0.0	1.0	0.0	0.0	0.0	0.0	0.0	0.0	0.0	0.0	0.0	0.0	0.0	0.0	0.0	0.0	0.0
RPL36	25873	symbol	H. sapiens	25873	H. sapiens	RPL36	ribosomal protein L36	GO:0006614 SRP-dependent cotranslational protein targeting to membrane;GO:0006613 cotranslational protein targeting to membrane;GO:0000184 nuclear-transcribed mRNA catabolic process, nonsense-mediated decay		Ribosomal proteins	Cytosol;Endoplasmic reticulum(Uncertain)			(M5939)HALLMARK P53 PATHWAY	0.0	0.0	1.0	0.0	1.0	0.0	0.0	0.0	0.0	0.0	0.0	0.0	0.0	0.0	0.0	0.0	0.0	0.0	0.0	0.0
RPL36A	6173	symbol	H. sapiens	6173	H. sapiens	RPL36A	ribosomal protein L36a	GO:0006614 SRP-dependent cotranslational protein targeting to membrane;GO:0006613 cotranslational protein targeting to membrane;GO:0000184 nuclear-transcribed mRNA catabolic process, nonsense-mediated decay		Ribosomal proteins	Cytosol;Endoplasmic reticulum(Supported)Plasma membrane(Approved)				0.0	0.0	1.0	0.0	1.0	0.0	0.0	0.0	0.0	0.0	0.0	0.0	0.0	0.0	0.0	0.0	0.0	0.0	0.0	0.0
RPL37	6167	symbol	H. sapiens	6167	H. sapiens	RPL37	ribosomal protein L37	GO:0006614 SRP-dependent cotranslational protein targeting to membrane;GO:0006613 cotranslational protein targeting to membrane;GO:0000184 nuclear-transcribed mRNA catabolic process, nonsense-mediated decay		Ribosomal proteins		Alpha-Hydroxy-Beta-Phenyl-Propionic Acid (Structural constituent of ribosome);PUROMYCIN AMINONUCLEOSIDE-5'-MONOPHOSPHATE (Structural constituent of ribosome);Virginiamycin S1 (Structural constituent of ribosome);Anisomycin (Structural constituent of ribosome);Puromycin (Structural constituent of ribosome)			0.0	0.0	1.0	0.0	1.0	0.0	0.0	0.0	0.0	0.0	0.0	0.0	0.0	0.0	0.0	0.0	0.0	0.0	0.0	0.0
RPL7	6129	symbol	H. sapiens	6129	H. sapiens	RPL7	ribosomal protein L7	GO:0006614 SRP-dependent cotranslational protein targeting to membrane;GO:0006613 cotranslational protein targeting to membrane;GO:0000463 maturation of LSU-rRNA from tricistronic rRNA transcript (SSU-rRNA, 5.8S rRNA, LSU-rRNA)		Ribosomal proteins	Cytosol;Endoplasmic reticulum;Nucleoli(Approved)				0.0	0.0	1.0	0.0	1.0	0.0	0.0	0.0	0.0	0.0	0.0	0.0	0.0	0.0	0.0	0.0	0.0	0.0	0.0	0.0
RPS24	6229	symbol	H. sapiens	6229	H. sapiens	RPS24	ribosomal protein S24	GO:0006614 SRP-dependent cotranslational protein targeting to membrane;GO:0006613 cotranslational protein targeting to membrane;GO:0000184 nuclear-transcribed mRNA catabolic process, nonsense-mediated decay		Ribosomal proteins	Cytosol;Endoplasmic reticulum;Nuclear bodies(Approved)				0.0	0.0	1.0	0.0	1.0	0.0	0.0	0.0	0.0	0.0	0.0	0.0	0.0	0.0	0.0	0.0	0.0	0.0	0.0	0.0
RPS26P2	646753	symbol	H. sapiens	646753	H. sapiens	RPS26P2	ribosomal protein S26 pseudogene 2								0.0	0.0	0.0	0.0	0.0	0.0	0.0	0.0	0.0	0.0	0.0	0.0	0.0	0.0	0.0	0.0	0.0	0.0	0.0	0.0
RPS27	6232	symbol	H. sapiens	6232	H. sapiens	RPS27	ribosomal protein S27	GO:0006614 SRP-dependent cotranslational protein targeting to membrane;GO:0006613 cotranslational protein targeting to membrane;GO:0000184 nuclear-transcribed mRNA catabolic process, nonsense-mediated decay		Ribosomal proteins	Cytosol;Endoplasmic reticulum;Nucleoli(Approved)				0.0	1.0	1.0	0.0	1.0	0.0	0.0	0.0	0.0	0.0	0.0	0.0	0.0	0.0	0.0	0.0	0.0	0.0	0.0	0.0
RPS3A	6189	symbol	H. sapiens	6189	H. sapiens	RPS3A	ribosomal protein S3A	GO:0006614 SRP-dependent cotranslational protein targeting to membrane;GO:0006613 cotranslational protein targeting to membrane;GO:0000184 nuclear-transcribed mRNA catabolic process, nonsense-mediated decay		Ribosomal proteins	Cytosol;Endoplasmic reticulum;Nucleoli(Enhanced)			(M5950)HALLMARK ALLOGRAFT REJECTION	0.0	0.0	1.0	0.0	1.0	0.0	0.0	0.0	0.0	0.0	0.0	0.0	0.0	0.0	0.0	0.0	0.0	0.0	0.0	0.0
RSU1	6251	symbol	H. sapiens	6251	H. sapiens	RSU1	Ras suppressor protein 1	GO:0010811 positive regulation of cell-substrate adhesion;GO:0010810 regulation of cell-substrate adhesion;GO:0043547 positive regulation of GTPase activity			Vesicles(Approved)			(M5915)HALLMARK APICAL JUNCTION	0.0	0.0	0.0	0.0	0.0	1.0	0.0	0.0	0.0	0.0	0.0	0.0	0.0	0.0	0.0	0.0	0.0	0.0	0.0	0.0
RYBP	23429	symbol	H. sapiens	23429	H. sapiens	RYBP	RING1 and YY1 binding protein	GO:0032435 negative regulation of proteasomal ubiquitin-dependent protein catabolic process;GO:0035518 histone H2A monoubiquitination;GO:2000059 negative regulation of ubiquitin-dependent protein catabolic process			Nucleoplasm(Supported)		(M40)PID E2F PATHWAY		0.0	1.0	0.0	0.0	0.0	0.0	0.0	0.0	1.0	0.0	0.0	0.0	0.0	0.0	0.0	0.0	1.0	0.0	0.0	0.0
SELM	140606	gene_synonym	H. sapiens	140606	H. sapiens	SELENOM	selenoprotein M	GO:0035934 corticosterone secretion;GO:0035933 glucocorticoid secretion;GO:0035930 corticosteroid hormone secretion			Cytosol;Nucleoplasm(Approved)				0.0	0.0	0.0	0.0	0.0	0.0	0.0	0.0	0.0	0.0	0.0	0.0	0.0	0.0	0.0	0.0	0.0	0.0	0.0	0.0
SH2B2	10603	symbol	H. sapiens	10603	H. sapiens	SH2B2	SH2B adaptor protein 2	GO:0008286 insulin receptor signaling pathway;GO:0050851 antigen receptor-mediated signaling pathway;GO:0032869 cellular response to insulin stimulus			Cytosol(Enhanced)		(M16)PID INSULIN PATHWAY; (M231)PID KIT PATHWAY	(M5946)HALLMARK COAGULATION	0.0	0.0	0.0	0.0	0.0	0.0	0.0	0.0	0.0	0.0	0.0	0.0	0.0	0.0	0.0	0.0	0.0	0.0	0.0	0.0
SH3PXD2A	9644	symbol	H. sapiens	9644	H. sapiens	SH3PXD2A	SH3 and PX domains 2A	GO:0072675 osteoclast fusion;GO:0072674 multinuclear osteoclast differentiation;GO:0030316 osteoclast differentiation							0.0	0.0	0.0	0.0	0.0	1.0	0.0	0.0	0.0	0.0	0.0	0.0	0.0	0.0	0.0	0.0	0.0	0.0	0.0	0.0
SLC1A7	6512	symbol	H. sapiens	6512	H. sapiens	SLC1A7	solute carrier family 1 member 7	GO:0015813 L-glutamate transmembrane transport;GO:0014047 glutamate secretion;GO:1902475 L-alpha-amino acid transmembrane transport		Transporters/Electrochemical Potential-driven transporters		L-Glutamic Acid (Sodium:dicarboxylate symporter activity)			0.0	0.0	0.0	0.0	0.0	0.0	0.0	0.0	0.0	0.0	0.0	0.0	0.0	0.0	0.0	0.0	0.0	0.0	0.0	0.0
SLC22A12	116085	symbol	H. sapiens	116085	H. sapiens	SLC22A12	solute carrier family 22 member 12	GO:0015747 urate transport;GO:0046415 urate metabolic process;GO:0015711 organic anion transport		Transporters/Electrochemical Potential-driven transporters		Lesinurad (Urate transmembrane transporter activity)		(M5916)HALLMARK APICAL SURFACE	0.0	0.0	0.0	0.0	0.0	0.0	0.0	0.0	0.0	0.0	0.0	0.0	0.0	0.0	0.0	0.0	0.0	0.0	0.0	0.0
SLC9A7	84679	symbol	H. sapiens	84679	H. sapiens	SLC9A7	solute carrier family 9 member A7	GO:1905526 regulation of Golgi lumen acidification;GO:0061795 Golgi lumen acidification;GO:0032847 regulation of cellular pH reduction		Transporters/Electrochemical Potential-driven transporters	Vesicles(Supported)				0.0	0.0	0.0	0.0	0.0	0.0	0.0	0.0	0.0	0.0	0.0	0.0	0.0	0.0	0.0	0.0	0.0	0.0	0.0	0.0
SMAD4	4089	symbol	H. sapiens	4089	H. sapiens	SMAD4	SMAD family member 4	GO:1905305 negative regulation of cardiac myofibril assembly;GO:0003251 positive regulation of cell proliferation involved in heart valve morphogenesis;GO:0033686 positive regulation of luteinizing hormone secretion		Transcription factors	Cytosol;Nucleoplasm(Supported)Centrosome(Approved)		(M203)PID ALK2 PATHWAY; (M228)PID SMAD2 3PATHWAY; (M185)PID ALK1 PATHWAY		1.0	0.0	0.0	1.0	0.0	1.0	0.0	1.0	0.0	0.0	0.0	0.0	0.0	0.0	0.0	0.0	0.0	0.0	1.0	1.0
SMOX	54498	symbol	H. sapiens	54498	H. sapiens	SMOX	spermine oxidase	GO:0046208 spermine catabolic process;GO:0006598 polyamine catabolic process;GO:0008215 spermine metabolic process		Enzymes/ENZYME proteins/Oxidoreductases	Nuclear membrane;Nucleoplasm(Supported)Vesicles(Approved)	Spermine (Spermine:oxygen oxidoreductase (spermidine-forming) activity)		(M5945)HALLMARK HEME METABOLISM; (M5934)HALLMARK XENOBIOTIC METABOLISM	0.0	0.0	1.0	0.0	0.0	0.0	0.0	0.0	0.0	0.0	0.0	0.0	0.0	0.0	0.0	0.0	0.0	0.0	0.0	0.0
SORBS2	8470	symbol	H. sapiens	8470	H. sapiens	SORBS2	sorbin and SH3 domain containing 2	GO:0061049 cell growth involved in cardiac muscle cell development;GO:0003301 physiological cardiac muscle hypertrophy;GO:0055013 cardiac muscle cell development			Nucleoplasm(Supported)			(M5893)HALLMARK MITOTIC SPINDLE	0.0	0.0	0.0	0.0	0.0	0.0	0.0	0.0	0.0	0.0	0.0	0.0	0.0	0.0	0.0	0.0	0.0	0.0	0.0	0.0
SOX4	6659	symbol	H. sapiens	6659	H. sapiens	SOX4	SRY-box transcription factor 4	GO:2000761 positive regulation of N-terminal peptidyl-lysine acetylation;GO:0006977 DNA damage response, signal transduction by p53 class mediator resulting in cell cycle arrest;GO:2000759 regulation of N-terminal peptidyl-lysine acetylation		Transcription factors/Other all-alpha-helical DNA-binding domains	Nucleoplasm(Supported)Mitochondria(Approved)				0.0	1.0	1.0	0.0	0.0	1.0	0.0	0.0	1.0	0.0	1.0	0.0	0.0	0.0	0.0	0.0	0.0	0.0	1.0	0.0
SPPL2B	56928	symbol	H. sapiens	56928	H. sapiens	SPPL2B	signal peptide peptidase like 2B	GO:0010803 regulation of tumor necrosis factor-mediated signaling pathway;GO:0031293 membrane protein intracellular domain proteolysis;GO:0006509 membrane protein ectodomain proteolysis		Enzymes/Peptidases/Aspartic-type peptidases	Plasma membrane(Supported)Centrosome;Nucleoplasm(Uncertain)				0.0	0.0	0.0	1.0	0.0	0.0	0.0	0.0	0.0	0.0	0.0	0.0	0.0	0.0	0.0	0.0	0.0	0.0	0.0	0.0
SPSB1	80176	symbol	H. sapiens	80176	H. sapiens	SPSB1	splA/ryanodine receptor domain and SOCS box containing 1	GO:0043161 proteasome-mediated ubiquitin-dependent protein catabolic process;GO:0043687 post-translational protein modification;GO:0000209 protein polyubiquitination						(M5890)HALLMARK TNFA SIGNALING VIA NFKB	0.0	0.0	0.0	0.0	0.0	0.0	0.0	0.0	0.0	0.0	0.0	0.0	0.0	0.0	0.0	0.0	0.0	0.0	0.0	0.0
SREBF2	6721	symbol	H. sapiens	6721	H. sapiens	SREBF2	sterol regulatory element binding transcription factor 2	GO:0090370 negative regulation of cholesterol efflux;GO:1903955 positive regulation of protein targeting to mitochondrion;GO:0010886 positive regulation of cholesterol storage		Transcription factors/Basic domains	Nucleoplasm;Vesicles(Supported)Mitochondria(Uncertain)		(M7997)SA CASPASE CASCADE	(M5892)HALLMARK CHOLESTEROL HOMEOSTASIS	0.0	0.0	1.0	0.0	0.0	0.0	1.0	0.0	0.0	0.0	1.0	0.0	0.0	0.0	0.0	0.0	0.0	0.0	0.0	0.0
SUZ12P	440423	gene_synonym	H. sapiens	440423	H. sapiens	SUZ12P1	SUZ12 pseudogene 1								0.0	0.0	0.0	0.0	0.0	0.0	0.0	0.0	0.0	0.0	0.0	0.0	0.0	0.0	0.0	0.0	0.0	0.0	0.0	0.0
TAF15	8148	symbol	H. sapiens	8148	H. sapiens	TAF15	TATA-box binding protein associated factor 15	GO:0048255 mRNA stabilization;GO:1902373 negative regulation of mRNA catabolic process;GO:0043489 RNA stabilization			Nucleoplasm(Enhanced)				0.0	0.0	1.0	0.0	0.0	0.0	0.0	0.0	1.0	0.0	0.0	0.0	1.0	0.0	0.0	0.0	1.0	0.0	0.0	0.0
TASP1	55617	symbol	H. sapiens	55617	H. sapiens	TASP1	taspase 1	GO:0051604 protein maturation;GO:0045893 positive regulation of transcription, DNA-templated;GO:1903508 positive regulation of nucleic acid-templated transcription			Plasma membrane(Approved)				0.0	0.0	0.0	0.0	0.0	0.0	0.0	0.0	0.0	0.0	0.0	0.0	0.0	0.0	0.0	0.0	0.0	0.0	0.0	0.0
TBC1D10A	83874	symbol	H. sapiens	83874	H. sapiens	TBC1D10A	TBC1 domain family member 10A	GO:0097202 activation of cysteine-type endopeptidase activity;GO:2001056 positive regulation of cysteine-type endopeptidase activity;GO:1902017 regulation of cilium assembly			Plasma membrane(Enhanced)				0.0	0.0	0.0	0.0	0.0	0.0	0.0	0.0	0.0	0.0	0.0	0.0	0.0	0.0	0.0	0.0	0.0	0.0	0.0	0.0
TBCK	93627	symbol	H. sapiens	93627	H. sapiens	TBCK	TBC1 domain containing kinase	GO:0090630 activation of GTPase activity;GO:0032006 regulation of TOR signaling;GO:0043547 positive regulation of GTPase activity	Other	Enzymes/Kinases	Nucleoli fibrillar center;Nucleoplasm(Approved)				0.0	0.0	0.0	0.0	0.0	0.0	0.0	0.0	0.0	0.0	0.0	0.0	0.0	0.0	0.0	0.0	0.0	0.0	0.0	0.0
TCF7	6932	symbol	H. sapiens	6932	H. sapiens	TCF7	transcription factor 7	GO:0033153 T cell receptor V(D)J recombination;GO:0002681 somatic recombination of T cell receptor gene segments;GO:0002568 somatic diversification of T cell receptor genes		Transcription factors/Other all-alpha-helical DNA-binding domains	Nucleoplasm(Enhanced)		(M223)PID BETA CATENIN NUC PATHWAY; (M5493)WNT SIGNALING	(M5895)HALLMARK WNT BETA CATENIN SIGNALING	0.0	1.0	0.0	0.0	0.0	1.0	0.0	0.0	0.0	0.0	0.0	0.0	0.0	0.0	1.0	0.0	0.0	0.0	0.0	1.0
THPO	7066	symbol	H. sapiens	7066	H. sapiens	THPO	thrombopoietin	GO:1902035 positive regulation of hematopoietic stem cell proliferation;GO:0038163 thrombopoietin-mediated signaling pathway;GO:0045654 positive regulation of megakaryocyte differentiation					(M5883)NABA SECRETED FACTORS; (M5885)NABA MATRISOME ASSOCIATED; (M5889)NABA MATRISOME		1.0	1.0	0.0	1.0	0.0	1.0	0.0	0.0	0.0	1.0	0.0	0.0	0.0	0.0	0.0	0.0	0.0	0.0	0.0	0.0
TMSB10	9168	symbol	H. sapiens	9168	H. sapiens	TMSB10	thymosin beta 10	GO:0042989 sequestering of actin monomers;GO:0030837 negative regulation of actin filament polymerization;GO:0032272 negative regulation of protein polymerization							0.0	0.0	0.0	0.0	0.0	0.0	0.0	0.0	0.0	0.0	0.0	0.0	0.0	0.0	0.0	0.0	0.0	0.0	0.0	1.0
TNRC6B	23112	symbol	H. sapiens	23112	H. sapiens	TNRC6B	trinucleotide repeat containing adaptor 6B	GO:0060213 positive regulation of nuclear-transcribed mRNA poly(A) tail shortening;GO:0060211 regulation of nuclear-transcribed mRNA poly(A) tail shortening;GO:1900153 positive regulation of nuclear-transcribed mRNA catabolic process, deadenylation-dependent decay						(M5945)HALLMARK HEME METABOLISM	0.0	1.0	1.0	0.0	0.0	1.0	0.0	0.0	1.0	0.0	0.0	0.0	0.0	0.0	0.0	0.0	0.0	0.0	0.0	0.0
UBE2D3	7323	symbol	H. sapiens	7323	H. sapiens	UBE2D3	ubiquitin conjugating enzyme E2 D3	GO:0035666 TRIF-dependent toll-like receptor signaling pathway;GO:0002756 MyD88-independent toll-like receptor signaling pathway;GO:1903955 positive regulation of protein targeting to mitochondrion		Enzymes/ENZYME proteins/Transferases	Plasma membrane(Supported)Cytosol(Uncertain)		(M37)PID NFKAPPAB CANONICAL PATHWAY; (M258)PID BARD1 PATHWAY; (M214)PID ERBB1 INTERNALIZATION PATHWAY	(M5896)HALLMARK TGF BETA SIGNALING; (M5923)HALLMARK PI3K AKT MTOR SIGNALING; (M5924)HALLMARK MTORC1 SIGNALING	0.0	0.0	1.0	0.0	0.0	0.0	0.0	0.0	0.0	0.0	1.0	0.0	0.0	0.0	0.0	0.0	0.0	0.0	0.0	0.0
UBL5	59286	symbol	H. sapiens	59286	H. sapiens	UBL5	ubiquitin like 5	GO:1903955 positive regulation of protein targeting to mitochondrion;GO:1903214 regulation of protein targeting to mitochondrion;GO:1903749 positive regulation of establishment of protein localization to mitochondrion							0.0	0.0	1.0	0.0	0.0	0.0	0.0	0.0	0.0	0.0	1.0	0.0	0.0	0.0	0.0	0.0	0.0	0.0	0.0	0.0
WDR27	253769	symbol	H. sapiens	253769	H. sapiens	WDR27	WD repeat domain 27				Nucleoplasm(Enhanced)				0.0	0.0	0.0	0.0	0.0	0.0	0.0	0.0	0.0	0.0	0.0	0.0	0.0	0.0	0.0	0.0	0.0	0.0	0.0	0.0
XG	7499	symbol	H. sapiens	7499	H. sapiens	XG	Xg glycoprotein (Xg blood group)	GO:2000391 positive regulation of neutrophil extravasation;GO:2000389 regulation of neutrophil extravasation;GO:1902624 positive regulation of neutrophil migration		Blood group antigen proteins					0.0	0.0	0.0	0.0	0.0	0.0	0.0	0.0	0.0	0.0	0.0	0.0	0.0	0.0	0.0	0.0	0.0	0.0	0.0	0.0
YIPF4	84272	symbol	H. sapiens	84272	H. sapiens	YIPF4	Yip1 domain family member 4	GO:0016032 viral process;GO:0044403 symbiont process;GO:0044419 interspecies interaction between organisms			Golgi apparatus(Supported)Plasma membrane;Vesicles(Approved)				0.0	0.0	0.0	0.0	0.0	0.0	0.0	0.0	0.0	0.0	0.0	0.0	0.0	0.0	0.0	0.0	0.0	0.0	0.0	0.0
ZNF326	284695	symbol	H. sapiens	284695	H. sapiens	ZNF326	zinc finger protein 326	GO:0032784 regulation of DNA-templated transcription, elongation;GO:0006354 DNA-templated transcription, elongation;GO:0043484 regulation of RNA splicing			Golgi apparatus;Nucleoplasm;Vesicles(Enhanced)				0.0	0.0	0.0	0.0	0.0	0.0	0.0	0.0	0.0	0.0	0.0	0.0	0.0	0.0	0.0	0.0	0.0	0.0	0.0	0.0
ZNF518A	9849	symbol	H. sapiens	9849	H. sapiens	ZNF518A	zinc finger protein 518A	GO:0006355 regulation of transcription, DNA-templated;GO:1903506 regulation of nucleic acid-templated transcription;GO:0006351 transcription, DNA-templated		Transcription factors/Zinc-coordinating DNA-binding domains	Nucleus(Approved)				0.0	0.0	0.0	0.0	0.0	0.0	0.0	0.0	0.0	0.0	0.0	0.0	0.0	0.0	0.0	0.0	0.0	0.0	0.0	0.0
ZNF674-AS1	401588	symbol	H. sapiens	401588	H. sapiens	ZNF674-AS1	ZNF674 antisense RNA 1 (head to head)								0.0	0.0	0.0	0.0	0.0	0.0	0.0	0.0	0.0	0.0	0.0	0.0	0.0	0.0	0.0	0.0	0.0	0.0	0.0	0.0

## Sheet: Enrichment
GroupID	Category	Term	Description	LogP	Log(q-value)	InTerm_InList	Genes	Symbols
1_Summary	KEGG Pathway	hsa05330	Allograft rejection	-10.6802	-6.36112	11/38	940,942,3105,3108,3113,3115,3125,3134,3458,3593,5551,3326,3810,3822,115653,2214,3688,5579,965,4267,50848,960,2316,3429,3437,3665,8021,10762,25820,4094,51561,6348,7454,864,1026,9451,9519,8417,79659,4089,1234,5604,112,467,22800,7066,970,7133,51744,51752,54900	CD28,CD86,HLA-A,HLA-DMA,HLA-DPA1,HLA-DPB1,HLA-DRB3,HLA-F,IFNG,IL12B,PRF1,HSP90AB1,KIR2DS5,KLRC2,KIR3DL3,FCGR3A,ITGB1,PRKCB,CD58,CD99,F11R,CD44,FLNA,IFI27,IFIT3,IRF7,NUP214,NUP50,ARIH1,MAF,IL23A,CCL3,WAS,RUNX3,CDKN1A,EIF2AK3,TBPL1,STX7,DYNC2H1,SMAD4,CCR5,MAP2K1,ADCY6,ATF3,RRAS2,THPO,CD70,TNFRSF1B,CD244,ERAP1,LAX1
1_Member	KEGG Pathway	hsa05330	Allograft rejection	-10.6802	-6.36112	11/38	940,942,3105,3108,3113,3115,3125,3134,3458,3593,5551	CD28,CD86,HLA-A,HLA-DMA,HLA-DPA1,HLA-DPB1,HLA-DRB3,HLA-F,IFNG,IL12B,PRF1
1_Member	KEGG Pathway	hsa04940	Type I diabetes mellitus	-10.0335	-6.01541	11/43	940,942,3105,3108,3113,3115,3125,3134,3458,3593,5551	CD28,CD86,HLA-A,HLA-DMA,HLA-DPA1,HLA-DPB1,HLA-DRB3,HLA-F,IFNG,IL12B,PRF1
1_Member	KEGG Pathway	hsa05332	Graft-versus-host disease	-8.95022	-5.10824	10/41	940,942,3105,3108,3113,3115,3125,3134,3458,5551	CD28,CD86,HLA-A,HLA-DMA,HLA-DPA1,HLA-DPB1,HLA-DRB3,HLA-F,IFNG,PRF1
1_Member	KEGG Pathway	hsa04612	Antigen processing and presentation	-7.19047	-3.57033	11/77	3105,3108,3113,3115,3125,3134,3326,3458,3810,3822,115653	HLA-A,HLA-DMA,HLA-DPA1,HLA-DPB1,HLA-DRB3,HLA-F,HSP90AB1,IFNG,KIR2DS5,KLRC2,KIR3DL3
1_Member	KEGG Pathway	hsa05320	Autoimmune thyroid disease	-6.65079	-3.10984	9/53	940,942,3105,3108,3113,3115,3125,3134,5551	CD28,CD86,HLA-A,HLA-DMA,HLA-DPA1,HLA-DPB1,HLA-DRB3,HLA-F,PRF1
1_Member	KEGG Pathway	hsa05416	Viral myocarditis	-6.23674	-2.87422	9/59	940,942,3105,3108,3113,3115,3125,3134,5551	CD28,CD86,HLA-A,HLA-DMA,HLA-DPA1,HLA-DPB1,HLA-DRB3,HLA-F,PRF1
1_Member	KEGG Pathway	hsa05140	Leishmaniasis	-5.43868	-2.57274	9/73	2214,3108,3113,3115,3125,3458,3593,3688,5579	FCGR3A,HLA-DMA,HLA-DPA1,HLA-DPB1,HLA-DRB3,IFNG,IL12B,ITGB1,PRKCB
1_Member	KEGG Pathway	hsa04514	Cell adhesion molecules (CAMs)	-5.22067	-2.45787	12/144	940,942,965,3105,3108,3113,3115,3125,3134,3688,4267,50848	CD28,CD86,CD58,HLA-A,HLA-DMA,HLA-DPA1,HLA-DPB1,HLA-DRB3,HLA-F,ITGB1,CD99,F11R
1_Member	Reactome Gene Sets	R-HSA-913531	Interferon Signaling	-5.10313	-2.37509	14/200	960,2316,3105,3113,3115,3125,3134,3429,3437,3458,3665,8021,10762,25820	CD44,FLNA,HLA-A,HLA-DPA1,HLA-DPB1,HLA-DRB3,HLA-F,IFI27,IFIT3,IFNG,IRF7,NUP214,NUP50,ARIH1
1_Member	KEGG Pathway	hsa05321	Inflammatory bowel disease (IBD)	-4.89027	-2.24326	8/65	3108,3113,3115,3125,3458,3593,4094,51561	HLA-DMA,HLA-DPA1,HLA-DPB1,HLA-DRB3,IFNG,IL12B,MAF,IL23A
1_Member	GO Biological Processes	GO:0071346	cellular response to interferon-gamma	-4.87413	-2.23627	13/182	960,965,3105,3113,3115,3125,3134,3326,3458,3593,3665,6348,7454	CD44,CD58,HLA-A,HLA-DPA1,HLA-DPB1,HLA-DRB3,HLA-F,HSP90AB1,IFNG,IL12B,IRF7,CCL3,WAS
1_Member	KEGG Pathway	hsa05323	Rheumatoid arthritis	-4.68577	-2.08267	9/90	940,942,3108,3113,3115,3125,3458,6348,51561	CD28,CD86,HLA-DMA,HLA-DPA1,HLA-DPB1,HLA-DRB3,IFNG,CCL3,IL23A
1_Member	GO Biological Processes	GO:0060333	interferon-gamma-mediated signaling pathway	-4.64694	-2.0682	9/91	960,3105,3113,3115,3125,3134,3326,3458,3665	CD44,HLA-A,HLA-DPA1,HLA-DPB1,HLA-DRB3,HLA-F,HSP90AB1,IFNG,IRF7
1_Member	GO Biological Processes	GO:0034341	response to interferon-gamma	-4.39703	-1.9313	13/202	960,965,3105,3113,3115,3125,3134,3326,3458,3593,3665,6348,7454	CD44,CD58,HLA-A,HLA-DPA1,HLA-DPB1,HLA-DRB3,HLA-F,HSP90AB1,IFNG,IL12B,IRF7,CCL3,WAS
1_Member	Reactome Gene Sets	R-HSA-877300	Interferon gamma signaling	-3.7953	-1.51236	8/92	960,3105,3113,3115,3125,3134,3458,3665	CD44,HLA-A,HLA-DPA1,HLA-DPB1,HLA-DRB3,HLA-F,IFNG,IRF7
1_Member	KEGG Pathway	hsa04658	Th1 and Th2 cell differentiation	-3.7953	-1.51236	8/92	864,3108,3113,3115,3125,3458,3593,4094	RUNX3,HLA-DMA,HLA-DPA1,HLA-DPB1,HLA-DRB3,IFNG,IL12B,MAF
1_Member	KEGG Pathway	hsa05169	Epstein-Barr virus infection	-3.79457	-1.51236	12/201	960,965,1026,3105,3113,3115,3125,3134,3458,8021,9451,9519	CD44,CD58,CDKN1A,HLA-A,HLA-DPA1,HLA-DPB1,HLA-DRB3,HLA-F,IFNG,NUP214,EIF2AK3,TBPL1
1_Member	KEGG Pathway	hsa04672	Intestinal immune network for IgA production	-3.78572	-1.51193	6/49	940,942,3108,3113,3115,3125	CD28,CD86,HLA-DMA,HLA-DPA1,HLA-DPB1,HLA-DRB3
1_Member	KEGG Pathway	hsa04145	Phagosome	-3.54364	-1.32834	10/154	2214,3105,3108,3113,3115,3125,3134,3688,8417,79659	FCGR3A,HLA-A,HLA-DMA,HLA-DPA1,HLA-DPB1,HLA-DRB3,HLA-F,ITGB1,STX7,DYNC2H1
1_Member	KEGG Pathway	hsa05168	Herpes simplex infection	-3.50991	-1.30522	11/185	3105,3108,3113,3115,3125,3134,3458,3593,3665,9451,9519	HLA-A,HLA-DMA,HLA-DPA1,HLA-DPB1,HLA-DRB3,HLA-F,IFNG,IL12B,IRF7,EIF2AK3,TBPL1
1_Member	KEGG Pathway	hsa04659	Th17 cell differentiation	-3.34553	-1.19374	8/107	3108,3113,3115,3125,3326,3458,4089,51561	HLA-DMA,HLA-DPA1,HLA-DPB1,HLA-DRB3,HSP90AB1,IFNG,SMAD4,IL23A
1_Member	KEGG Pathway	hsa05145	Toxoplasmosis	-3.18737	-1.08643	8/113	1234,3108,3113,3115,3125,3458,3593,3688	CCR5,HLA-DMA,HLA-DPA1,HLA-DPB1,HLA-DRB3,IFNG,IL12B,ITGB1
1_Member	KEGG Pathway	hsa05164	Influenza A	-3.14553	-1.06697	10/173	3108,3113,3115,3125,3458,3593,3665,5579,5604,9451	HLA-DMA,HLA-DPA1,HLA-DPB1,HLA-DRB3,IFNG,IL12B,IRF7,PRKCB,MAP2K1,EIF2AK3
1_Member	KEGG Pathway	hsa05166	HTLV-I infection	-2.85838	-0.865608	12/256	112,467,1026,3105,3108,3113,3115,3125,3134,4089,9519,22800	ADCY6,ATF3,CDKN1A,HLA-A,HLA-DMA,HLA-DPA1,HLA-DPB1,HLA-DRB3,HLA-F,SMAD4,TBPL1,RRAS2
1_Member	KEGG Pathway	hsa05310	Asthma	-2.76464	-0.814754	4/31	3108,3113,3115,3125	HLA-DMA,HLA-DPA1,HLA-DPB1,HLA-DRB3
1_Member	Reactome Gene Sets	R-HSA-202433	Generation of second messenger molecules	-2.61335	-0.70991	4/34	3113,3115,3125,7454	HLA-DPA1,HLA-DPB1,HLA-DRB3,WAS
1_Member	KEGG Pathway	hsa05150	Staphylococcus aureus infection	-2.60906	-0.70991	5/56	2214,3108,3113,3115,3125	FCGR3A,HLA-DMA,HLA-DPA1,HLA-DPB1,HLA-DRB3
1_Member	Reactome Gene Sets	R-HSA-202430	Translocation of ZAP-70 to Immunological synapse	-2.4289	-0.592651	3/19	3113,3115,3125	HLA-DPA1,HLA-DPB1,HLA-DRB3
1_Member	Reactome Gene Sets	R-HSA-202427	Phosphorylation of CD3 and TCR zeta chains	-2.24386	-0.499938	3/22	3113,3115,3125	HLA-DPA1,HLA-DPB1,HLA-DRB3
1_Member	KEGG Pathway	hsa04640	Hematopoietic cell lineage	-2.22834	-0.492431	6/97	960,3108,3113,3115,3125,7066	CD44,HLA-DMA,HLA-DPA1,HLA-DPB1,HLA-DRB3,THPO
1_Member	Reactome Gene Sets	R-HSA-388841	Costimulation by the CD28 family	-2.21716	-0.48576	5/69	940,942,3113,3115,3125	CD28,CD86,HLA-DPA1,HLA-DPB1,HLA-DRB3
1_Member	Reactome Gene Sets	R-HSA-389948	PD-1 signaling	-2.18853	-0.469764	3/23	3113,3115,3125	HLA-DPA1,HLA-DPB1,HLA-DRB3
1_Member	GO Biological Processes	GO:0002250	adaptive immune response	-2.12898	-0.436218	21/696	940,942,970,3105,3108,3113,3115,3125,3134,3458,3593,3665,5551,5579,7133,7454,8417,51561,51744,51752,54900	CD28,CD86,CD70,HLA-A,HLA-DMA,HLA-DPA1,HLA-DPB1,HLA-DRB3,HLA-F,IFNG,IL12B,IRF7,PRF1,PRKCB,TNFRSF1B,WAS,STX7,IL23A,CD244,ERAP1,LAX1
2_Summary	KEGG Pathway	hsa05322	Systemic lupus erythematosus	-7.24811	-3.57033	14/133	940,942,2214,3108,3113,3115,3125,3458,8334,8337,8360,8364,8368,85236,864,6932,7088,65057,1026,1789,2672,2010,5579,8021,10762,1025,2494,3326,23112,1956,2309,404672,10123,340665,1232,1234,3105,3134,3665,9519,2332,5604,25855,8971,6659,440193,26088,23429,28996,6880,64769,117144,5465,4204,3930,6232,23383,29922,84131,677,6348,7704,7066,10163,3688,1052,2316,7454,80853	CD28,CD86,FCGR3A,HLA-DMA,HLA-DPA1,HLA-DPB1,HLA-DRB3,IFNG,H2AC6,H2AC18,H4C4,H4C3,H4C13,H2BC12,RUNX3,TCF7,TLE1,ACD,CDKN1A,DNMT3B,GFI1,EMD,PRKCB,NUP214,NUP50,CDK9,NR5A2,HSP90AB1,TNRC6B,EGFR,FOXO3,GTF2H5,ARL4C,CYP26C1,CCR3,CCR5,HLA-A,HLA-F,IRF7,TBPL1,FMR1,MAP2K1,BRMS1,H1-10,SOX4,CCDC88C,GGA1,RYBP,HIPK2,TAF9,MEAF6,CATSPER1,PPARA,MECP2,LBR,RPS27,MAU2,NME7,CEP78,ZFP36L1,CCL3,ZBTB16,THPO,WASF2,ITGB1,CEBP…
2_Member	KEGG Pathway	hsa05322	Systemic lupus erythematosus	-7.24811	-3.57033	14/133	940,942,2214,3108,3113,3115,3125,3458,8334,8337,8360,8364,8368,85236	CD28,CD86,FCGR3A,HLA-DMA,HLA-DPA1,HLA-DPB1,HLA-DRB3,IFNG,H2AC6,H2AC18,H4C4,H4C3,H4C13,H2BC12
2_Member	Reactome Gene Sets	R-HSA-201722	Formation of the beta-catenin:TCF transactivating complex	-4.64694	-2.0682	9/91	864,6932,7088,8334,8337,8360,8364,8368,85236	RUNX3,TCF7,TLE1,H2AC6,H2AC18,H4C4,H4C3,H4C13,H2BC12
2_Member	Reactome Gene Sets	R-HSA-171306	Packaging Of Telomere Ends	-4.60415	-2.06239	7/52	8334,8337,8360,8364,8368,65057,85236	H2AC6,H2AC18,H4C4,H4C3,H4C13,ACD,H2BC12
2_Member	Reactome Gene Sets	R-HSA-110330	Recognition and association of DNA glycosylase with site containing an affected purine	-4.39024	-1.9313	7/56	8334,8337,8360,8364,8368,65057,85236	H2AC6,H2AC18,H4C4,H4C3,H4C13,ACD,H2BC12
2_Member	Reactome Gene Sets	R-HSA-110331	Cleavage of the damaged purine	-4.39024	-1.9313	7/56	8334,8337,8360,8364,8368,65057,85236	H2AC6,H2AC18,H4C4,H4C3,H4C13,ACD,H2BC12
2_Member	Reactome Gene Sets	R-HSA-73927	Depurination	-4.39024	-1.9313	7/56	8334,8337,8360,8364,8368,65057,85236	H2AC6,H2AC18,H4C4,H4C3,H4C13,ACD,H2BC12
2_Member	Reactome Gene Sets	R-HSA-2559586	DNA Damage/Telomere Stress Induced Senescence	-4.22613	-1.82084	8/80	1026,8334,8337,8360,8364,8368,65057,85236	CDKN1A,H2AC6,H2AC18,H4C4,H4C3,H4C13,ACD,H2BC12
2_Member	Reactome Gene Sets	R-HSA-110328	Recognition and association of DNA glycosylase with site containing an affected pyrimidine	-4.14706	-1.77243	7/61	8334,8337,8360,8364,8368,65057,85236	H2AC6,H2AC18,H4C4,H4C3,H4C13,ACD,H2BC12
2_Member	Reactome Gene Sets	R-HSA-110329	Cleavage of the damaged pyrimidine	-4.14706	-1.77243	7/61	8334,8337,8360,8364,8368,65057,85236	H2AC6,H2AC18,H4C4,H4C3,H4C13,ACD,H2BC12
2_Member	Reactome Gene Sets	R-HSA-73928	Depyrimidination	-4.14706	-1.77243	7/61	8334,8337,8360,8364,8368,65057,85236	H2AC6,H2AC18,H4C4,H4C3,H4C13,ACD,H2BC12
2_Member	Reactome Gene Sets	R-HSA-73929	Base-Excision Repair, AP Site Formation	-4.05636	-1.6915	7/63	8334,8337,8360,8364,8368,65057,85236	H2AC6,H2AC18,H4C4,H4C3,H4C13,ACD,H2BC12
2_Member	Reactome Gene Sets	R-HSA-5334118	DNA methylation	-3.96905	-1.62307	7/65	1789,8334,8337,8360,8364,8368,85236	DNMT3B,H2AC6,H2AC18,H4C4,H4C3,H4C13,H2BC12
2_Member	Reactome Gene Sets	R-HSA-9616222	Transcriptional regulation of granulopoiesis	-3.86215	-1.54304	8/90	1026,2672,8334,8337,8360,8364,8368,85236	CDKN1A,GFI1,H2AC6,H2AC18,H4C4,H4C3,H4C13,H2BC12
2_Member	Reactome Gene Sets	R-HSA-68875	Mitotic Prophase	-3.83018	-1.51539	10/142	2010,5579,8021,8334,8337,8360,8364,8368,10762,85236	EMD,PRKCB,NUP214,H2AC6,H2AC18,H4C4,H4C3,H4C13,NUP50,H2BC12
2_Member	Reactome Gene Sets	R-HSA-212300	PRC2 methylates histones and DNA	-3.64962	-1.40657	7/73	1789,8334,8337,8360,8364,8368,85236	DNMT3B,H2AC6,H2AC18,H4C4,H4C3,H4C13,H2BC12
2_Member	Reactome Gene Sets	R-HSA-9018519	Estrogen-dependent gene expression	-3.63582	-1.40657	10/150	1025,2494,3326,8334,8337,8360,8364,8368,23112,85236	CDK9,NR5A2,HSP90AB1,H2AC6,H2AC18,H4C4,H4C3,H4C13,TNRC6B,H2BC12
2_Member	Reactome Gene Sets	R-HSA-1221632	Meiotic synapsis	-3.43675	-1.25084	7/79	8334,8337,8360,8364,8368,65057,85236	H2AC6,H2AC18,H4C4,H4C3,H4C13,ACD,H2BC12
2_Member	Reactome Gene Sets	R-HSA-8939211	ESR-mediated signaling	-3.38134	-1.21224	12/223	1025,1956,2309,2494,3326,8334,8337,8360,8364,8368,23112,85236	CDK9,EGFR,FOXO3,NR5A2,HSP90AB1,H2AC6,H2AC18,H4C4,H4C3,H4C13,TNRC6B,H2BC12
2_Member	Reactome Gene Sets	R-HSA-5578749	Transcriptional regulation by small RNAs	-3.37298	-1.21224	8/106	8021,8334,8337,8360,8364,8368,10762,85236	NUP214,H2AC6,H2AC18,H4C4,H4C3,H4C13,NUP50,H2BC12
2_Member	Reactome Gene Sets	R-HSA-211000	Gene Silencing by RNA	-3.30334	-1.15742	9/136	8021,8334,8337,8360,8364,8368,10762,23112,85236	NUP214,H2AC6,H2AC18,H4C4,H4C3,H4C13,NUP50,TNRC6B,H2BC12
2_Member	Reactome Gene Sets	R-HSA-427413	NoRC negatively regulates rRNA expression	-3.29158	-1.14969	8/109	1789,8334,8337,8360,8364,8368,85236,404672	DNMT3B,H2AC6,H2AC18,H4C4,H4C3,H4C13,H2BC12,GTF2H5
2_Member	Reactome Gene Sets	R-HSA-9006931	Signaling by Nuclear Receptors	-3.23847	-1.11249	14/299	1025,1956,2309,2494,3326,8334,8337,8360,8364,8368,10123,23112,85236,340665	CDK9,EGFR,FOXO3,NR5A2,HSP90AB1,H2AC6,H2AC18,H4C4,H4C3,H4C13,ARL4C,TNRC6B,H2BC12,CYP26C1
2_Member	Reactome Gene Sets	R-HSA-5250941	Negative epigenetic regulation of rRNA expression	-3.21297	-1.09253	8/112	1789,8334,8337,8360,8364,8368,85236,404672	DNMT3B,H2AC6,H2AC18,H4C4,H4C3,H4C13,H2BC12,GTF2H5
2_Member	KEGG Pathway	hsa05203	Viral carcinogenesis	-3.20607	-1.09109	11/201	1026,1232,1234,3105,3134,3665,8360,8364,8368,9519,85236	CDKN1A,CCR3,CCR5,HLA-A,HLA-F,IRF7,H4C4,H4C3,H4C13,TBPL1,H2BC12
2_Member	Reactome Gene Sets	R-HSA-73728	RNA Polymerase I Promoter Opening	-3.18478	-1.08643	6/63	8334,8337,8360,8364,8368,85236	H2AC6,H2AC18,H4C4,H4C3,H4C13,H2BC12
2_Member	GO Biological Processes	GO:0060964	regulation of gene silencing by miRNA	-3.16205	-1.0734	8/114	1956,2332,5604,8021,8360,8364,8368,10762	EGFR,FMR1,MAP2K1,NUP214,H4C4,H4C3,H4C13,NUP50
2_Member	Reactome Gene Sets	R-HSA-157579	Telomere Maintenance	-3.09385	-1.02272	7/90	8334,8337,8360,8364,8368,65057,85236	H2AC6,H2AC18,H4C4,H4C3,H4C13,ACD,H2BC12
2_Member	Reactome Gene Sets	R-HSA-73772	RNA Polymerase I Promoter Escape	-3.06529	-0.999742	7/91	8334,8337,8360,8364,8368,85236,404672	H2AC6,H2AC18,H4C4,H4C3,H4C13,H2BC12,GTF2H5
2_Member	GO Biological Processes	GO:0060147	regulation of posttranscriptional gene silencing	-3.06358	-0.999742	8/118	1956,2332,5604,8021,8360,8364,8368,10762	EGFR,FMR1,MAP2K1,NUP214,H4C4,H4C3,H4C13,NUP50
2_Member	GO Biological Processes	GO:0060966	regulation of gene silencing by RNA	-3.06358	-0.999742	8/118	1956,2332,5604,8021,8360,8364,8368,10762	EGFR,FMR1,MAP2K1,NUP214,H4C4,H4C3,H4C13,NUP50
2_Member	Reactome Gene Sets	R-HSA-5625886	Activated PKN1 stimulates transcription of AR (androgen receptor) regulated genes KLK2 and KLK3	-3.04221	-0.983177	6/67	8334,8337,8360,8364,8368,85236	H2AC6,H2AC18,H4C4,H4C3,H4C13,H2BC12
2_Member	Reactome Gene Sets	R-HSA-73884	Base Excision Repair	-3.03712	-0.983014	7/92	8334,8337,8360,8364,8368,65057,85236	H2AC6,H2AC18,H4C4,H4C3,H4C13,ACD,H2BC12
2_Member	Reactome Gene Sets	R-HSA-1912408	Pre-NOTCH Transcription and Translation	-3.00933	-0.963238	7/93	8334,8337,8360,8364,8368,23112,85236	H2AC6,H2AC18,H4C4,H4C3,H4C13,TNRC6B,H2BC12
2_Member	Reactome Gene Sets	R-HSA-427359	SIRT1 negatively regulates rRNA expression	-3.00819	-0.963238	6/68	8334,8337,8360,8364,8368,85236	H2AC6,H2AC18,H4C4,H4C3,H4C13,H2BC12
2_Member	Reactome Gene Sets	R-HSA-3214815	HDACs deacetylate histones	-2.98191	-0.950609	7/94	8334,8337,8360,8364,8368,25855,85236	H2AC6,H2AC18,H4C4,H4C3,H4C13,BRMS1,H2BC12
2_Member	Reactome Gene Sets	R-HSA-8936459	RUNX1 regulates genes involved in megakaryocyte differentiation and platelet function	-2.90183	-0.902874	7/97	8334,8337,8360,8364,8368,23112,85236	H2AC6,H2AC18,H4C4,H4C3,H4C13,TNRC6B,H2BC12
2_Member	GO Biological Processes	GO:0060968	regulation of gene silencing	-2.84008	-0.855426	9/158	1956,2332,5604,8021,8360,8364,8368,8971,10762	EGFR,FMR1,MAP2K1,NUP214,H4C4,H4C3,H4C13,H1-10,NUP50
2_Member	Reactome Gene Sets	R-HSA-2299718	Condensation of Prophase Chromosomes	-2.81616	-0.841783	6/74	8334,8337,8360,8364,8368,85236	H2AC6,H2AC18,H4C4,H4C3,H4C13,H2BC12
2_Member	Reactome Gene Sets	R-HSA-606279	Deposition of new CENPA-containing nucleosomes at the centromere	-2.81616	-0.841783	6/74	8334,8337,8360,8364,8368,85236	H2AC6,H2AC18,H4C4,H4C3,H4C13,H2BC12
2_Member	Reactome Gene Sets	R-HSA-774815	Nucleosome assembly	-2.81616	-0.841783	6/74	8334,8337,8360,8364,8368,85236	H2AC6,H2AC18,H4C4,H4C3,H4C13,H2BC12
2_Member	Reactome Gene Sets	R-HSA-427389	ERCC6 (CSB) and EHMT2 (G9a) positively regulate rRNA expression	-2.72723	-0.786519	6/77	8334,8337,8360,8364,8368,85236	H2AC6,H2AC18,H4C4,H4C3,H4C13,H2BC12
2_Member	Reactome Gene Sets	R-HSA-201681	TCF dependent signaling in response to WNT	-2.68899	-0.75905	11/233	864,6659,6932,7088,8334,8337,8360,8364,8368,85236,440193	RUNX3,SOX4,TCF7,TLE1,H2AC6,H2AC18,H4C4,H4C3,H4C13,H2BC12,CCDC88C
2_Member	Reactome Gene Sets	R-HSA-1912422	Pre-NOTCH Expression and Processing	-2.61058	-0.70991	7/109	8334,8337,8360,8364,8368,23112,85236	H2AC6,H2AC18,H4C4,H4C3,H4C13,TNRC6B,H2BC12
2_Member	Reactome Gene Sets	R-HSA-977225	Amyloid fiber formation	-2.61058	-0.70991	7/109	8334,8337,8360,8364,8368,26088,85236	H2AC6,H2AC18,H4C4,H4C3,H4C13,GGA1,H2BC12
2_Member	Reactome Gene Sets	R-HSA-8878171	Transcriptional regulation by RUNX1	-2.60331	-0.705813	11/239	3458,5579,8334,8337,8360,8364,8368,23112,23429,28996,85236	IFNG,PRKCB,H2AC6,H2AC18,H4C4,H4C3,H4C13,TNRC6B,RYBP,HIPK2,H2BC12
2_Member	Reactome Gene Sets	R-HSA-2559582	Senescence-Associated Secretory Phenotype (SASP)	-2.56606	-0.677958	7/111	1026,8334,8337,8360,8364,8368,85236	CDKN1A,H2AC6,H2AC18,H4C4,H4C3,H4C13,H2BC12
2_Member	Reactome Gene Sets	R-HSA-73854	RNA Polymerase I Promoter Clearance	-2.56606	-0.677958	7/111	8334,8337,8360,8364,8368,85236,404672	H2AC6,H2AC18,H4C4,H4C3,H4C13,H2BC12,GTF2H5
2_Member	Reactome Gene Sets	R-HSA-3214847	HATs acetylate histones	-2.55245	-0.666313	8/142	6880,8334,8337,8360,8364,8368,64769,85236	TAF9,H2AC6,H2AC18,H4C4,H4C3,H4C13,MEAF6,H2BC12
2_Member	Reactome Gene Sets	R-HSA-1474165	Reproduction	-2.53369	-0.655493	8/143	8334,8337,8360,8364,8368,65057,85236,117144	H2AC6,H2AC18,H4C4,H4C3,H4C13,ACD,H2BC12,CATSPER1
2_Member	Reactome Gene Sets	R-HSA-73864	RNA Polymerase I Transcription	-2.50123	-0.641432	7/114	8334,8337,8360,8364,8368,85236,404672	H2AC6,H2AC18,H4C4,H4C3,H4C13,H2BC12,GTF2H5
2_Member	GO Biological Processes	GO:0045653	negative regulation of megakaryocyte differentiation	-2.49814	-0.641432	3/18	8360,8364,8368	H4C4,H4C3,H4C13
2_Member	Reactome Gene Sets	R-HSA-912446	Meiotic recombination	-2.48447	-0.633713	6/86	8334,8337,8360,8364,8368,85236	H2AC6,H2AC18,H4C4,H4C3,H4C13,H2BC12
2_Member	Reactome Gene Sets	R-HSA-3108232	SUMO E3 ligases SUMOylate target proteins	-2.42533	-0.592651	9/182	1789,2494,5465,8021,8360,8364,8368,10762,28996	DNMT3B,NR5A2,PPARA,NUP214,H4C4,H4C3,H4C13,NUP50,HIPK2
2_Member	Reactome Gene Sets	R-HSA-1500620	Meiosis	-2.41819	-0.592054	7/118	8334,8337,8360,8364,8368,65057,85236	H2AC6,H2AC18,H4C4,H4C3,H4C13,ACD,H2BC12
2_Member	Reactome Gene Sets	R-HSA-73886	Chromosome Maintenance	-2.41819	-0.592054	7/118	8334,8337,8360,8364,8368,65057,85236	H2AC6,H2AC18,H4C4,H4C3,H4C13,ACD,H2BC12
2_Member	Reactome Gene Sets	R-HSA-212165	Epigenetic regulation of gene expression	-2.38979	-0.575831	8/151	1789,8334,8337,8360,8364,8368,85236,404672	DNMT3B,H2AC6,H2AC18,H4C4,H4C3,H4C13,H2BC12,GTF2H5
2_Member	Reactome Gene Sets	R-HSA-195721	Signaling by WNT	-2.36854	-0.561823	13/332	864,5579,6659,6932,7088,8334,8337,8360,8364,8368,23112,85236,440193	RUNX3,PRKCB,SOX4,TCF7,TLE1,H2AC6,H2AC18,H4C4,H4C3,H4C13,TNRC6B,H2BC12,CCDC88C
2_Member	Reactome Gene Sets	R-HSA-5250924	B-WICH complex positively regulates rRNA expression	-2.36311	-0.561823	6/91	8334,8337,8360,8364,8368,85236	H2AC6,H2AC18,H4C4,H4C3,H4C13,H2BC12
2_Member	Reactome Gene Sets	R-HSA-2990846	SUMOylation	-2.33348	-0.544575	9/188	1789,2494,5465,8021,8360,8364,8368,10762,28996	DNMT3B,NR5A2,PPARA,NUP214,H4C4,H4C3,H4C13,NUP50,HIPK2
2_Member	GO Biological Processes	GO:0045814	negative regulation of gene expression, epigenetic	-2.32171	-0.539162	8/155	1789,4204,8334,8337,8360,8364,8368,8971	DNMT3B,MECP2,H2AC6,H2AC18,H4C4,H4C3,H4C13,H1-10
2_Member	Reactome Gene Sets	R-HSA-68886	M Phase	-2.30912	-0.53284	15/417	2010,3930,5579,6232,8021,8334,8337,8360,8364,8368,10762,23383,29922,84131,85236	EMD,LBR,PRKCB,RPS27,NUP214,H2AC6,H2AC18,H4C4,H4C3,H4C13,NUP50,MAU2,NME7,CEP78,H2BC12
2_Member	GO Biological Processes	GO:0045638	negative regulation of myeloid cell differentiation	-2.29433	-0.529109	6/94	677,6348,7704,8360,8364,8368	ZFP36L1,CCL3,ZBTB16,H4C4,H4C3,H4C13
2_Member	Reactome Gene Sets	R-HSA-5625740	RHO GTPases activate PKNs	-2.27203	-0.519953	6/95	8334,8337,8360,8364,8368,85236	H2AC6,H2AC18,H4C4,H4C3,H4C13,H2BC12
2_Member	Reactome Gene Sets	R-HSA-2559580	Oxidative Stress Induced Senescence	-2.24436	-0.499938	7/127	8334,8337,8360,8364,8368,23112,85236	H2AC6,H2AC18,H4C4,H4C3,H4C13,TNRC6B,H2BC12
2_Member	Reactome Gene Sets	R-HSA-2559583	Cellular Senescence	-2.18942	-0.469764	9/198	1026,8334,8337,8360,8364,8368,23112,65057,85236	CDKN1A,H2AC6,H2AC18,H4C4,H4C3,H4C13,TNRC6B,ACD,H2BC12
2_Member	GO Biological Processes	GO:0030219	megakaryocyte differentiation	-2.1858	-0.469764	6/99	7066,8360,8364,8368,10163,23112	THPO,H4C4,H4C3,H4C13,WASF2,TNRC6B
2_Member	Reactome Gene Sets	R-HSA-9609690	HCMV Early Events	-2.17894	-0.464062	10/235	1956,3688,8021,8334,8337,8360,8364,8368,10762,85236	EGFR,ITGB1,NUP214,H2AC6,H2AC18,H4C4,H4C3,H4C13,NUP50,H2BC12
2_Member	Reactome Gene Sets	R-HSA-4551638	SUMOylation of chromatin organization proteins	-2.16503	-0.456509	5/71	8021,8360,8364,8368,10762	NUP214,H4C4,H4C3,H4C13,NUP50
2_Member	Reactome Gene Sets	R-HSA-9610379	HCMV Late Events	-2.10797	-0.427624	9/204	1052,8021,8334,8337,8360,8364,8368,10762,85236	CEBPD,NUP214,H2AC6,H2AC18,H4C4,H4C3,H4C13,NUP50,H2BC12
2_Member	Reactome Gene Sets	R-HSA-5250913	Positive epigenetic regulation of rRNA expression	-2.02634	-0.377481	6/107	8334,8337,8360,8364,8368,85236	H2AC6,H2AC18,H4C4,H4C3,H4C13,H2BC12
2_Member	Reactome Gene Sets	R-HSA-195258	RHO GTPase Effectors	-2.01386	-0.366854	12/327	2316,3688,5579,6232,7454,8334,8337,8360,8364,8368,10163,85236	FLNA,ITGB1,PRKCB,RPS27,WAS,H2AC6,H2AC18,H4C4,H4C3,H4C13,WASF2,H2BC12
2_Member	Reactome Gene Sets	R-HSA-3214842	HDMs demethylate histones	-2.00841	-0.366025	4/50	8360,8364,8368,80853	H4C4,H4C3,H4C13,KDM7A
2_Member	GO Biological Processes	GO:0006342	chromatin silencing	-2.00481	-0.365075	7/141	4204,8334,8337,8360,8364,8368,8971	MECP2,H2AC6,H2AC18,H4C4,H4C3,H4C13,H1-10
3_Summary	GO Biological Processes	GO:0019083	viral transcription	-6.47191	-2.9979	15/177	1025,6129,6139,6159,6167,6173,6189,6229,6232,6348,8021,10762,11224,25873,51763,6729,8669,467,1026,3326,6009,7323,8334,8337,8360,8364,8368,10670,10963,23112,65057,85236,2332,9451,22927,9255,64928,124995,677,53918,55795,8148,56829,79899,2316,3458,6721,9648,51555,59286,83752,7133,60412,940,1956,2309,3029,5813,6659,9991,64215,78988,80325,4864,26088,8971,1890,5465,7378,55809,5831,54498,57407,85007,267…	CDK9,RPL7,RPL17,RPL29,RPL37,RPL36A,RPS3A,RPS24,RPS27,CCL3,NUP214,NUP50,RPL35,RPL36,INPP5K,SRP54,EIF3J,ATF3,CDKN1A,HSP90AB1,RHEB,UBE2D3,H2AC6,H2AC18,H4C4,H4C3,H4C13,RRAGA,STIP1,TNRC6B,ACD,H2BC12,FMR1,EIF2AK3,HABP4,AIMP1,MRPL14,MRPL10,ZFP36L1,PELO,PCID2,TAF15,ZC3HAV1,PRR5L,FLNA,IFNG,SREBF2,GCC2,PEX5L,UBL5,LONP2,TNFRSF1B,EXOC4,CD28,EGFR,FOXO3,HAGH,PURA,SOX4,PTBP3,DNAJC1,MRPL57,ABTB1,NPC1,GGA1,H1-10,…
3_Member	GO Biological Processes	GO:0019083	viral transcription	-6.47191	-2.9979	15/177	1025,6129,6139,6159,6167,6173,6189,6229,6232,6348,8021,10762,11224,25873,51763	CDK9,RPL7,RPL17,RPL29,RPL37,RPL36A,RPS3A,RPS24,RPS27,CCL3,NUP214,NUP50,RPL35,RPL36,INPP5K
3_Member	GO Biological Processes	GO:0006614	SRP-dependent cotranslational protein targeting to membrane	-6.24009	-2.87422	11/95	6129,6139,6159,6167,6173,6189,6229,6232,6729,11224,25873	RPL7,RPL17,RPL29,RPL37,RPL36A,RPS3A,RPS24,RPS27,SRP54,RPL35,RPL36
3_Member	GO Biological Processes	GO:0006613	cotranslational protein targeting to membrane	-6.05815	-2.87422	11/99	6129,6139,6159,6167,6173,6189,6229,6232,6729,11224,25873	RPL7,RPL17,RPL29,RPL37,RPL36A,RPS3A,RPS24,RPS27,SRP54,RPL35,RPL36
3_Member	CORUM	CORUM:306	Ribosome, cytoplasmic	-6.03621	-2.87422	10/80	6129,6139,6159,6167,6173,6189,6229,6232,11224,25873	RPL7,RPL17,RPL29,RPL37,RPL36A,RPS3A,RPS24,RPS27,RPL35,RPL36
3_Member	Reactome Gene Sets	R-HSA-72689	Formation of a pool of free 40S subunits	-5.97047	-2.87422	11/101	6129,6139,6159,6167,6173,6189,6229,6232,8669,11224,25873	RPL7,RPL17,RPL29,RPL37,RPL36A,RPS3A,RPS24,RPS27,EIF3J,RPL35,RPL36
3_Member	Reactome Gene Sets	R-HSA-9633012	Response of EIF2AK4 (GCN2) to amino acid deficiency	-5.97047	-2.87422	11/101	467,6129,6139,6159,6167,6173,6189,6229,6232,11224,25873	ATF3,RPL7,RPL17,RPL29,RPL37,RPL36A,RPS3A,RPS24,RPS27,RPL35,RPL36
3_Member	GO Biological Processes	GO:0019080	viral gene expression	-5.96288	-2.87422	15/194	1025,6129,6139,6159,6167,6173,6189,6229,6232,6348,8021,10762,11224,25873,51763	CDK9,RPL7,RPL17,RPL29,RPL37,RPL36A,RPS3A,RPS24,RPS27,CCL3,NUP214,NUP50,RPL35,RPL36,INPP5K
3_Member	GO Biological Processes	GO:0045047	protein targeting to ER	-5.63975	-2.58328	11/109	6129,6139,6159,6167,6173,6189,6229,6232,6729,11224,25873	RPL7,RPL17,RPL29,RPL37,RPL36A,RPS3A,RPS24,RPS27,SRP54,RPL35,RPL36
3_Member	Reactome Gene Sets	R-HSA-156902	Peptide chain elongation	-5.60469	-2.58328	10/89	6129,6139,6159,6167,6173,6189,6229,6232,11224,25873	RPL7,RPL17,RPL29,RPL37,RPL36A,RPS3A,RPS24,RPS27,RPL35,RPL36
3_Member	Reactome Gene Sets	R-HSA-2262752	Cellular responses to stress	-5.60135	-2.58328	27/585	467,1026,3326,6009,6129,6139,6159,6167,6173,6189,6229,6232,7323,8021,8334,8337,8360,8364,8368,10670,10762,10963,11224,23112,25873,65057,85236	ATF3,CDKN1A,HSP90AB1,RHEB,RPL7,RPL17,RPL29,RPL37,RPL36A,RPS3A,RPS24,RPS27,UBE2D3,NUP214,H2AC6,H2AC18,H4C4,H4C3,H4C13,RRAGA,NUP50,STIP1,RPL35,TNRC6B,RPL36,ACD,H2BC12
3_Member	Reactome Gene Sets	R-HSA-156827	L13a-mediated translational silencing of Ceruloplasmin expression	-5.56167	-2.57274	11/111	6129,6139,6159,6167,6173,6189,6229,6232,8669,11224,25873	RPL7,RPL17,RPL29,RPL37,RPL36A,RPS3A,RPS24,RPS27,EIF3J,RPL35,RPL36
3_Member	Reactome Gene Sets	R-HSA-1799339	SRP-dependent cotranslational protein targeting to membrane	-5.52328	-2.57274	11/112	6129,6139,6159,6167,6173,6189,6229,6232,6729,11224,25873	RPL7,RPL17,RPL29,RPL37,RPL36A,RPS3A,RPS24,RPS27,SRP54,RPL35,RPL36
3_Member	Reactome Gene Sets	R-HSA-72706	GTP hydrolysis and joining of the 60S ribosomal subunit	-5.52328	-2.57274	11/112	6129,6139,6159,6167,6173,6189,6229,6232,8669,11224,25873	RPL7,RPL17,RPL29,RPL37,RPL36A,RPS3A,RPS24,RPS27,EIF3J,RPL35,RPL36
3_Member	GO Biological Processes	GO:0072599	establishment of protein localization to endoplasmic reticulum	-5.4853	-2.57274	11/113	6129,6139,6159,6167,6173,6189,6229,6232,6729,11224,25873	RPL7,RPL17,RPL29,RPL37,RPL36A,RPS3A,RPS24,RPS27,SRP54,RPL35,RPL36
3_Member	Reactome Gene Sets	R-HSA-156842	Eukaryotic Translation Elongation	-5.42945	-2.57274	10/93	6129,6139,6159,6167,6173,6189,6229,6232,11224,25873	RPL7,RPL17,RPL29,RPL37,RPL36A,RPS3A,RPS24,RPS27,RPL35,RPL36
3_Member	Reactome Gene Sets	R-HSA-2408557	Selenocysteine synthesis	-5.42945	-2.57274	10/93	6129,6139,6159,6167,6173,6189,6229,6232,11224,25873	RPL7,RPL17,RPL29,RPL37,RPL36A,RPS3A,RPS24,RPS27,RPL35,RPL36
3_Member	Reactome Gene Sets	R-HSA-72764	Eukaryotic Translation Termination	-5.42945	-2.57274	10/93	6129,6139,6159,6167,6173,6189,6229,6232,11224,25873	RPL7,RPL17,RPL29,RPL37,RPL36A,RPS3A,RPS24,RPS27,RPL35,RPL36
3_Member	Reactome Gene Sets	R-HSA-8953897	Cellular responses to external stimuli	-5.41109	-2.56911	27/599	467,1026,3326,6009,6129,6139,6159,6167,6173,6189,6229,6232,7323,8021,8334,8337,8360,8364,8368,10670,10762,10963,11224,23112,25873,65057,85236	ATF3,CDKN1A,HSP90AB1,RHEB,RPL7,RPL17,RPL29,RPL37,RPL36A,RPS3A,RPS24,RPS27,UBE2D3,NUP214,H2AC6,H2AC18,H4C4,H4C3,H4C13,RRAGA,NUP50,STIP1,RPL35,TNRC6B,RPL36,ACD,H2BC12
3_Member	Reactome Gene Sets	R-HSA-975956	Nonsense Mediated Decay (NMD) independent of the Exon Junction Complex (EJC)	-5.34522	-2.51747	10/95	6129,6139,6159,6167,6173,6189,6229,6232,11224,25873	RPL7,RPL17,RPL29,RPL37,RPL36A,RPS3A,RPS24,RPS27,RPL35,RPL36
3_Member	GO Biological Processes	GO:0006413	translational initiation	-5.30739	-2.50082	14/192	2332,6129,6139,6159,6167,6173,6189,6229,6232,8669,9451,11224,22927,25873	FMR1,RPL7,RPL17,RPL29,RPL37,RPL36A,RPS3A,RPS24,RPS27,EIF3J,EIF2AK3,RPL35,HABP4,RPL36
3_Member	Reactome Gene Sets	R-HSA-2408522	Selenoamino acid metabolism	-5.30141	-2.50082	11/118	6129,6139,6159,6167,6173,6189,6229,6232,9255,11224,25873	RPL7,RPL17,RPL29,RPL37,RPL36A,RPS3A,RPS24,RPS27,AIMP1,RPL35,RPL36
3_Member	Reactome Gene Sets	R-HSA-72613	Eukaryotic Translation Initiation	-5.26579	-2.49075	11/119	6129,6139,6159,6167,6173,6189,6229,6232,8669,11224,25873	RPL7,RPL17,RPL29,RPL37,RPL36A,RPS3A,RPS24,RPS27,EIF3J,RPL35,RPL36
3_Member	Reactome Gene Sets	R-HSA-72737	Cap-dependent Translation Initiation	-5.26579	-2.49075	11/119	6129,6139,6159,6167,6173,6189,6229,6232,8669,11224,25873	RPL7,RPL17,RPL29,RPL37,RPL36A,RPS3A,RPS24,RPS27,EIF3J,RPL35,RPL36
3_Member	Reactome Gene Sets	R-HSA-168273	Influenza Viral RNA Transcription and Replication	-5.18968	-2.43878	12/145	6129,6139,6159,6167,6173,6189,6229,6232,8021,10762,11224,25873	RPL7,RPL17,RPL29,RPL37,RPL36A,RPS3A,RPS24,RPS27,NUP214,NUP50,RPL35,RPL36
3_Member	Reactome Gene Sets	R-HSA-192823	Viral mRNA Translation	-5.14374	-2.40441	10/100	6129,6139,6159,6167,6173,6189,6229,6232,11224,25873	RPL7,RPL17,RPL29,RPL37,RPL36A,RPS3A,RPS24,RPS27,RPL35,RPL36
3_Member	KEGG Pathway	hsa03010	Ribosome	-4.95109	-2.26484	12/153	6129,6139,6159,6167,6173,6189,6229,6232,11224,25873,64928,124995	RPL7,RPL17,RPL29,RPL37,RPL36A,RPS3A,RPS24,RPS27,RPL35,RPL36,MRPL14,MRPL10
3_Member	CORUM	CORUM:308	60S ribosomal subunit, cytoplasmic	-4.90066	-2.24431	7/47	6129,6139,6159,6167,6173,11224,25873	RPL7,RPL17,RPL29,RPL37,RPL36A,RPL35,RPL36
3_Member	GO Biological Processes	GO:0000956	nuclear-transcribed mRNA catabolic process	-4.86232	-2.23341	14/210	677,6129,6139,6159,6167,6173,6189,6229,6232,11224,23112,25873,53918,55795	ZFP36L1,RPL7,RPL17,RPL29,RPL37,RPL36A,RPS3A,RPS24,RPS27,RPL35,TNRC6B,RPL36,PELO,PCID2
3_Member	GO Biological Processes	GO:0006402	mRNA catabolic process	-4.73551	-2.12024	19/370	677,2332,6129,6139,6159,6167,6173,6189,6229,6232,8021,8148,11224,23112,25873,53918,55795,56829,79899	ZFP36L1,FMR1,RPL7,RPL17,RPL29,RPL37,RPL36A,RPS3A,RPS24,RPS27,NUP214,TAF15,RPL35,TNRC6B,RPL36,PELO,PCID2,ZC3HAV1,PRR5L
3_Member	GO Biological Processes	GO:0072594	establishment of protein localization to organelle	-4.66884	-2.07401	24/548	1026,2316,3326,3458,6129,6139,6159,6167,6173,6189,6229,6232,6721,6729,7323,8021,9648,10762,11224,25873,51555,59286,65057,83752	CDKN1A,FLNA,HSP90AB1,IFNG,RPL7,RPL17,RPL29,RPL37,RPL36A,RPS3A,RPS24,RPS27,SREBF2,SRP54,UBE2D3,NUP214,GCC2,NUP50,RPL35,RPL36,PEX5L,UBL5,ACD,LONP2
3_Member	GO Biological Processes	GO:0070972	protein localization to endoplasmic reticulum	-4.62288	-2.06239	11/139	6129,6139,6159,6167,6173,6189,6229,6232,6729,11224,25873	RPL7,RPL17,RPL29,RPL37,RPL36A,RPS3A,RPS24,RPS27,SRP54,RPL35,RPL36
3_Member	Reactome Gene Sets	R-HSA-927802	Nonsense-Mediated Decay (NMD)	-4.60641	-2.06239	10/115	6129,6139,6159,6167,6173,6189,6229,6232,11224,25873	RPL7,RPL17,RPL29,RPL37,RPL36A,RPS3A,RPS24,RPS27,RPL35,RPL36
3_Member	Reactome Gene Sets	R-HSA-975957	Nonsense Mediated Decay (NMD) enhanced by the Exon Junction Complex (EJC)	-4.60641	-2.06239	10/115	6129,6139,6159,6167,6173,6189,6229,6232,11224,25873	RPL7,RPL17,RPL29,RPL37,RPL36A,RPS3A,RPS24,RPS27,RPL35,RPL36
3_Member	GO Biological Processes	GO:0006401	RNA catabolic process	-4.60334	-2.06239	20/412	677,2332,6129,6139,6159,6167,6173,6189,6229,6232,7133,8021,8148,11224,23112,25873,53918,55795,56829,79899	ZFP36L1,FMR1,RPL7,RPL17,RPL29,RPL37,RPL36A,RPS3A,RPS24,RPS27,TNFRSF1B,NUP214,TAF15,RPL35,TNRC6B,RPL36,PELO,PCID2,ZC3HAV1,PRR5L
3_Member	Reactome Gene Sets	R-HSA-168255	Influenza Infection	-4.5954	-2.06163	12/166	6129,6139,6159,6167,6173,6189,6229,6232,8021,10762,11224,25873	RPL7,RPL17,RPL29,RPL37,RPL36A,RPS3A,RPS24,RPS27,NUP214,NUP50,RPL35,RPL36
3_Member	GO Biological Processes	GO:0006612	protein targeting to membrane	-4.5801	-2.05339	13/194	6129,6139,6159,6167,6173,6189,6229,6232,6729,11224,25873,51763,60412	RPL7,RPL17,RPL29,RPL37,RPL36A,RPS3A,RPS24,RPS27,SRP54,RPL35,RPL36,INPP5K,EXOC4
3_Member	GO Biological Processes	GO:0043043	peptide biosynthetic process	-4.52149	-2.02193	29/749	677,940,1956,2309,2332,3029,5813,6129,6139,6159,6167,6173,6189,6229,6232,6659,8669,9255,9451,9991,11224,22927,23112,25873,64215,64928,78988,80325,124995	ZFP36L1,CD28,EGFR,FOXO3,FMR1,HAGH,PURA,RPL7,RPL17,RPL29,RPL37,RPL36A,RPS3A,RPS24,RPS27,SOX4,EIF3J,AIMP1,EIF2AK3,PTBP3,RPL35,HABP4,TNRC6B,RPL36,DNAJC1,MRPL14,MRPL57,ABTB1,MRPL10
3_Member	GO Biological Processes	GO:0000184	nuclear-transcribed mRNA catabolic process, nonsense-mediated decay	-4.4463	-1.95326	10/120	6129,6139,6159,6167,6173,6189,6229,6232,11224,25873	RPL7,RPL17,RPL29,RPL37,RPL36A,RPS3A,RPS24,RPS27,RPL35,RPL36
3_Member	Reactome Gene Sets	R-HSA-72766	Translation	-4.43073	-1.94414	16/291	6129,6139,6159,6167,6173,6189,6229,6232,6729,8669,9255,11224,25873,64928,78988,124995	RPL7,RPL17,RPL29,RPL37,RPL36A,RPS3A,RPS24,RPS27,SRP54,EIF3J,AIMP1,RPL35,RPL36,MRPL14,MRPL57,MRPL10
3_Member	GO Biological Processes	GO:0006412	translation	-4.38606	-1.9313	28/723	677,940,1956,2309,2332,5813,6129,6139,6159,6167,6173,6189,6229,6232,6659,8669,9255,9451,9991,11224,22927,23112,25873,64215,64928,78988,80325,124995	ZFP36L1,CD28,EGFR,FOXO3,FMR1,PURA,RPL7,RPL17,RPL29,RPL37,RPL36A,RPS3A,RPS24,RPS27,SOX4,EIF3J,AIMP1,EIF2AK3,PTBP3,RPL35,HABP4,TNRC6B,RPL36,DNAJC1,MRPL14,MRPL57,ABTB1,MRPL10
3_Member	GO Biological Processes	GO:0090150	establishment of protein localization to membrane	-4.38117	-1.9313	17/326	1956,4864,6129,6139,6159,6167,6173,6189,6229,6232,6729,9648,11224,25873,26088,51763,60412	EGFR,NPC1,RPL7,RPL17,RPL29,RPL37,RPL36A,RPS3A,RPS24,RPS27,SRP54,GCC2,RPL35,RPL36,GGA1,INPP5K,EXOC4
3_Member	CORUM	CORUM:3055	Nop56p-associated pre-rRNA complex	-4.18528	-1.79559	9/104	6129,6139,6159,6173,6189,6229,8971,11224,25873	RPL7,RPL17,RPL29,RPL36A,RPS3A,RPS24,H1-10,RPL35,RPL36
3_Member	GO Biological Processes	GO:0006605	protein targeting	-3.91627	-1.57943	19/426	6129,6139,6159,6167,6173,6189,6229,6232,6721,6729,7323,9648,11224,25873,51555,51763,59286,60412,83752	RPL7,RPL17,RPL29,RPL37,RPL36A,RPS3A,RPS24,RPS27,SREBF2,SRP54,UBE2D3,GCC2,RPL35,RPL36,PEX5L,INPP5K,UBL5,EXOC4,LONP2
3_Member	GO Biological Processes	GO:0034655	nucleobase-containing compound catabolic process	-3.78593	-1.51193	25/664	677,1890,2332,3458,5465,6129,6139,6159,6167,6173,6189,6229,6232,7133,7378,8021,8148,10762,11224,23112,25873,53918,55795,56829,79899	ZFP36L1,TYMP,FMR1,IFNG,PPARA,RPL7,RPL17,RPL29,RPL37,RPL36A,RPS3A,RPS24,RPS27,TNFRSF1B,UPP1,NUP214,TAF15,NUP50,RPL35,TNRC6B,RPL36,PELO,PCID2,ZC3HAV1,PRR5L
3_Member	GO Biological Processes	GO:0046700	heterocycle catabolic process	-3.28982	-1.14969	25/717	677,1890,2332,3458,5465,6129,6139,6159,6167,6173,6189,6229,6232,7133,7378,8021,8148,10762,11224,23112,25873,53918,55795,56829,79899	ZFP36L1,TYMP,FMR1,IFNG,PPARA,RPL7,RPL17,RPL29,RPL37,RPL36A,RPS3A,RPS24,RPS27,TNFRSF1B,UPP1,NUP214,TAF15,NUP50,RPL35,TNRC6B,RPL36,PELO,PCID2,ZC3HAV1,PRR5L
3_Member	GO Biological Processes	GO:0044270	cellular nitrogen compound catabolic process	-3.28108	-1.14382	25/718	677,1890,2332,3458,5465,6129,6139,6159,6167,6173,6189,6229,6232,7133,7378,8021,8148,10762,11224,23112,25873,53918,55795,56829,79899	ZFP36L1,TYMP,FMR1,IFNG,PPARA,RPL7,RPL17,RPL29,RPL37,RPL36A,RPS3A,RPS24,RPS27,TNFRSF1B,UPP1,NUP214,TAF15,NUP50,RPL35,TNRC6B,RPL36,PELO,PCID2,ZC3HAV1,PRR5L
3_Member	GO Biological Processes	GO:1901361	organic cyclic compound catabolic process	-3.20951	-1.0918	26/768	677,1890,2332,3458,5465,6129,6139,6159,6167,6173,6189,6229,6232,7133,7378,8021,8148,10762,11224,23112,25873,53918,55795,55809,56829,79899	ZFP36L1,TYMP,FMR1,IFNG,PPARA,RPL7,RPL17,RPL29,RPL37,RPL36A,RPS3A,RPS24,RPS27,TNFRSF1B,UPP1,NUP214,TAF15,NUP50,RPL35,TNRC6B,RPL36,PELO,PCID2,TRERF1,ZC3HAV1,PRR5L
3_Member	Reactome Gene Sets	R-HSA-9010553	Regulation of expression of SLITs and ROBOs	-3.18461	-1.08643	10/171	6129,6139,6159,6167,6173,6189,6229,6232,11224,25873	RPL7,RPL17,RPL29,RPL37,RPL36A,RPS3A,RPS24,RPS27,RPL35,RPL36
3_Member	GO Biological Processes	GO:0019439	aromatic compound catabolic process	-3.17784	-1.08404	25/730	677,1890,2332,3458,5465,6129,6139,6159,6167,6173,6189,6229,6232,7133,7378,8021,8148,10762,11224,23112,25873,53918,55795,56829,79899	ZFP36L1,TYMP,FMR1,IFNG,PPARA,RPL7,RPL17,RPL29,RPL37,RPL36A,RPS3A,RPS24,RPS27,TNFRSF1B,UPP1,NUP214,TAF15,NUP50,RPL35,TNRC6B,RPL36,PELO,PCID2,ZC3HAV1,PRR5L
3_Member	Reactome Gene Sets	R-HSA-6791226	Major pathway of rRNA processing in the nucleolus and cytosol	-2.9057	-0.902874	10/186	6129,6139,6159,6167,6173,6189,6229,6232,11224,25873	RPL7,RPL17,RPL29,RPL37,RPL36A,RPS3A,RPS24,RPS27,RPL35,RPL36
3_Member	Reactome Gene Sets	R-HSA-71291	Metabolism of amino acids and derivatives	-2.75096	-0.804765	15/374	5831,6129,6139,6159,6167,6173,6189,6229,6232,9255,11224,25873,54498,57407,85007	PYCR1,RPL7,RPL17,RPL29,RPL37,RPL36A,RPS3A,RPS24,RPS27,AIMP1,RPL35,RPL36,SMOX,NMRAL1,PHYKPL
3_Member	Reactome Gene Sets	R-HSA-8868773	rRNA processing in the nucleus and cytosol	-2.73648	-0.793081	10/196	6129,6139,6159,6167,6173,6189,6229,6232,11224,25873	RPL7,RPL17,RPL29,RPL37,RPL36A,RPS3A,RPS24,RPS27,RPL35,RPL36
3_Member	Reactome Gene Sets	R-HSA-72312	rRNA processing	-2.57902	-0.6848	10/206	6129,6139,6159,6167,6173,6189,6229,6232,11224,25873	RPL7,RPL17,RPL29,RPL37,RPL36A,RPS3A,RPS24,RPS27,RPL35,RPL36
3_Member	Reactome Gene Sets	R-HSA-376176	Signaling by ROBO receptors	-2.40399	-0.584571	10/218	6129,6139,6159,6167,6173,6189,6229,6232,11224,25873	RPL7,RPL17,RPL29,RPL37,RPL36A,RPS3A,RPS24,RPS27,RPL35,RPL36
3_Member	GO Biological Processes	GO:0002181	cytoplasmic translation	-2.14438	-0.438453	6/101	2332,6139,6159,6173,8669,25873	FMR1,RPL17,RPL29,RPL36A,EIF3J,RPL36
3_Member	Reactome Gene Sets	R-HSA-9675108	Nervous system development	-2.03477	-0.384983	18/577	1956,2674,3326,3688,5604,5962,6129,6139,6159,6167,6173,6189,6229,6232,6721,11224,25873,57453	EGFR,GFRA1,HSP90AB1,ITGB1,MAP2K1,RDX,RPL7,RPL17,RPL29,RPL37,RPL36A,RPS3A,RPS24,RPS27,SREBF2,RPL35,RPL36,DSCAML1
4_Summary	GO Biological Processes	GO:0019221	cytokine-mediated signaling pathway	-6.14279	-2.87422	34/796	942,960,970,1026,1052,1230,1232,1234,2309,2672,3105,3113,3115,3125,3134,3326,3429,3437,3458,3593,3665,3688,3976,4089,6348,7066,7133,7737,8742,8887,10663,51561,54756,56928	CD86,CD44,CD70,CDKN1A,CEBPD,CCR1,CCR3,CCR5,FOXO3,GFI1,HLA-A,HLA-DPA1,HLA-DPB1,HLA-DRB3,HLA-F,HSP90AB1,IFI27,IFIT3,IFNG,IL12B,IRF7,ITGB1,LIF,SMAD4,CCL3,THPO,TNFRSF1B,RNF113A,TNFSF12,TAX1BP1,CXCR6,IL23A,IL17RD,SPPL2B
4_Member	GO Biological Processes	GO:0019221	cytokine-mediated signaling pathway	-6.14279	-2.87422	34/796	942,960,970,1026,1052,1230,1232,1234,2309,2672,3105,3113,3115,3125,3134,3326,3429,3437,3458,3593,3665,3688,3976,4089,6348,7066,7133,7737,8742,8887,10663,51561,54756,56928	CD86,CD44,CD70,CDKN1A,CEBPD,CCR1,CCR3,CCR5,FOXO3,GFI1,HLA-A,HLA-DPA1,HLA-DPB1,HLA-DRB3,HLA-F,HSP90AB1,IFI27,IFIT3,IFNG,IL12B,IRF7,ITGB1,LIF,SMAD4,CCL3,THPO,TNFRSF1B,RNF113A,TNFSF12,TAX1BP1,CXCR6,IL23A,IL17RD,SPPL2B
4_Member	Reactome Gene Sets	R-HSA-6785807	Interleukin-4 and Interleukin-13 signaling	-3.31839	-1.16955	8/108	1026,1052,2309,3593,3688,3976,7133,51561	CDKN1A,CEBPD,FOXO3,IL12B,ITGB1,LIF,TNFRSF1B,IL23A
5_Summary	GO Biological Processes	GO:0072657	protein localization to membrane	-6.02219	-2.87422	29/625	1956,2316,3458,3688,4323,4644,4864,5780,5962,6129,6139,6159,6167,6173,6189,6229,6232,6729,8417,9368,9648,11224,25873,26088,50848,51763,54434,60412,378884	EGFR,FLNA,IFNG,ITGB1,MMP14,MYO5A,NPC1,PTPN9,RDX,RPL7,RPL17,RPL29,RPL37,RPL36A,RPS3A,RPS24,RPS27,SRP54,STX7,SLC9A3R1,GCC2,RPL35,RPL36,GGA1,F11R,INPP5K,SSH1,EXOC4,NHLRC1
5_Member	GO Biological Processes	GO:0072657	protein localization to membrane	-6.02219	-2.87422	29/625	1956,2316,3458,3688,4323,4644,4864,5780,5962,6129,6139,6159,6167,6173,6189,6229,6232,6729,8417,9368,9648,11224,25873,26088,50848,51763,54434,60412,378884	EGFR,FLNA,IFNG,ITGB1,MMP14,MYO5A,NPC1,PTPN9,RDX,RPL7,RPL17,RPL29,RPL37,RPL36A,RPS3A,RPS24,RPS27,SRP54,STX7,SLC9A3R1,GCC2,RPL35,RPL36,GGA1,F11R,INPP5K,SSH1,EXOC4,NHLRC1
5_Member	GO Biological Processes	GO:0072659	protein localization to plasma membrane	-4.24087	-1.82505	15/270	1956,2316,3458,3688,4323,4644,5780,5962,8417,9368,9648,26088,50848,51763,378884	EGFR,FLNA,IFNG,ITGB1,MMP14,MYO5A,PTPN9,RDX,STX7,SLC9A3R1,GCC2,GGA1,F11R,INPP5K,NHLRC1
5_Member	GO Biological Processes	GO:1990778	protein localization to cell periphery	-3.39239	-1.21316	15/323	1956,2316,3458,3688,4323,4644,5780,5962,8417,9368,9648,26088,50848,51763,378884	EGFR,FLNA,IFNG,ITGB1,MMP14,MYO5A,PTPN9,RDX,STX7,SLC9A3R1,GCC2,GGA1,F11R,INPP5K,NHLRC1
5_Member	GO Biological Processes	GO:1903076	regulation of protein localization to plasma membrane	-2.90183	-0.902874	7/97	1956,3458,3688,4323,5780,8417,378884	EGFR,IFNG,ITGB1,MMP14,PTPN9,STX7,NHLRC1
5_Member	GO Biological Processes	GO:1904375	regulation of protein localization to cell periphery	-2.41819	-0.592054	7/118	1956,3458,3688,4323,5780,8417,378884	EGFR,IFNG,ITGB1,MMP14,PTPN9,STX7,NHLRC1
5_Member	GO Biological Processes	GO:1905475	regulation of protein localization to membrane	-2.31858	-0.538551	9/189	1956,3458,3688,4323,5780,8417,51763,54434,378884	EGFR,IFNG,ITGB1,MMP14,PTPN9,STX7,INPP5K,SSH1,NHLRC1
6_Summary	GO Biological Processes	GO:0046635	positive regulation of alpha-beta T cell activation	-5.98747	-2.87422	9/63	864,940,942,3105,3458,3593,7704,51561,64926,677,1230,2309,3665,3976,5579,6348,7066,8360,8364,8368,23112,3930,9644,9991,10163,28996,4323,55795,960,970,1026,3113,3115,3134,3688,5551,5813,6659,6932,7133,7454,51744,54900,84941,8417,5465,50848,18,5962,80709,8530,23208,2316,6251,3326,965,4089,4795,5552,8887,9451,57493,147372,85236,1234	RUNX3,CD28,CD86,HLA-A,IFNG,IL12B,ZBTB16,IL23A,RASAL3,ZFP36L1,CCR1,FOXO3,IRF7,LIF,PRKCB,CCL3,THPO,H4C4,H4C3,H4C13,TNRC6B,LBR,SH3PXD2A,PTBP3,WASF2,HIPK2,MMP14,PCID2,CD44,CD70,CDKN1A,HLA-DPA1,HLA-DPB1,HLA-F,ITGB1,PRF1,PURA,SOX4,TCF7,TNFRSF1B,WAS,CD244,LAX1,HSH2D,STX7,PPARA,F11R,ABAT,RDX,AKNA,CST7,SYT11,FLNA,RSU1,HSP90AB1,CD58,SMAD4,NFKBIL1,SRGN,TAX1BP1,EIF2AK3,HEG1,CCBE1,H2BC12,CCR5
6_Member	GO Biological Processes	GO:0046635	positive regulation of alpha-beta T cell activation	-5.98747	-2.87422	9/63	864,940,942,3105,3458,3593,7704,51561,64926	RUNX3,CD28,CD86,HLA-A,IFNG,IL12B,ZBTB16,IL23A,RASAL3
6_Member	GO Biological Processes	GO:0045637	regulation of myeloid cell differentiation	-5.07321	-2.35616	16/258	677,1230,2309,3458,3593,3665,3976,5579,6348,7066,7704,8360,8364,8368,23112,51561	ZFP36L1,CCR1,FOXO3,IFNG,IL12B,IRF7,LIF,PRKCB,CCL3,THPO,ZBTB16,H4C4,H4C3,H4C13,TNRC6B,IL23A
6_Member	GO Biological Processes	GO:0030099	myeloid cell differentiation	-4.95048	-2.26484	21/423	677,1230,2309,3458,3593,3665,3930,3976,5579,6348,7066,7704,8360,8364,8368,9644,9991,10163,23112,28996,51561	ZFP36L1,CCR1,FOXO3,IFNG,IL12B,IRF7,LBR,LIF,PRKCB,CCL3,THPO,ZBTB16,H4C4,H4C3,H4C13,SH3PXD2A,PTBP3,WASF2,TNRC6B,HIPK2,IL23A
6_Member	GO Biological Processes	GO:0051142	positive regulation of NK T cell proliferation	-4.73178	-2.12024	3/4	3593,51561,64926	IL12B,IL23A,RASAL3
6_Member	GO Biological Processes	GO:0046634	regulation of alpha-beta T cell activation	-4.5335	-2.02578	9/94	864,940,942,3105,3458,3593,7704,51561,64926	RUNX3,CD28,CD86,HLA-A,IFNG,IL12B,ZBTB16,IL23A,RASAL3
6_Member	GO Biological Processes	GO:1903708	positive regulation of hemopoiesis	-4.53341	-2.02578	13/196	677,864,942,1230,2309,3458,3593,3976,4323,7066,7704,51561,55795	ZFP36L1,RUNX3,CD86,CCR1,FOXO3,IFNG,IL12B,LIF,MMP14,THPO,ZBTB16,IL23A,PCID2
6_Member	GO Biological Processes	GO:0046649	lymphocyte activation	-4.53197	-2.02578	29/748	677,864,940,942,960,970,1026,3105,3113,3115,3134,3458,3593,3688,4323,5551,5579,5813,6659,6932,7133,7454,7704,51561,51744,54900,55795,64926,84941	ZFP36L1,RUNX3,CD28,CD86,CD44,CD70,CDKN1A,HLA-A,HLA-DPA1,HLA-DPB1,HLA-F,IFNG,IL12B,ITGB1,MMP14,PRF1,PRKCB,PURA,SOX4,TCF7,TNFRSF1B,WAS,ZBTB16,IL23A,CD244,LAX1,PCID2,RASAL3,HSH2D
6_Member	GO Biological Processes	GO:0051140	regulation of NK T cell proliferation	-4.33929	-1.90668	3/5	3593,51561,64926	IL12B,IL23A,RASAL3
6_Member	GO Biological Processes	GO:1902107	positive regulation of leukocyte differentiation	-4.26454	-1.84306	11/152	677,864,942,1230,3458,3593,3976,4323,7704,51561,55795	ZFP36L1,RUNX3,CD86,CCR1,IFNG,IL12B,LIF,MMP14,ZBTB16,IL23A,PCID2
6_Member	GO Biological Processes	GO:0002456	T cell mediated immunity	-4.18528	-1.79559	9/104	970,3105,3134,3593,5551,7133,7454,8417,51561	CD70,HLA-A,HLA-F,IL12B,PRF1,TNFRSF1B,WAS,STX7,IL23A
6_Member	GO Biological Processes	GO:1903706	regulation of hemopoiesis	-4.06135	-1.69164	21/487	677,864,940,942,1230,2309,3458,3593,3665,3976,4323,5579,6348,7066,7704,8360,8364,8368,23112,51561,55795	ZFP36L1,RUNX3,CD28,CD86,CCR1,FOXO3,IFNG,IL12B,IRF7,LIF,MMP14,PRKCB,CCL3,THPO,ZBTB16,H4C4,H4C3,H4C13,TNRC6B,IL23A,PCID2
6_Member	GO Biological Processes	GO:0007159	leukocyte cell-cell adhesion	-4.01732	-1.65725	17/349	864,940,942,960,970,3105,3113,3115,3458,3593,3688,5465,7704,50848,51561,54900,64926	RUNX3,CD28,CD86,CD44,CD70,HLA-A,HLA-DPA1,HLA-DPB1,IFNG,IL12B,ITGB1,PPARA,ZBTB16,F11R,IL23A,LAX1,RASAL3
6_Member	GO Biological Processes	GO:0022407	regulation of cell-cell adhesion	-3.96934	-1.62307	19/422	18,864,940,942,960,970,3105,3113,3115,3458,3593,5465,5962,7704,50848,51561,54900,64926,80709	ABAT,RUNX3,CD28,CD86,CD44,CD70,HLA-A,HLA-DPA1,HLA-DPB1,IFNG,IL12B,PPARA,RDX,ZBTB16,F11R,IL23A,LAX1,RASAL3,AKNA
6_Member	GO Biological Processes	GO:0001913	T cell mediated cytotoxicity	-3.94136	-1.59998	6/46	3105,3134,3593,5551,8417,51561	HLA-A,HLA-F,IL12B,PRF1,STX7,IL23A
6_Member	GO Biological Processes	GO:1903039	positive regulation of leukocyte cell-cell adhesion	-3.90136	-1.56902	13/226	864,940,942,960,970,3105,3113,3115,3458,3593,7704,51561,64926	RUNX3,CD28,CD86,CD44,CD70,HLA-A,HLA-DPA1,HLA-DPB1,IFNG,IL12B,ZBTB16,IL23A,RASAL3
6_Member	GO Biological Processes	GO:0046638	positive regulation of alpha-beta T cell differentiation	-3.88818	-1.5603	6/47	864,942,3458,3593,7704,51561	RUNX3,CD86,IFNG,IL12B,ZBTB16,IL23A
6_Member	GO Biological Processes	GO:0046631	alpha-beta T cell activation	-3.88099	-1.55752	10/140	864,940,942,3105,3458,3593,6932,7704,51561,64926	RUNX3,CD28,CD86,HLA-A,IFNG,IL12B,TCF7,ZBTB16,IL23A,RASAL3
6_Member	GO Biological Processes	GO:0001866	NK T cell proliferation	-3.80613	-1.51236	3/7	3593,51561,64926	IL12B,IL23A,RASAL3
6_Member	GO Biological Processes	GO:0051135	positive regulation of NK T cell activation	-3.80613	-1.51236	3/7	3593,51561,64926	IL12B,IL23A,RASAL3
6_Member	GO Biological Processes	GO:0042110	T cell activation	-3.79404	-1.51236	20/472	677,864,940,942,960,970,3105,3113,3115,3458,3593,6659,6932,7133,7454,7704,51561,54900,64926,84941	ZFP36L1,RUNX3,CD28,CD86,CD44,CD70,HLA-A,HLA-DPA1,HLA-DPB1,IFNG,IL12B,SOX4,TCF7,TNFRSF1B,WAS,ZBTB16,IL23A,LAX1,RASAL3,HSH2D
6_Member	GO Biological Processes	GO:0050865	regulation of cell activation	-3.71141	-1.44613	24/632	18,677,864,940,942,970,1026,3105,3113,3115,3134,3458,3593,4323,6348,7133,7704,8530,23208,50848,51561,54900,55795,64926	ABAT,ZFP36L1,RUNX3,CD28,CD86,CD70,CDKN1A,HLA-A,HLA-DPA1,HLA-DPB1,HLA-F,IFNG,IL12B,MMP14,CCL3,TNFRSF1B,ZBTB16,CST7,SYT11,F11R,IL23A,LAX1,PCID2,RASAL3
6_Member	GO Biological Processes	GO:0050867	positive regulation of cell activation	-3.70833	-1.44613	18/406	864,940,942,970,1026,3105,3113,3115,3134,3458,3593,4323,6348,7704,50848,51561,55795,64926	RUNX3,CD28,CD86,CD70,CDKN1A,HLA-A,HLA-DPA1,HLA-DPB1,HLA-F,IFNG,IL12B,MMP14,CCL3,ZBTB16,F11R,IL23A,PCID2,RASAL3
6_Member	GO Biological Processes	GO:0022409	positive regulation of cell-cell adhesion	-3.7006	-1.44219	14/269	864,940,942,960,970,3105,3113,3115,3458,3593,7704,50848,51561,64926	RUNX3,CD28,CD86,CD44,CD70,HLA-A,HLA-DPA1,HLA-DPB1,IFNG,IL12B,ZBTB16,F11R,IL23A,RASAL3
6_Member	GO Biological Processes	GO:0050870	positive regulation of T cell activation	-3.69538	-1.44073	12/206	864,940,942,970,3105,3113,3115,3458,3593,7704,51561,64926	RUNX3,CD28,CD86,CD70,HLA-A,HLA-DPA1,HLA-DPB1,IFNG,IL12B,ZBTB16,IL23A,RASAL3
6_Member	GO Biological Processes	GO:0002709	regulation of T cell mediated immunity	-3.64962	-1.40657	7/73	3105,3134,3593,7133,7454,8417,51561	HLA-A,HLA-F,IL12B,TNFRSF1B,WAS,STX7,IL23A
6_Member	GO Biological Processes	GO:0042102	positive regulation of T cell proliferation	-3.63577	-1.40657	8/97	940,942,970,3113,3115,3593,51561,64926	CD28,CD86,CD70,HLA-DPA1,HLA-DPB1,IL12B,IL23A,RASAL3
6_Member	GO Biological Processes	GO:0045621	positive regulation of lymphocyte differentiation	-3.63577	-1.40657	8/97	864,942,3458,3593,4323,7704,51561,55795	RUNX3,CD86,IFNG,IL12B,MMP14,ZBTB16,IL23A,PCID2
6_Member	GO Biological Processes	GO:0045639	positive regulation of myeloid cell differentiation	-3.63577	-1.40657	8/97	677,1230,2309,3458,3593,3976,7066,51561	ZFP36L1,CCR1,FOXO3,IFNG,IL12B,LIF,THPO,IL23A
6_Member	GO Biological Processes	GO:0051251	positive regulation of lymphocyte activation	-3.5604	-1.34167	16/346	864,940,942,970,1026,3105,3113,3115,3134,3458,3593,4323,7704,51561,55795,64926	RUNX3,CD28,CD86,CD70,CDKN1A,HLA-A,HLA-DPA1,HLA-DPB1,HLA-F,IFNG,IL12B,MMP14,ZBTB16,IL23A,PCID2,RASAL3
6_Member	GO Biological Processes	GO:0046641	positive regulation of alpha-beta T cell proliferation	-3.51396	-1.30522	4/20	940,3593,51561,64926	CD28,IL12B,IL23A,RASAL3
6_Member	GO Biological Processes	GO:1902105	regulation of leukocyte differentiation	-3.5072	-1.30522	14/281	677,864,940,942,1230,3458,3593,3665,3976,4323,6348,7704,51561,55795	ZFP36L1,RUNX3,CD28,CD86,CCR1,IFNG,IL12B,IRF7,LIF,MMP14,CCL3,ZBTB16,IL23A,PCID2
6_Member	GO Biological Processes	GO:1903037	regulation of leukocyte cell-cell adhesion	-3.50706	-1.30522	15/315	864,940,942,960,970,3105,3113,3115,3458,3593,5465,7704,51561,54900,64926	RUNX3,CD28,CD86,CD44,CD70,HLA-A,HLA-DPA1,HLA-DPB1,IFNG,IL12B,PPARA,ZBTB16,IL23A,LAX1,RASAL3
6_Member	GO Biological Processes	GO:0002763	positive regulation of myeloid leukocyte differentiation	-3.46273	-1.26419	6/56	677,1230,3458,3593,3976,51561	ZFP36L1,CCR1,IFNG,IL12B,LIF,IL23A
6_Member	GO Biological Processes	GO:0051133	regulation of NK T cell activation	-3.4368	-1.25084	3/9	3593,51561,64926	IL12B,IL23A,RASAL3
6_Member	GO Biological Processes	GO:0002696	positive regulation of leukocyte activation	-3.43641	-1.25084	17/391	864,940,942,970,1026,3105,3113,3115,3134,3458,3593,4323,6348,7704,51561,55795,64926	RUNX3,CD28,CD86,CD70,CDKN1A,HLA-A,HLA-DPA1,HLA-DPB1,HLA-F,IFNG,IL12B,MMP14,CCL3,ZBTB16,IL23A,PCID2,RASAL3
6_Member	GO Biological Processes	GO:0050671	positive regulation of lymphocyte proliferation	-3.39825	-1.21587	9/132	940,942,970,1026,3113,3115,3593,51561,64926	CD28,CD86,CD70,CDKN1A,HLA-DPA1,HLA-DPB1,IL12B,IL23A,RASAL3
6_Member	GO Biological Processes	GO:0032946	positive regulation of mononuclear cell proliferation	-3.37418	-1.21224	9/133	940,942,970,1026,3113,3115,3593,51561,64926	CD28,CD86,CD70,CDKN1A,HLA-DPA1,HLA-DPB1,IL12B,IL23A,RASAL3
6_Member	GO Biological Processes	GO:0002694	regulation of leukocyte activation	-3.36136	-1.20362	22/588	677,864,940,942,970,1026,3105,3113,3115,3134,3458,3593,4323,6348,7133,7704,8530,23208,51561,54900,55795,64926	ZFP36L1,RUNX3,CD28,CD86,CD70,CDKN1A,HLA-A,HLA-DPA1,HLA-DPB1,HLA-F,IFNG,IL12B,MMP14,CCL3,TNFRSF1B,ZBTB16,CST7,SYT11,IL23A,LAX1,PCID2,RASAL3
6_Member	GO Biological Processes	GO:0031343	positive regulation of cell killing	-3.26024	-1.12866	6/61	3134,3458,3593,5551,8417,51561	HLA-F,IFNG,IL12B,PRF1,STX7,IL23A
6_Member	GO Biological Processes	GO:0070665	positive regulation of leukocyte proliferation	-3.18971	-1.08643	9/141	940,942,970,1026,3113,3115,3593,51561,64926	CD28,CD86,CD70,CDKN1A,HLA-DPA1,HLA-DPB1,IL12B,IL23A,RASAL3
6_Member	GO Biological Processes	GO:0046637	regulation of alpha-beta T cell differentiation	-3.18478	-1.08643	6/63	864,942,3458,3593,7704,51561	RUNX3,CD86,IFNG,IL12B,ZBTB16,IL23A
6_Member	GO Biological Processes	GO:0045619	regulation of lymphocyte differentiation	-3.16499	-1.07377	10/172	677,864,940,942,3458,3593,4323,7704,51561,55795	ZFP36L1,RUNX3,CD28,CD86,IFNG,IL12B,MMP14,ZBTB16,IL23A,PCID2
6_Member	GO Biological Processes	GO:0051132	NK T cell activation	-3.15446	-1.07113	3/11	3593,51561,64926	IL12B,IL23A,RASAL3
6_Member	GO Biological Processes	GO:0045785	positive regulation of cell adhesion	-3.13397	-1.0579	17/416	864,940,942,960,970,2316,3105,3113,3115,3458,3593,3976,6251,7704,50848,51561,64926	RUNX3,CD28,CD86,CD44,CD70,FLNA,HLA-A,HLA-DPA1,HLA-DPB1,IFNG,IL12B,LIF,RSU1,ZBTB16,F11R,IL23A,RASAL3
6_Member	GO Biological Processes	GO:0051249	regulation of lymphocyte activation	-3.04689	-0.985464	19/501	677,864,940,942,970,1026,3105,3113,3115,3134,3458,3593,4323,7133,7704,51561,54900,55795,64926	ZFP36L1,RUNX3,CD28,CD86,CD70,CDKN1A,HLA-A,HLA-DPA1,HLA-DPB1,HLA-F,IFNG,IL12B,MMP14,TNFRSF1B,ZBTB16,IL23A,LAX1,PCID2,RASAL3
6_Member	GO Biological Processes	GO:0002761	regulation of myeloid leukocyte differentiation	-3.01594	-0.966346	8/120	677,1230,3458,3593,3665,3976,6348,51561	ZFP36L1,CCR1,IFNG,IL12B,IRF7,LIF,CCL3,IL23A
6_Member	GO Biological Processes	GO:0045672	positive regulation of osteoclast differentiation	-2.99525	-0.959102	4/27	1230,3458,3593,51561	CCR1,IFNG,IL12B,IL23A
6_Member	GO Biological Processes	GO:0031341	regulation of cell killing	-2.95486	-0.929453	7/95	3134,3326,3458,3593,5551,8417,51561	HLA-F,HSP90AB1,IFNG,IL12B,PRF1,STX7,IL23A
6_Member	GO Biological Processes	GO:0043370	regulation of CD4-positive, alpha-beta T cell differentiation	-2.95189	-0.929453	5/47	864,942,3458,3593,51561	RUNX3,CD86,IFNG,IL12B,IL23A
6_Member	GO Biological Processes	GO:0050863	regulation of T cell activation	-2.94086	-0.92061	14/321	864,940,942,970,3105,3113,3115,3458,3593,7133,7704,51561,54900,64926	RUNX3,CD28,CD86,CD70,HLA-A,HLA-DPA1,HLA-DPB1,IFNG,IL12B,TNFRSF1B,ZBTB16,IL23A,LAX1,RASAL3
6_Member	GO Biological Processes	GO:0001916	positive regulation of T cell mediated cytotoxicity	-2.93405	-0.918136	4/28	3134,3593,8417,51561	HLA-F,IL12B,STX7,IL23A
6_Member	GO Biological Processes	GO:0002521	leukocyte differentiation	-2.84042	-0.855426	19/522	677,864,940,942,1230,3458,3593,3665,3688,3930,3976,4323,6348,6659,6932,7704,9644,51561,55795	ZFP36L1,RUNX3,CD28,CD86,CCR1,IFNG,IL12B,IRF7,ITGB1,LBR,LIF,MMP14,CCL3,SOX4,TCF7,ZBTB16,SH3PXD2A,IL23A,PCID2
6_Member	GO Biological Processes	GO:0043372	positive regulation of CD4-positive, alpha-beta T cell differentiation	-2.81891	-0.841783	4/30	942,3458,3593,51561	CD86,IFNG,IL12B,IL23A
6_Member	GO Biological Processes	GO:0042129	regulation of T cell proliferation	-2.80228	-0.832698	9/160	940,942,970,3113,3115,3593,7133,51561,64926	CD28,CD86,CD70,HLA-DPA1,HLA-DPB1,IL12B,TNFRSF1B,IL23A,RASAL3
6_Member	GO Biological Processes	GO:0002711	positive regulation of T cell mediated immunity	-2.79057	-0.827487	5/51	3105,3134,3593,8417,51561	HLA-A,HLA-F,IL12B,STX7,IL23A
6_Member	GO Biological Processes	GO:0046632	alpha-beta T cell differentiation	-2.77513	-0.817755	7/102	864,942,3458,3593,6932,7704,51561	RUNX3,CD86,IFNG,IL12B,TCF7,ZBTB16,IL23A
6_Member	GO Biological Processes	GO:0046640	regulation of alpha-beta T cell proliferation	-2.76464	-0.814754	4/31	940,3593,51561,64926	CD28,IL12B,IL23A,RASAL3
6_Member	GO Biological Processes	GO:0002819	regulation of adaptive immune response	-2.71054	-0.775249	9/165	940,3105,3134,3593,3665,7133,7454,8417,51561	CD28,HLA-A,HLA-F,IL12B,IRF7,TNFRSF1B,WAS,STX7,IL23A
6_Member	GO Biological Processes	GO:0001817	regulation of cytokine production	-2.64296	-0.726976	24/755	940,942,965,3105,3113,3115,3134,3326,3458,3593,3665,4089,4795,5552,6348,7133,8887,9451,23208,50848,51561,51744,57493,147372	CD28,CD86,CD58,HLA-A,HLA-DPA1,HLA-DPB1,HLA-F,HSP90AB1,IFNG,IL12B,IRF7,SMAD4,NFKBIL1,SRGN,CCL3,TNFRSF1B,TAX1BP1,EIF2AK3,SYT11,F11R,IL23A,CD244,HEG1,CCBE1
6_Member	GO Biological Processes	GO:0046633	alpha-beta T cell proliferation	-2.61335	-0.70991	4/34	940,3593,51561,64926	CD28,IL12B,IL23A,RASAL3
6_Member	GO Biological Processes	GO:0030155	regulation of cell adhesion	-2.61136	-0.70991	23/716	18,864,940,942,960,970,2316,3105,3113,3115,3458,3593,3976,4323,5465,5962,6251,7704,50848,51561,54900,64926,80709	ABAT,RUNX3,CD28,CD86,CD44,CD70,FLNA,HLA-A,HLA-DPA1,HLA-DPB1,IFNG,IL12B,LIF,MMP14,PPARA,RDX,RSU1,ZBTB16,F11R,IL23A,LAX1,RASAL3,AKNA
6_Member	GO Biological Processes	GO:0001914	regulation of T cell mediated cytotoxicity	-2.56636	-0.677958	4/35	3134,3593,8417,51561	HLA-F,IL12B,STX7,IL23A
6_Member	GO Biological Processes	GO:0002573	myeloid leukocyte differentiation	-2.54884	-0.665896	10/208	677,1230,3458,3593,3665,3930,3976,6348,9644,51561	ZFP36L1,CCR1,IFNG,IL12B,IRF7,LBR,LIF,CCL3,SH3PXD2A,IL23A
6_Member	GO Biological Processes	GO:2000516	positive regulation of CD4-positive, alpha-beta T cell activation	-2.52092	-0.645862	4/36	942,3458,3593,51561	CD86,IFNG,IL12B,IL23A
6_Member	GO Biological Processes	GO:0001906	cell killing	-2.50522	-0.641432	9/177	3105,3134,3326,3458,3593,5551,8417,51561,85236	HLA-A,HLA-F,HSP90AB1,IFNG,IL12B,PRF1,STX7,IL23A,H2BC12
6_Member	GO Biological Processes	GO:0050670	regulation of lymphocyte proliferation	-2.50434	-0.641432	10/211	940,942,970,1026,3113,3115,3593,7133,51561,64926	CD28,CD86,CD70,CDKN1A,HLA-DPA1,HLA-DPB1,IL12B,TNFRSF1B,IL23A,RASAL3
6_Member	GO Biological Processes	GO:0002418	immune response to tumor cell	-2.49814	-0.641432	3/18	3105,3593,5551	HLA-A,IL12B,PRF1
6_Member	GO Biological Processes	GO:0045582	positive regulation of T cell differentiation	-2.48447	-0.633713	6/86	864,942,3458,3593,7704,51561	RUNX3,CD86,IFNG,IL12B,ZBTB16,IL23A
6_Member	GO Biological Processes	GO:0032944	regulation of mononuclear cell proliferation	-2.47518	-0.625895	10/213	940,942,970,1026,3113,3115,3593,7133,51561,64926	CD28,CD86,CD70,CDKN1A,HLA-DPA1,HLA-DPB1,IL12B,TNFRSF1B,IL23A,RASAL3
6_Member	GO Biological Processes	GO:2000514	regulation of CD4-positive, alpha-beta T cell activation	-2.44622	-0.60279	5/61	864,942,3458,3593,51561	RUNX3,CD86,IFNG,IL12B,IL23A
6_Member	GO Biological Processes	GO:0002822	regulation of adaptive immune response based on somatic recombination of immune receptors built from	-2.4072	-0.586402	8/150	940,3105,3134,3593,7133,7454,8417,51561	CD28,HLA-A,HLA-F,IL12B,TNFRSF1B,WAS,STX7,IL23A
6_Member	Canonical Pathways	M54	PID IL12 2PATHWAY	-2.38561	-0.573007	5/63	1234,3105,3458,3593,6348	CCR5,HLA-A,IFNG,IL12B,CCL3
6_Member	GO Biological Processes	GO:0002706	regulation of lymphocyte mediated immunity	-2.37254	-0.562632	8/152	940,3105,3134,3593,7133,7454,8417,51561	CD28,HLA-A,HLA-F,IL12B,TNFRSF1B,WAS,STX7,IL23A
6_Member	GO Biological Processes	GO:0032816	positive regulation of natural killer cell activation	-2.36371	-0.561823	3/20	3134,3593,51561	HLA-F,IL12B,IL23A
6_Member	GO Biological Processes	GO:0032729	positive regulation of interferon-gamma production	-2.35618	-0.561199	5/64	3113,3115,3593,51561,51744	HLA-DPA1,HLA-DPB1,IL12B,IL23A,CD244
6_Member	GO Biological Processes	GO:0042098	T cell proliferation	-2.31858	-0.538551	9/189	940,942,970,3113,3115,3593,7133,51561,64926	CD28,CD86,CD70,HLA-DPA1,HLA-DPB1,IL12B,TNFRSF1B,IL23A,RASAL3
6_Member	GO Biological Processes	GO:0045670	regulation of osteoclast differentiation	-2.299	-0.530124	5/66	1230,3458,3593,6348,51561	CCR1,IFNG,IL12B,CCL3,IL23A
6_Member	GO Biological Processes	GO:0070663	regulation of leukocyte proliferation	-2.29494	-0.529109	10/226	940,942,970,1026,3113,3115,3593,7133,51561,64926	CD28,CD86,CD70,CDKN1A,HLA-DPA1,HLA-DPB1,IL12B,TNFRSF1B,IL23A,RASAL3
6_Member	GO Biological Processes	GO:0002369	T cell cytokine production	-2.27634	-0.520716	4/42	3105,3134,3593,7133	HLA-A,HLA-F,IL12B,TNFRSF1B
6_Member	GO Biological Processes	GO:0045624	positive regulation of T-helper cell differentiation	-2.24386	-0.499938	3/22	942,3593,51561	CD86,IL12B,IL23A
6_Member	GO Biological Processes	GO:0001819	positive regulation of cytokine production	-2.22842	-0.492431	16/467	940,942,965,3105,3113,3115,3134,3458,3593,3665,6348,9451,51561,51744,57493,147372	CD28,CD86,CD58,HLA-A,HLA-DPA1,HLA-DPB1,HLA-F,IFNG,IL12B,IRF7,CCL3,EIF2AK3,IL23A,CD244,HEG1,CCBE1
6_Member	GO Biological Processes	GO:0030316	osteoclast differentiation	-2.20693	-0.476654	6/98	1230,3458,3593,6348,9644,51561	CCR1,IFNG,IL12B,CCL3,SH3PXD2A,IL23A
6_Member	GO Biological Processes	GO:0046651	lymphocyte proliferation	-2.13821	-0.438453	11/276	940,942,970,1026,3113,3115,3593,5813,7133,51561,64926	CD28,CD86,CD70,CDKN1A,HLA-DPA1,HLA-DPB1,IL12B,PURA,TNFRSF1B,IL23A,RASAL3
6_Member	GO Biological Processes	GO:0002347	response to tumor cell	-2.13591	-0.438453	3/24	3105,3593,5551	HLA-A,IL12B,PRF1
6_Member	GO Biological Processes	GO:0030098	lymphocyte differentiation	-2.13183	-0.438037	13/355	677,864,940,942,3458,3593,3688,4323,6659,6932,7704,51561,55795	ZFP36L1,RUNX3,CD28,CD86,IFNG,IL12B,ITGB1,MMP14,SOX4,TCF7,ZBTB16,IL23A,PCID2
6_Member	GO Biological Processes	GO:0032943	mononuclear cell proliferation	-2.1047	-0.427624	11/279	940,942,970,1026,3113,3115,3593,5813,7133,51561,64926	CD28,CD86,CD70,CDKN1A,HLA-DPA1,HLA-DPB1,IL12B,PURA,TNFRSF1B,IL23A,RASAL3
6_Member	GO Biological Processes	GO:0002824	positive regulation of adaptive immune response based on somatic recombination of immune receptors b	-2.08423	-0.416402	6/104	940,3105,3134,3593,8417,51561	CD28,HLA-A,HLA-F,IL12B,STX7,IL23A
6_Member	GO Biological Processes	GO:0030217	T cell differentiation	-2.08133	-0.414472	10/243	677,864,940,942,3458,3593,6659,6932,7704,51561	ZFP36L1,RUNX3,CD28,CD86,IFNG,IL12B,SOX4,TCF7,ZBTB16,IL23A
6_Member	GO Biological Processes	GO:0043367	CD4-positive, alpha-beta T cell differentiation	-2.06611	-0.405019	5/75	864,942,3458,3593,51561	RUNX3,CD86,IFNG,IL12B,IL23A
6_Member	GO Biological Processes	GO:0002708	positive regulation of lymphocyte mediated immunity	-2.04539	-0.387155	6/106	940,3105,3134,3593,8417,51561	CD28,HLA-A,HLA-F,IL12B,STX7,IL23A
7_Summary	GO Biological Processes	GO:0019058	viral life cycle	-5.43946	-2.57274	19/330	104,156,940,942,1234,1956,2332,2494,3326,3429,3688,4864,7342,8021,10663,10762,50848,51763,56829,6721,10670,28996	ADARB1,GRK2,CD28,CD86,CCR5,EGFR,FMR1,NR5A2,HSP90AB1,IFI27,ITGB1,NPC1,UBP1,NUP214,CXCR6,NUP50,F11R,INPP5K,ZC3HAV1,SREBF2,RRAGA,HIPK2
7_Member	GO Biological Processes	GO:0019058	viral life cycle	-5.43946	-2.57274	19/330	104,156,940,942,1234,1956,2332,2494,3326,3429,3688,4864,7342,8021,10663,10762,50848,51763,56829	ADARB1,GRK2,CD28,CD86,CCR5,EGFR,FMR1,NR5A2,HSP90AB1,IFI27,ITGB1,NPC1,UBP1,NUP214,CXCR6,NUP50,F11R,INPP5K,ZC3HAV1
7_Member	GO Biological Processes	GO:0046718	viral entry into host cell	-2.35833	-0.561199	7/121	156,942,1234,1956,3688,4864,50848	GRK2,CD86,CCR5,EGFR,ITGB1,NPC1,F11R
7_Member	GO Biological Processes	GO:0071404	cellular response to low-density lipoprotein particle stimulus	-2.24386	-0.499938	3/22	3688,4864,6721	ITGB1,NPC1,SREBF2
7_Member	GO Biological Processes	GO:0030260	entry into host cell	-2.12028	-0.432616	7/134	156,942,1234,1956,3688,4864,50848	GRK2,CD86,CCR5,EGFR,ITGB1,NPC1,F11R
7_Member	GO Biological Processes	GO:0044409	entry into host	-2.12028	-0.432616	7/134	156,942,1234,1956,3688,4864,50848	GRK2,CD86,CCR5,EGFR,ITGB1,NPC1,F11R
7_Member	GO Biological Processes	GO:0051806	entry into cell of other organism involved in symbiotic interaction	-2.12028	-0.432616	7/134	156,942,1234,1956,3688,4864,50848	GRK2,CD86,CCR5,EGFR,ITGB1,NPC1,F11R
7_Member	GO Biological Processes	GO:0051701	interaction with host	-2.10797	-0.427624	9/204	156,942,1234,1956,3688,4864,10670,28996,50848	GRK2,CD86,CCR5,EGFR,ITGB1,NPC1,RRAGA,HIPK2,F11R
7_Member	GO Biological Processes	GO:0051828	entry into other organism involved in symbiotic interaction	-2.10328	-0.427624	7/135	156,942,1234,1956,3688,4864,50848	GRK2,CD86,CCR5,EGFR,ITGB1,NPC1,F11R
8_Summary	Canonical Pathways	M254	PID MYC REPRESS PATHWAY	-4.99261	-2.28629	8/63	677,1026,1052,1647,2309,2672,3688,4089,864,467,3665,1956,5604,23710,3326,3458	ZFP36L1,CDKN1A,CEBPD,GADD45A,FOXO3,GFI1,ITGB1,SMAD4,RUNX3,ATF3,IRF7,EGFR,MAP2K1,GABARAPL1,HSP90AB1,IFNG
8_Member	Canonical Pathways	M254	PID MYC REPRESS PATHWAY	-4.99261	-2.28629	8/63	677,1026,1052,1647,2309,2672,3688,4089	ZFP36L1,CDKN1A,CEBPD,GADD45A,FOXO3,GFI1,ITGB1,SMAD4
8_Member	Reactome Gene Sets	R-HSA-8952158	RUNX3 regulates BCL2L11 (BIM) transcription	-4.33929	-1.90668	3/5	864,2309,4089	RUNX3,FOXO3,SMAD4
8_Member	Reactome Gene Sets	R-HSA-8941855	RUNX3 regulates CDKN1A transcription	-3.80613	-1.51236	3/7	864,1026,4089	RUNX3,CDKN1A,SMAD4
8_Member	Reactome Gene Sets	R-HSA-9617828	FOXO-mediated transcription of cell cycle genes	-3.80536	-1.51236	4/17	1026,1647,2309,4089	CDKN1A,GADD45A,FOXO3,SMAD4
8_Member	Canonical Pathways	M2	PID SMAD2 3NUCLEAR PATHWAY	-2.58821	-0.692353	6/82	467,864,1026,2309,3665,4089	ATF3,RUNX3,CDKN1A,FOXO3,IRF7,SMAD4
8_Member	KEGG Pathway	hsa04068	FoxO signaling pathway	-2.15481	-0.447428	7/132	1026,1647,1956,2309,4089,5604,23710	CDKN1A,GADD45A,EGFR,FOXO3,SMAD4,MAP2K1,GABARAPL1
8_Member	GO Biological Processes	GO:2000379	positive regulation of reactive oxygen species metabolic process	-2.10402	-0.427624	6/103	1026,1647,1956,2309,3326,3458	CDKN1A,GADD45A,EGFR,FOXO3,HSP90AB1,IFNG
9_Summary	GO Biological Processes	GO:0045786	negative regulation of cell cycle	-4.92754	-2.25189	27/637	677,864,1025,1026,1647,1956,3248,3326,3364,3458,3593,3976,5604,5774,6009,6659,8738,9368,10670,23429,26270,55795,79027,80279,81617,81857,124790,1353,6880,8148,9997,23112,28996,64769,404672,960,2309	ZFP36L1,RUNX3,CDK9,CDKN1A,GADD45A,EGFR,HPGD,HSP90AB1,HUS1,IFNG,IL12B,LIF,MAP2K1,PTPN3,RHEB,SOX4,CRADD,SLC9A3R1,RRAGA,RYBP,FBXO6,PCID2,ZNF655,CDK5RAP3,CAB39L,MED25,HEXIM2,COX11,TAF9,TAF15,SCO2,TNRC6B,HIPK2,MEAF6,GTF2H5,CD44,FOXO3
9_Member	GO Biological Processes	GO:0045786	negative regulation of cell cycle	-4.92754	-2.25189	27/637	677,864,1025,1026,1647,1956,3248,3326,3364,3458,3593,3976,5604,5774,6009,6659,8738,9368,10670,23429,26270,55795,79027,80279,81617,81857,124790	ZFP36L1,RUNX3,CDK9,CDKN1A,GADD45A,EGFR,HPGD,HSP90AB1,HUS1,IFNG,IL12B,LIF,MAP2K1,PTPN3,RHEB,SOX4,CRADD,SLC9A3R1,RRAGA,RYBP,FBXO6,PCID2,ZNF655,CDK5RAP3,CAB39L,MED25,HEXIM2
9_Member	GO Biological Processes	GO:0007050	cell cycle arrest	-3.71552	-1.44613	13/236	1025,1026,1647,3326,3458,3593,5604,6009,6659,8738,10670,81617,81857	CDK9,CDKN1A,GADD45A,HSP90AB1,IFNG,IL12B,MAP2K1,RHEB,SOX4,CRADD,RRAGA,CAB39L,MED25
9_Member	Reactome Gene Sets	R-HSA-3700989	Transcriptional Regulation by TP53	-2.85399	-0.86326	15/365	1025,1026,1353,1647,3364,6009,6880,8148,8738,9997,10670,23112,28996,64769,404672	CDK9,CDKN1A,COX11,GADD45A,HUS1,RHEB,TAF9,TAF15,CRADD,SCO2,RRAGA,TNRC6B,HIPK2,MEAF6,GTF2H5
9_Member	GO Biological Processes	GO:0072331	signal transduction by p53 class mediator	-2.69187	-0.76015	12/268	960,1026,1647,2309,3364,6659,6880,8148,8738,28996,64769,80279	CD44,CDKN1A,GADD45A,FOXO3,HUS1,SOX4,TAF9,TAF15,CRADD,HIPK2,MEAF6,CDK5RAP3
9_Member	GO Biological Processes	GO:0071156	regulation of cell cycle arrest	-2.67938	-0.752968	7/106	1025,1026,1647,3326,6659,8738,81857	CDK9,CDKN1A,GADD45A,HSP90AB1,SOX4,CRADD,MED25
9_Member	GO Biological Processes	GO:0030330	DNA damage response, signal transduction by p53 class mediator	-2.65617	-0.736733	7/107	960,1026,1647,2309,6659,8738,28996	CD44,CDKN1A,GADD45A,FOXO3,SOX4,CRADD,HIPK2
9_Member	GO Biological Processes	GO:0044773	mitotic DNA damage checkpoint	-2.16495	-0.456509	6/100	1026,1647,3364,6659,8738,80279	CDKN1A,GADD45A,HUS1,SOX4,CRADD,CDK5RAP3
9_Member	GO Biological Processes	GO:0042770	signal transduction in response to DNA damage	-2.13746	-0.438453	7/133	960,1026,1647,2309,6659,8738,28996	CD44,CDKN1A,GADD45A,FOXO3,SOX4,CRADD,HIPK2
9_Member	GO Biological Processes	GO:0010948	negative regulation of cell cycle process	-2.11244	-0.427624	13/357	677,1025,1026,1647,3326,3364,3976,6659,8738,23429,55795,79027,80279	ZFP36L1,CDK9,CDKN1A,GADD45A,HSP90AB1,HUS1,LIF,SOX4,CRADD,RYBP,PCID2,ZNF655,CDK5RAP3
9_Member	GO Biological Processes	GO:0044774	mitotic DNA integrity checkpoint	-2.00752	-0.366025	6/108	1026,1647,3364,6659,8738,80279	CDKN1A,GADD45A,HUS1,SOX4,CRADD,CDK5RAP3
10_Summary	Reactome Gene Sets	R-HSA-6783783	Interleukin-10 signaling	-4.90066	-2.24431	7/47	942,1230,1234,3593,3976,6348,7133,112,156,1232,2309,5579,5604,7454,9844,10663,970,1956,3458,7066,8742,51561,7737,2494,4644,9451,55784,5552	CD86,CCR1,CCR5,IL12B,LIF,CCL3,TNFRSF1B,ADCY6,GRK2,CCR3,FOXO3,PRKCB,MAP2K1,WAS,ELMO1,CXCR6,CD70,EGFR,IFNG,THPO,TNFSF12,IL23A,RNF113A,NR5A2,MYO5A,EIF2AK3,MCTP2,SRGN
10_Member	Reactome Gene Sets	R-HSA-6783783	Interleukin-10 signaling	-4.90066	-2.24431	7/47	942,1230,1234,3593,3976,6348,7133	CD86,CCR1,CCR5,IL12B,LIF,CCL3,TNFRSF1B
10_Member	KEGG Pathway	hsa04062	Chemokine signaling pathway	-4.20411	-1.80408	12/182	112,156,1230,1232,1234,2309,5579,5604,6348,7454,9844,10663	ADCY6,GRK2,CCR1,CCR3,CCR5,FOXO3,PRKCB,MAP2K1,CCL3,WAS,ELMO1,CXCR6
10_Member	KEGG Pathway	hsa04060	Cytokine-cytokine receptor interaction	-3.68402	-1.4331	14/270	970,1230,1232,1234,1956,3458,3593,3976,6348,7066,7133,8742,10663,51561	CD70,CCR1,CCR3,CCR5,EGFR,IFNG,IL12B,LIF,CCL3,THPO,TNFRSF1B,TNFSF12,CXCR6,IL23A
10_Member	GO Biological Processes	GO:0070098	chemokine-mediated signaling pathway	-3.15219	-1.07113	7/88	1230,1232,1234,6348,7066,7737,10663	CCR1,CCR3,CCR5,CCL3,THPO,RNF113A,CXCR6
10_Member	GO Biological Processes	GO:1990868	response to chemokine	-2.90183	-0.902874	7/97	1230,1232,1234,6348,7066,7737,10663	CCR1,CCR3,CCR5,CCL3,THPO,RNF113A,CXCR6
10_Member	GO Biological Processes	GO:1990869	cellular response to chemokine	-2.90183	-0.902874	7/97	1230,1232,1234,6348,7066,7737,10663	CCR1,CCR3,CCR5,CCL3,THPO,RNF113A,CXCR6
10_Member	Reactome Gene Sets	R-HSA-380108	Chemokine receptors bind chemokines	-2.50933	-0.641432	5/59	1230,1232,1234,6348,10663	CCR1,CCR3,CCR5,CCL3,CXCR6
10_Member	GO Biological Processes	GO:0019722	calcium-mediated signaling	-2.34874	-0.555975	10/222	1230,1232,1234,1956,2494,4644,6348,9451,10663,55784	CCR1,CCR3,CCR5,EGFR,NR5A2,MYO5A,CCL3,EIF2AK3,CXCR6,MCTP2
10_Member	GO Biological Processes	GO:0030502	negative regulation of bone mineralization	-2.30215	-0.530124	3/21	1230,5552,6348	CCR1,SRGN,CCL3
11_Summary	GO Biological Processes	GO:1903827	regulation of cellular protein localization	-4.36161	-1.91757	23/536	1956,2010,2316,3326,3429,3458,3688,3976,4323,5780,5962,6721,7323,8417,9451,9648,23208,51763,54434,59286,79899,80279,378884,2332,5579,5604,8021,10059,84277,18,965,5552,6348,6659,7133,9255,51744,64215	EGFR,EMD,FLNA,HSP90AB1,IFI27,IFNG,ITGB1,LIF,MMP14,PTPN9,RDX,SREBF2,UBE2D3,STX7,EIF2AK3,GCC2,SYT11,INPP5K,SSH1,UBL5,PRR5L,CDK5RAP3,NHLRC1,FMR1,PRKCB,MAP2K1,NUP214,DNM1L,DNAJC30,ABAT,CD58,SRGN,CCL3,SOX4,TNFRSF1B,AIMP1,CD244,DNAJC1
11_Member	GO Biological Processes	GO:1903827	regulation of cellular protein localization	-4.36161	-1.91757	23/536	1956,2010,2316,3326,3429,3458,3688,3976,4323,5780,5962,6721,7323,8417,9451,9648,23208,51763,54434,59286,79899,80279,378884	EGFR,EMD,FLNA,HSP90AB1,IFI27,IFNG,ITGB1,LIF,MMP14,PTPN9,RDX,SREBF2,UBE2D3,STX7,EIF2AK3,GCC2,SYT11,INPP5K,SSH1,UBL5,PRR5L,CDK5RAP3,NHLRC1
11_Member	GO Biological Processes	GO:1903829	positive regulation of cellular protein localization	-4.29898	-1.87197	17/331	1956,2010,2316,3326,3458,3688,3976,5780,5962,6721,7323,9451,23208,54434,59286,79899,80279	EGFR,EMD,FLNA,HSP90AB1,IFNG,ITGB1,LIF,PTPN9,RDX,SREBF2,UBE2D3,EIF2AK3,SYT11,SSH1,UBL5,PRR5L,CDK5RAP3
11_Member	GO Biological Processes	GO:0032386	regulation of intracellular transport	-3.34913	-1.19437	18/435	2010,2316,2332,3326,3429,3458,5579,5604,5962,6721,7323,8021,9648,10059,51763,59286,79899,84277	EMD,FLNA,FMR1,HSP90AB1,IFI27,IFNG,PRKCB,MAP2K1,RDX,SREBF2,UBE2D3,NUP214,GCC2,DNM1L,INPP5K,UBL5,PRR5L,DNAJC30
11_Member	GO Biological Processes	GO:0033157	regulation of intracellular protein transport	-2.66008	-0.73891	11/235	2010,2316,3326,3429,3458,6721,7323,9648,51763,59286,79899	EMD,FLNA,HSP90AB1,IFI27,IFNG,SREBF2,UBE2D3,GCC2,INPP5K,UBL5,PRR5L
11_Member	GO Biological Processes	GO:0032388	positive regulation of intracellular transport	-2.36242	-0.561823	10/221	2010,2316,3326,3458,5962,6721,7323,10059,59286,79899	EMD,FLNA,HSP90AB1,IFNG,RDX,SREBF2,UBE2D3,DNM1L,UBL5,PRR5L
11_Member	GO Biological Processes	GO:0090087	regulation of peptide transport	-2.33148	-0.543854	23/755	18,965,1956,2010,2316,3326,3429,3458,5552,6348,6659,6721,7133,7323,9255,9648,10059,23208,51744,51763,59286,64215,79899	ABAT,CD58,EGFR,EMD,FLNA,HSP90AB1,IFI27,IFNG,SRGN,CCL3,SOX4,SREBF2,TNFRSF1B,UBE2D3,AIMP1,GCC2,DNM1L,SYT11,CD244,INPP5K,UBL5,DNAJC1,PRR5L
11_Member	GO Biological Processes	GO:0090316	positive regulation of intracellular protein transport	-2.28858	-0.52698	8/157	2010,2316,3326,3458,6721,7323,59286,79899	EMD,FLNA,HSP90AB1,IFNG,SREBF2,UBE2D3,UBL5,PRR5L
11_Member	GO Biological Processes	GO:0051223	regulation of protein transport	-2.2336	-0.492431	22/725	18,965,1956,2010,2316,3326,3429,3458,5552,6348,6659,6721,7133,7323,9648,10059,23208,51744,51763,59286,64215,79899	ABAT,CD58,EGFR,EMD,FLNA,HSP90AB1,IFI27,IFNG,SRGN,CCL3,SOX4,SREBF2,TNFRSF1B,UBE2D3,GCC2,DNM1L,SYT11,CD244,INPP5K,UBL5,DNAJC1,PRR5L
11_Member	GO Biological Processes	GO:0051222	positive regulation of protein transport	-2.22612	-0.491347	15/426	18,965,1956,2010,2316,3326,3458,6348,6659,6721,7323,10059,51744,59286,79899	ABAT,CD58,EGFR,EMD,FLNA,HSP90AB1,IFNG,CCL3,SOX4,SREBF2,UBE2D3,DNM1L,CD244,UBL5,PRR5L
12_Summary	GO Biological Processes	GO:0019079	viral genome replication	-4.23567	-1.82505	10/127	104,156,940,2332,2494,3429,7342,10663,51763,56829,2316,3437,3458,3593,3665,3964,5551,9255,10964,51561,81576,6348,10670,28996,85236,1025,4795,23208	ADARB1,GRK2,CD28,FMR1,NR5A2,IFI27,UBP1,CXCR6,INPP5K,ZC3HAV1,FLNA,IFIT3,IFNG,IL12B,IRF7,LGALS8,PRF1,AIMP1,IFI44L,IL23A,CCDC130,CCL3,RRAGA,HIPK2,H2BC12,CDK9,NFKBIL1,SYT11
12_Member	GO Biological Processes	GO:0019079	viral genome replication	-4.23567	-1.82505	10/127	104,156,940,2332,2494,3429,7342,10663,51763,56829	ADARB1,GRK2,CD28,FMR1,NR5A2,IFI27,UBP1,CXCR6,INPP5K,ZC3HAV1
12_Member	GO Biological Processes	GO:0009615	response to virus	-3.24146	-1.11269	15/334	104,2316,2332,3429,3437,3458,3593,3665,3964,5551,9255,10964,51561,56829,81576	ADARB1,FLNA,FMR1,IFI27,IFIT3,IFNG,IL12B,IRF7,LGALS8,PRF1,AIMP1,IFI44L,IL23A,ZC3HAV1,CCDC130
12_Member	GO Biological Processes	GO:0051607	defense response to virus	-2.97591	-0.946837	12/248	104,2316,3429,3437,3458,3593,3665,5551,9255,10964,51561,56829	ADARB1,FLNA,IFI27,IFIT3,IFNG,IL12B,IRF7,PRF1,AIMP1,IFI44L,IL23A,ZC3HAV1
12_Member	GO Biological Processes	GO:0045069	regulation of viral genome replication	-2.85017	-0.861482	7/99	104,940,2332,2494,3429,51763,56829	ADARB1,CD28,FMR1,NR5A2,IFI27,INPP5K,ZC3HAV1
12_Member	GO Biological Processes	GO:0035821	modification of morphology or physiology of other organism	-2.78362	-0.822449	9/161	2332,3429,3458,5551,6348,10670,28996,51763,85236	FMR1,IFI27,IFNG,PRF1,CCL3,RRAGA,HIPK2,INPP5K,H2BC12
12_Member	GO Biological Processes	GO:0043900	regulation of multi-organism process	-2.35656	-0.561199	15/412	104,940,1025,2332,2494,3429,3458,3593,4795,5551,6348,23208,51561,51763,56829	ADARB1,CD28,CDK9,FMR1,NR5A2,IFI27,IFNG,IL12B,NFKBIL1,PRF1,CCL3,SYT11,IL23A,INPP5K,ZC3HAV1
12_Member	GO Biological Processes	GO:0050792	regulation of viral process	-2.04277	-0.387155	9/209	104,940,1025,2332,2494,3429,6348,51763,56829	ADARB1,CD28,CDK9,FMR1,NR5A2,IFI27,CCL3,INPP5K,ZC3HAV1
13_Summary	GO Biological Processes	GO:0006352	DNA-templated transcription, initiation	-3.97837	-1.62307	14/253	1025,1026,2494,2975,4204,5465,6880,8148,8360,8364,8368,9519,81857,404672,940,1234,3105,8021,9844,10762	CDK9,CDKN1A,NR5A2,GTF3C1,MECP2,PPARA,TAF9,TAF15,H4C4,H4C3,H4C13,TBPL1,MED25,GTF2H5,CD28,CCR5,HLA-A,NUP214,ELMO1,NUP50
13_Member	GO Biological Processes	GO:0006352	DNA-templated transcription, initiation	-3.97837	-1.62307	14/253	1025,1026,2494,2975,4204,5465,6880,8148,8360,8364,8368,9519,81857,404672	CDK9,CDKN1A,NR5A2,GTF3C1,MECP2,PPARA,TAF9,TAF15,H4C4,H4C3,H4C13,TBPL1,MED25,GTF2H5
13_Member	GO Biological Processes	GO:0006367	transcription initiation from RNA polymerase II promoter	-2.28912	-0.52698	9/191	1025,1026,2494,4204,5465,6880,8148,81857,404672	CDK9,CDKN1A,NR5A2,MECP2,PPARA,TAF9,TAF15,MED25,GTF2H5
13_Member	KEGG Pathway	hsa03022	Basal transcription factors	-2.16917	-0.456846	4/45	6880,8148,9519,404672	TAF9,TAF15,TBPL1,GTF2H5
13_Member	Reactome Gene Sets	R-HSA-162906	HIV Infection	-2.10527	-0.427624	10/241	940,1025,1234,3105,6880,8021,8148,9844,10762,404672	CD28,CDK9,CCR5,HLA-A,TAF9,NUP214,TAF15,ELMO1,NUP50,GTF2H5
14_Summary	GO Biological Processes	GO:0006968	cellular defense response	-3.59491	-1.36923	6/53	1232,1234,3688,3822,3959,5551	CCR3,CCR5,ITGB1,KLRC2,LGALS3BP,PRF1
14_Member	GO Biological Processes	GO:0006968	cellular defense response	-3.59491	-1.36923	6/53	1232,1234,3688,3822,3959,5551	CCR3,CCR5,ITGB1,KLRC2,LGALS3BP,PRF1
15_Summary	KEGG Pathway	hsa05231	Choline metabolism in cancer	-3.5748	-1.3526	8/99	1956,5579,5604,5900,6009,7454,10163,255189,960,1026,2316,3593,3688,5962,22800,2214,112,4323,1890,2332,2309,6932,54434,340156	EGFR,PRKCB,MAP2K1,RALGDS,RHEB,WAS,WASF2,PLA2G4F,CD44,CDKN1A,FLNA,IL12B,ITGB1,RDX,RRAS2,FCGR3A,ADCY6,MMP14,TYMP,FMR1,FOXO3,TCF7,SSH1,MYLK4
15_Member	KEGG Pathway	hsa05231	Choline metabolism in cancer	-3.5748	-1.3526	8/99	1956,5579,5604,5900,6009,7454,10163,255189	EGFR,PRKCB,MAP2K1,RALGDS,RHEB,WAS,WASF2,PLA2G4F
15_Member	KEGG Pathway	hsa05205	Proteoglycans in cancer	-2.6251	-0.714232	10/203	960,1026,1956,2316,3593,3688,5579,5604,5962,22800	CD44,CDKN1A,EGFR,FLNA,IL12B,ITGB1,PRKCB,MAP2K1,RDX,RRAS2
15_Member	KEGG Pathway	hsa04666	Fc gamma R-mediated phagocytosis	-2.36311	-0.561823	6/91	2214,5579,5604,7454,10163,255189	FCGR3A,PRKCB,MAP2K1,WAS,WASF2,PLA2G4F
15_Member	KEGG Pathway	hsa04912	GnRH signaling pathway	-2.33986	-0.548387	6/92	112,1956,4323,5579,5604,255189	ADCY6,EGFR,MMP14,PRKCB,MAP2K1,PLA2G4F
15_Member	KEGG Pathway	hsa05219	Bladder cancer	-2.31411	-0.535336	4/41	1026,1890,1956,5604	CDKN1A,TYMP,EGFR,MAP2K1
15_Member	Reactome Gene Sets	R-HSA-445144	Signal transduction by L1	-2.30215	-0.530124	3/21	1956,3688,5604	EGFR,ITGB1,MAP2K1
15_Member	GO Biological Processes	GO:2000637	positive regulation of gene silencing by miRNA	-2.18853	-0.469764	3/23	1956,2332,5604	EGFR,FMR1,MAP2K1
15_Member	GO Biological Processes	GO:0060148	positive regulation of posttranscriptional gene silencing	-2.13591	-0.438453	3/24	1956,2332,5604	EGFR,FMR1,MAP2K1
15_Member	KEGG Pathway	hsa05213	Endometrial cancer	-2.00841	-0.366025	4/50	1956,2309,5604,6932	EGFR,FOXO3,MAP2K1,TCF7
15_Member	KEGG Pathway	hsa04810	Regulation of actin cytoskeleton	-2.00475	-0.365075	9/212	1956,3688,5604,5962,7454,10163,22800,54434,340156	EGFR,ITGB1,MAP2K1,RDX,WAS,WASF2,RRAS2,SSH1,MYLK4
16_Summary	GO Biological Processes	GO:0002480	antigen processing and presentation of exogenous peptide antigen via MHC class I, TAP-independent	-3.4368	-1.25084	3/9	3105,3134,4012,51752,3326,3429,3437,3665	HLA-A,HLA-F,LNPEP,ERAP1,HSP90AB1,IFI27,IFIT3,IRF7
16_Member	GO Biological Processes	GO:0002480	antigen processing and presentation of exogenous peptide antigen via MHC class I, TAP-independent	-3.4368	-1.25084	3/9	3105,3134,4012	HLA-A,HLA-F,LNPEP
16_Member	Reactome Gene Sets	R-HSA-1236977	Endosomal/Vacuolar pathway	-3.15446	-1.07113	3/11	3105,3134,4012	HLA-A,HLA-F,LNPEP
16_Member	GO Biological Processes	GO:0002483	antigen processing and presentation of endogenous peptide antigen	-2.49814	-0.641432	3/18	3105,3134,51752	HLA-A,HLA-F,ERAP1
16_Member	GO Biological Processes	GO:0019885	antigen processing and presentation of endogenous peptide antigen via MHC class I	-2.49814	-0.641432	3/18	3105,3134,51752	HLA-A,HLA-F,ERAP1
16_Member	GO Biological Processes	GO:0060337	type I interferon signaling pathway	-2.27203	-0.519953	6/95	3105,3134,3326,3429,3437,3665	HLA-A,HLA-F,HSP90AB1,IFI27,IFIT3,IRF7
16_Member	GO Biological Processes	GO:0071357	cellular response to type I interferon	-2.27203	-0.519953	6/95	3105,3134,3326,3429,3437,3665	HLA-A,HLA-F,HSP90AB1,IFI27,IFIT3,IRF7
16_Member	Reactome Gene Sets	R-HSA-909733	Interferon alpha/beta signaling	-2.21716	-0.48576	5/69	3105,3134,3429,3437,3665	HLA-A,HLA-F,IFI27,IFIT3,IRF7
16_Member	GO Biological Processes	GO:0034340	response to type I interferon	-2.1858	-0.469764	6/99	3105,3134,3326,3429,3437,3665	HLA-A,HLA-F,HSP90AB1,IFI27,IFIT3,IRF7
16_Member	GO Biological Processes	GO:0019883	antigen processing and presentation of endogenous antigen	-2.08576	-0.416402	3/25	3105,3134,51752	HLA-A,HLA-F,ERAP1
16_Member	Reactome Gene Sets	R-HSA-983170	Antigen Presentation: Folding, assembly and peptide loading of class I MHC	-2.08576	-0.416402	3/25	3105,3134,51752	HLA-A,HLA-F,ERAP1
17_Summary	GO Biological Processes	GO:0042177	negative regulation of protein catabolic process	-3.37418	-1.21224	9/133	1956,2316,3326,5774,6880,23429,28996,51035,80279,2332,3458,5962,7133,8742,25820,26088,4864,5465,8148,10670,960,1026,1522,5327,8530,55795,64215,65264	EGFR,FLNA,HSP90AB1,PTPN3,TAF9,RYBP,HIPK2,UBXN1,CDK5RAP3,FMR1,IFNG,RDX,TNFRSF1B,TNFSF12,ARIH1,GGA1,NPC1,PPARA,TAF15,RRAGA,CD44,CDKN1A,CTSZ,PLAT,CST7,PCID2,DNAJC1,UBE2Z
17_Member	GO Biological Processes	GO:0042177	negative regulation of protein catabolic process	-3.37418	-1.21224	9/133	1956,2316,3326,5774,6880,23429,28996,51035,80279	EGFR,FLNA,HSP90AB1,PTPN3,TAF9,RYBP,HIPK2,UBXN1,CDK5RAP3
17_Member	GO Biological Processes	GO:0042176	regulation of protein catabolic process	-2.99987	-0.959102	16/390	1956,2316,2332,3326,3458,5774,5962,6880,7133,8742,23429,25820,26088,28996,51035,80279	EGFR,FLNA,FMR1,HSP90AB1,IFNG,PTPN3,RDX,TAF9,TNFRSF1B,TNFSF12,RYBP,ARIH1,GGA1,HIPK2,UBXN1,CDK5RAP3
17_Member	GO Biological Processes	GO:0009895	negative regulation of catabolic process	-2.99265	-0.959102	14/317	1956,2316,2332,3326,4864,5465,5774,6880,8148,10670,23429,28996,51035,80279	EGFR,FLNA,FMR1,HSP90AB1,NPC1,PPARA,PTPN3,TAF9,TAF15,RRAGA,RYBP,HIPK2,UBXN1,CDK5RAP3
17_Member	GO Biological Processes	GO:2000059	negative regulation of ubiquitin-dependent protein catabolic process	-2.86926	-0.874439	5/49	3326,6880,23429,28996,51035	HSP90AB1,TAF9,RYBP,HIPK2,UBXN1
17_Member	GO Biological Processes	GO:0031330	negative regulation of cellular catabolic process	-2.62573	-0.714232	12/273	2332,3326,4864,5465,5774,6880,8148,10670,23429,28996,51035,80279	FMR1,HSP90AB1,NPC1,PPARA,PTPN3,TAF9,TAF15,RRAGA,RYBP,HIPK2,UBXN1,CDK5RAP3
17_Member	GO Biological Processes	GO:0032435	negative regulation of proteasomal ubiquitin-dependent protein catabolic process	-2.52092	-0.645862	4/36	3326,6880,23429,51035	HSP90AB1,TAF9,RYBP,UBXN1
17_Member	GO Biological Processes	GO:1903363	negative regulation of cellular protein catabolic process	-2.45949	-0.61314	6/87	3326,6880,23429,28996,51035,80279	HSP90AB1,TAF9,RYBP,HIPK2,UBXN1,CDK5RAP3
17_Member	GO Biological Processes	GO:0042771	intrinsic apoptotic signaling pathway in response to DNA damage by p53 class mediator	-2.16917	-0.456846	4/45	960,1026,6880,28996	CD44,CDKN1A,TAF9,HIPK2
17_Member	GO Biological Processes	GO:1903051	negative regulation of proteolysis involved in cellular protein catabolic process	-2.0902	-0.41652	5/74	3326,6880,23429,28996,51035	HSP90AB1,TAF9,RYBP,HIPK2,UBXN1
17_Member	GO Biological Processes	GO:0045861	negative regulation of proteolysis	-2.00892	-0.366025	13/368	960,1522,3326,5327,5774,6880,8530,23429,28996,51035,55795,64215,65264	CD44,CTSZ,HSP90AB1,PLAT,PTPN3,TAF9,CST7,RYBP,HIPK2,UBXN1,PCID2,DNAJC1,UBE2Z
18_Summary	KEGG Pathway	hsa04650	Natural killer cell mediated cytotoxicity	-3.37418	-1.21224	9/133	2214,3105,3458,3810,3822,5551,5579,5604,51744,940,942,2316,7454	FCGR3A,HLA-A,IFNG,KIR2DS5,KLRC2,PRF1,PRKCB,MAP2K1,CD244,CD28,CD86,FLNA,WAS
18_Member	KEGG Pathway	hsa04650	Natural killer cell mediated cytotoxicity	-3.37418	-1.21224	9/133	2214,3105,3458,3810,3822,5551,5579,5604,51744	FCGR3A,HLA-A,IFNG,KIR2DS5,KLRC2,PRF1,PRKCB,MAP2K1,CD244
18_Member	Canonical Pathways	M88	PID CD8 TCR PATHWAY	-2.71549	-0.778403	5/53	940,942,3105,5551,5579	CD28,CD86,HLA-A,PRF1,PRKCB
18_Member	Canonical Pathways	M290	PID IL12 STAT4 PATHWAY	-2.66199	-0.739081	4/33	940,942,3458,5551	CD28,CD86,IFNG,PRF1
18_Member	Canonical Pathways	M272	PID CD8 TCR DOWNSTREAM PATHWAY	-2.32732	-0.543507	5/65	3105,3458,5551,5579,5604	HLA-A,IFNG,PRF1,PRKCB,MAP2K1
18_Member	Canonical Pathways	M34	PID TCR PATHWAY	-2.299	-0.530124	5/66	940,942,2316,5579,7454	CD28,CD86,FLNA,PRKCB,WAS
19_Summary	GO Biological Processes	GO:1904029	regulation of cyclin-dependent protein kinase activity	-3.37298	-1.21224	8/106	1026,1647,1956,3326,10983,29950,80279,124790,104,467,1353,3458,3976,4089,5465,5998,9368,51763,54900,57493,79899,1789,6659,9373,26051,51035,6880,10153	CDKN1A,GADD45A,EGFR,HSP90AB1,CCNI,SERTAD1,CDK5RAP3,HEXIM2,ADARB1,ATF3,COX11,IFNG,LIF,SMAD4,PPARA,RGS3,SLC9A3R1,INPP5K,LAX1,HEG1,PRR5L,DNMT3B,SOX4,PLAA,PPP1R16B,UBXN1,TAF9,CEBPZ
19_Member	GO Biological Processes	GO:1904029	regulation of cyclin-dependent protein kinase activity	-3.37298	-1.21224	8/106	1026,1647,1956,3326,10983,29950,80279,124790	CDKN1A,GADD45A,EGFR,HSP90AB1,CCNI,SERTAD1,CDK5RAP3,HEXIM2
19_Member	GO Biological Processes	GO:0000079	regulation of cyclin-dependent protein serine/threonine kinase activity	-2.77513	-0.817755	7/102	1026,1647,1956,10983,29950,80279,124790	CDKN1A,GADD45A,EGFR,CCNI,SERTAD1,CDK5RAP3,HEXIM2
19_Member	GO Biological Processes	GO:0042326	negative regulation of phosphorylation	-2.50537	-0.641432	17/477	104,467,1026,1353,1647,3458,3976,4089,5465,5998,9368,51763,54900,57493,79899,80279,124790	ADARB1,ATF3,CDKN1A,COX11,GADD45A,IFNG,LIF,SMAD4,PPARA,RGS3,SLC9A3R1,INPP5K,LAX1,HEG1,PRR5L,CDK5RAP3,HEXIM2
19_Member	GO Biological Processes	GO:0071901	negative regulation of protein serine/threonine kinase activity	-2.42477	-0.592651	8/149	1026,1647,5998,51763,54900,57493,80279,124790	CDKN1A,GADD45A,RGS3,INPP5K,LAX1,HEG1,CDK5RAP3,HEXIM2
19_Member	GO Biological Processes	GO:0033673	negative regulation of kinase activity	-2.27811	-0.520716	11/264	104,1026,1353,1647,3458,5998,51763,54900,57493,80279,124790	ADARB1,CDKN1A,COX11,GADD45A,IFNG,RGS3,INPP5K,LAX1,HEG1,CDK5RAP3,HEXIM2
19_Member	GO Biological Processes	GO:0031400	negative regulation of protein modification process	-2.27704	-0.520716	20/631	104,467,1026,1647,1789,3458,3976,4089,5998,6659,9368,9373,26051,51035,51763,54900,57493,79899,80279,124790	ADARB1,ATF3,CDKN1A,GADD45A,DNMT3B,IFNG,LIF,SMAD4,RGS3,SOX4,SLC9A3R1,PLAA,PPP1R16B,UBXN1,INPP5K,LAX1,HEG1,PRR5L,CDK5RAP3,HEXIM2
19_Member	GO Biological Processes	GO:0001933	negative regulation of protein phosphorylation	-2.13736	-0.438453	15/436	104,467,1026,1647,3458,3976,4089,5998,9368,51763,54900,57493,79899,80279,124790	ADARB1,ATF3,CDKN1A,GADD45A,IFNG,LIF,SMAD4,RGS3,SLC9A3R1,INPP5K,LAX1,HEG1,PRR5L,CDK5RAP3,HEXIM2
19_Member	GO Biological Processes	GO:0006469	negative regulation of protein kinase activity	-2.09326	-0.418596	10/242	104,1026,1647,3458,5998,51763,54900,57493,80279,124790	ADARB1,CDKN1A,GADD45A,IFNG,RGS3,INPP5K,LAX1,HEG1,CDK5RAP3,HEXIM2
19_Member	Canonical Pathways	M145	PID P53 DOWNSTREAM PATHWAY	-2.06979	-0.405823	7/137	467,1026,1647,1956,3976,6880,10153	ATF3,CDKN1A,GADD45A,EGFR,LIF,TAF9,CEBPZ
20_Summary	Reactome Gene Sets	R-HSA-2029482	Regulation of actin dynamics for phagocytic cup formation	-3.26024	-1.12866	6/61	2214,3326,4644,7454,9844,10163,50848,51763,2316,3458,6348,79659,4089,5962,9168,54434,960,3688,1956,6932,1789,3976,8971,10059,55795,65057	FCGR3A,HSP90AB1,MYO5A,WAS,ELMO1,WASF2,F11R,INPP5K,FLNA,IFNG,CCL3,DYNC2H1,SMAD4,RDX,TMSB10,SSH1,CD44,ITGB1,EGFR,TCF7,DNMT3B,LIF,H1-10,DNM1L,PCID2,ACD
20_Member	Reactome Gene Sets	R-HSA-2029482	Regulation of actin dynamics for phagocytic cup formation	-3.26024	-1.12866	6/61	2214,3326,4644,7454,9844,10163	FCGR3A,HSP90AB1,MYO5A,WAS,ELMO1,WASF2
20_Member	GO Biological Processes	GO:0051497	negative regulation of stress fiber assembly	-2.76464	-0.814754	4/31	7454,10163,50848,51763	WAS,WASF2,F11R,INPP5K
20_Member	GO Biological Processes	GO:0032232	negative regulation of actin filament bundle assembly	-2.61335	-0.70991	4/34	7454,10163,50848,51763	WAS,WASF2,F11R,INPP5K
20_Member	Reactome Gene Sets	R-HSA-2029480	Fcgamma receptor (FCGR) dependent phagocytosis	-2.48447	-0.633713	6/86	2214,3326,4644,7454,9844,10163	FCGR3A,HSP90AB1,MYO5A,WAS,ELMO1,WASF2
20_Member	KEGG Pathway	hsa05132	Salmonella infection	-2.48447	-0.633713	6/86	2316,3458,6348,7454,10163,79659	FLNA,IFNG,CCL3,WAS,WASF2,DYNC2H1
20_Member	Reactome Gene Sets	R-HSA-9664407	Parasite infection	-2.41562	-0.592054	5/62	2214,4644,7454,9844,10163	FCGR3A,MYO5A,WAS,ELMO1,WASF2
20_Member	Reactome Gene Sets	R-HSA-9664417	Leishmania phagocytosis	-2.41562	-0.592054	5/62	2214,4644,7454,9844,10163	FCGR3A,MYO5A,WAS,ELMO1,WASF2
20_Member	Reactome Gene Sets	R-HSA-9664422	FCGR3A-mediated phagocytosis	-2.41562	-0.592054	5/62	2214,4644,7454,9844,10163	FCGR3A,MYO5A,WAS,ELMO1,WASF2
20_Member	GO Biological Processes	GO:1902904	negative regulation of supramolecular fiber organization	-2.35544	-0.561199	8/153	4089,5962,7454,9168,10163,50848,51763,54434	SMAD4,RDX,WAS,TMSB10,WASF2,F11R,INPP5K,SSH1
20_Member	KEGG Pathway	hsa05131	Shigellosis	-2.32732	-0.543507	5/65	960,3688,7454,9844,10163	CD44,ITGB1,WAS,ELMO1,WASF2
20_Member	GO Biological Processes	GO:0051494	negative regulation of cytoskeleton organization	-2.25603	-0.5063	8/159	4089,5962,7454,9168,10163,50848,51763,54434	SMAD4,RDX,WAS,TMSB10,WASF2,F11R,INPP5K,SSH1
20_Member	KEGG Pathway	hsa04520	Adherens junction	-2.13965	-0.438453	5/72	1956,4089,6932,7454,10163	EGFR,SMAD4,TCF7,WAS,WASF2
20_Member	GO Biological Processes	GO:0032231	regulation of actin filament bundle assembly	-2.08423	-0.416402	6/104	2316,5962,7454,10163,50848,51763	FLNA,RDX,WAS,WASF2,F11R,INPP5K
20_Member	GO Biological Processes	GO:0010639	negative regulation of organelle organization	-2.00256	-0.363794	14/410	1789,3976,4089,5962,7454,8971,9168,10059,10163,50848,51763,54434,55795,65057	DNMT3B,LIF,SMAD4,RDX,WAS,H1-10,TMSB10,DNM1L,WASF2,F11R,INPP5K,SSH1,PCID2,ACD
